# Supplementary material for: Scientific education in German medical schools: nationwide cross-sectional study reveals student needs and gaps
Source: BMC Med Educ. 2026 May 2;26:729. doi: 10.1186/s12909-026-09311-7 (PMC13151329; doi:10.1186/s12909-026-09311-7)
Supplement: Supplementary file 2 — Supplementary Material 2 [file 12909_2026_9311_MOESM2_ESM.ipynb]

# %% [code]
pip install -U kaleido

# %% [code]
#Import requiered Packages

#Python Versio 3.8.5.
import numpy as np # version 1.24.4
import pandas as pd  # version 2.0.3
import matplotlib.pyplot as plt # version 3.6.0
import array
import math
import os
import kaleido
import glob
import plotly.express as px # version 5.10.0
from plotly.subplots import make_subplots
import plotly.graph_objects as go
import textwrap
import itertools as it
import statsmodels # version 0.13.5
import statsmodels.formula.api as smf
import statsmodels.api as sm
from statsmodels.formula.api import ols
from sklearn.linear_model import LinearRegression
import scipy.stats as stats
from statsmodels.stats.multicomp import pairwise_tukeyhsd
from scipy.stats import mannwhitneyu
from scipy.stats import spearmanr

# %% [code]
#Import of Data
from google.colab import drive
drive.mount('/content/drive')
df = pd.read_csv("/content/drive/MyDrive/LCWissDE-df_shorter_utf8.csv")

# %% [code]
df_copy = df.copy()

# %% [markdown]
# Figure 1 - Graduate Profile

# %% [code]
#Figure 1A

df6 = df_copy.loc[df['FS'].isin([11,12,13,14])]
#Kompetenzen im 9./6.Studienjahr
show1 = df6["SelfAssessFFHI"].value_counts(normalize=True) * 100
show2 = df6["SelfAssessLitRech"].value_counts(normalize=True) * 100
show3 = df6["SelfAssessLitAnaly"].value_counts(normalize=True) * 100
show9 = df6["SelfAssessDaten"].value_counts(normalize=True) * 100
show4 = df6["SelfAssessStatistik"].value_counts(normalize=True) * 100
show10 = df6["SelfAssessSchreiben"].value_counts(normalize=True) * 100
show11 = df6["SelfAssessPräsentieren"].value_counts(normalize=True) * 100
show5 = df6["SelfAssessForschungProj"].value_counts(normalize=True) * 100
show12 = df6["SelfAssessStudiendesign"].value_counts(normalize=True) * 100
show6 = df6["SelfAssessGWP"].value_counts(normalize=True) * 100
show7 = df6["SelfAssessEthik"].value_counts(normalize=True) * 100
show8 = df6["SelfAssessPatVermitt"].value_counts(normalize=True) * 100
showUlt = pd.concat([show12, show11, show10,show8, show7, show6, show5, show4,show9, show3, show2, show1], axis=1)
showUlt =showUlt.transpose()
husten=[
    'study design',
'scientific presentation',
'scientific writing',
'conveying scientific<br> findings to patients',
'ethics in science',
'rules of<br> good scientific practice',
'developing a<br> research project',
'statistical data analysis',
'working with Data',
'critical literature analysis',
'literature research',
'research questions<br> and hypotheses',
]

fig = go.Figure()
fig.update_traces(marker=dict(color=[ "#004F70", '#006AB3','#38AEFF','#7BC9FF',  '#BDE4FF']))
fig.add_trace(go.Bar(x=showUlt[4], name="can perform independently", y=husten ,orientation='h', text=showUlt[4].apply(lambda x: f"{x:.1f}"),
                     textposition="inside", textfont=dict(size=23), textangle=270, marker=dict(line=dict(width=1), color="#335A17")))
fig.add_trace(go.Bar(x=showUlt[3], name="can perform supervised", y=husten ,orientation='h', text=showUlt[3].apply(lambda x: f"{x:.1f}"),
                     textposition="inside", textfont=dict(size=23), textangle=270, marker=dict(line=dict(width=1), color="#4C8623")))
fig.add_trace(go.Bar(x=showUlt[2], name="can explain", y=husten ,orientation='h', text=showUlt[2].apply(lambda x: f"{x:.1f}"),
                     textposition="inside", textfont=dict(size=23), textangle=270, marker=dict(line=dict(width=1), color="#65B32E")))
fig.add_trace(go.Bar(x=showUlt[1], name="can name facts", y=husten ,orientation='h', text=showUlt[1].apply(lambda x: f"{x:.1f}"),
                     textposition="inside", textfont=dict(size=23), textangle=270, marker=dict(line=dict(width=1), color="#A1DC77")))
fig.add_trace(go.Bar(x=showUlt[0], name="can do nothing", y=husten ,orientation='h', text=showUlt[0].apply(lambda x: f"{x:.1f}"),
                     textposition="inside", textfont=dict(size=23), textangle=270, marker=dict(line=dict(width=1), color="#C0E8A4")))

fig.update_layout(
    shapes=[
        dict(
            type='line',
            x0=50,
            y0=-0.5,
            x1=50,
            y1=len(husten)-0.5,
            line=dict(
                color='black',
                width=10,
                dash='dash'
            )
        )
    ],
    barmode='stack',
    template="simple_white",
    title=dict(
        text=" Self-assessment of the graduates",
        font=dict(
            size=32,  # Größe des Haupttitels
            family='Arial',  # Schriftart des Haupttitels (optional)
            color='black'  # Farbe des Haupttitels (optional)
        )
    ),
    yaxis=dict(
        title="",
        titlefont=dict(
            size=40,  # Größe des Y-Achsentitels
            family='Arial',  # Schriftart des Y-Achsentitels (optional)
            color='black'  # Farbe des Y-Achsentitels (optional)
        ),
        tickfont=dict(
            size=24,  # Größe der Ticklabels der Y-Achse
            family='Arial',  # Schriftart der Ticklabels der Y-Achse (optional)
            color='black'  # Farbe der Ticklabels der Y-Achse (optional)
        )
    ),
    xaxis=dict(
        title="% of participants",
        tickmode='linear',
        dtick=10,
        range=[0, 100],
        titlefont=dict(
            size=32,  # Größe des X-Achsentitels
            family='Arial',  # Schriftart des X-Achsentitels (optional)
            color='black'  # Farbe des X-Achsentitels (optional)
        ),
        tickfont=dict(
            size=28,  # Größe der Ticklabels der X-Achse
            family='Arial',  # Schriftart der Ticklabels der X-Achse (optional)
            color='black'  # Farbe der Ticklabels der X-Achse (optional)
        )
    ),
    legend=dict(
        title="Self assessed competence:",
        x=1.05,
        y= 0.01,
        font=dict(
            size=23,  # Größe der Legendenbeschriftungen
            family='Arial',  # Schriftart der Legendenbeschriftungen (optional)
            color='black'  # Farbe der Legendenbeschriftungen (optional)
        )
    ),
    height=1000,
    width=2230,
    title_x=0.5,
)

fig.show()
fig.write_image("/content/drive/MyDrive/Auswertung_LCWissUmfrage/image_export/Paper_National/Figure1A.png")


# %% [code]
#Figure 1B

df6 = df_copy.loc[df['FS'].isin([11,12,13,14])]
df6 = df6.loc[df['W_num'] >24]
#horizontal StackedBarplot für Berufserwartung 5.Studienjahr
expected_scores = range(6)  # Erwartete Scores von 0 bis 5
show1 = df6["W_Pkt-theorie"].value_counts(normalize=True).reindex(expected_scores, fill_value=0) * 100
show2 = df6["W_Pkt-ethik"].value_counts(normalize=True).reindex(expected_scores, fill_value=0) * 100
show3 = df6["W_Pkt-emipirie"].value_counts(normalize=True).reindex(expected_scores, fill_value=0) * 100
show4 = df6["W_Pkt-studie"].value_counts(normalize=True).reindex(expected_scores, fill_value=0) * 100
show5 = df6["W_Pkt-praxis"].value_counts(normalize=True).reindex(expected_scores, fill_value=0) * 100
showUlt = pd.concat([show5, show3, show4, show2, show1], axis=1)
showUlt =showUlt.transpose()
husten=['practice', 'empirics','study design','ethics','theory']

fig = go.Figure()
fig.add_trace(go.Bar(x=showUlt[5], name="5", y=husten, orientation='h',
                     text=showUlt[5].apply(lambda x: f"{x:.1f}"),
                     textposition="inside", legendrank=6,
                     textangle=270, textfont=dict(size=23),
                     marker=dict(line=dict(width=1), color="#335A17")))
fig.add_trace(go.Bar(x=showUlt[4], name="4", y=husten, orientation='h',
                     text=showUlt[4].apply(lambda x: f"{x:.1f}"),
                     textposition="inside", legendrank=5,
                     textangle=270, textfont=dict(size=23),
                     marker=dict(line=dict(width=1), color="#4C8623")))
fig.add_trace(go.Bar(x=showUlt[3], name="3", y=husten, orientation='h',
                     text=showUlt[3].apply(lambda x: f"{x:.1f}"),
                     textposition="inside", legendrank=4,
                     textangle=270, textfont=dict(size=23),
                     marker=dict(line=dict(width=1), color="#65B32E")))
fig.add_trace(go.Bar(x=showUlt[2], name="2", y=husten, orientation='h',
                     text=showUlt[2].apply(lambda x: f"{x:.1f}"),
                     textposition="inside", legendrank=3,
                     textangle=270, textfont=dict(size=23),
                     marker=dict(line=dict(width=1), color="#A1DC77")))
fig.add_trace(go.Bar(x=showUlt[1], name="1", y=husten, orientation='h',
                     text=showUlt[1].apply(lambda x: f"{x:.1f}"),
                     textposition="inside", legendrank=2,
                     textangle=270, textfont=dict(size=23),
                     marker=dict(line=dict(width=1), color="#C0E8A4")))
fig.add_trace(go.Bar(x=showUlt[0], name="0", y=husten, orientation='h',
                     text=showUlt[0].apply(lambda x: f"{x:.1f}"),
                     textposition="inside", legendrank=1,
                     textangle=270, textfont=dict(size=23),
                     marker=dict(line=dict(width=1), color="#E0F3D2")))

fig.update_layout(
    barmode='stack',
    template="simple_white",
    title=dict(
        text="Objective-assessment of the graduates",
        font=dict(
            size=36,  # Größe des Haupttitels
            family='Arial',  # Schriftart des Haupttitels (optional)
            color='black'  # Farbe des Haupttitels (optional)
        )
    ),
    yaxis=dict(
        title="competency test - topics",
        titlefont=dict(
            size=32,  # Größe des Y-Achsentitels
            family='Arial',  # Schriftart des Y-Achsentitels (optional)
            color='black'  # Farbe des Y-Achsentitels (optional)
        ),
        tickfont=dict(
            size=30,  # Größe der Ticklabels der Y-Achse
            family='Arial',  # Schriftart der Ticklabels der Y-Achse (optional)
            color='black'  # Farbe der Ticklabels der Y-Achse (optional)
        )
    ),
    xaxis=dict(
        title="% participants",
        tickmode='linear',
        dtick=10,
        range=[0, 100],
        titlefont=dict(
            size=32,  # Größe des X-Achsentitels
            family='Arial',  # Schriftart des X-Achsentitels (optional)
            color='black'  # Farbe des X-Achsentitels (optional)
        ),
        tickfont=dict(
            size=32,  # Größe der Ticklabels der X-Achse
            family='Arial',  # Schriftart der Ticklabels der X-Achse (optional)
            color='black'  # Farbe der Ticklabels der X-Achse (optional)
        )
    ),
    legend=dict(
        title="score",
        x=1.02,
        y= 0.01,
        font=dict(
            size=30,  # Größe der Legendenbeschriftungen
            family='Arial',  # Schriftart der Legendenbeschriftungen (optional)
            color='black'  # Farbe der Legendenbeschriftungen (optional)
        )
    ),
    height=800,
    width=1200,
    title_x=0.5,
)

fig.show()
fig.write_image("/content/drive/MyDrive/Auswertung_LCWissUmfrage/image_export/Paper_National/Figure1B.png")


# %% [code]
#Figure 1C (and D in different colors)

df = df_copy.loc[df['W_num'] >24]

df1 = df.loc[df['FS'].isin([1,2])]
df2 = df.loc[df['FS'].isin([3,4])]
df3 = df.loc[df['FS'].isin([5,6])]
df4 = df.loc[df['FS'].isin([7,8])]
df5 = df.loc[df['FS'].isin([9,10])]
df6 = df.loc[df['FS'].isin([11,12,13,14])]
# Positionen für die Boxen
positions_object = np.arange(1, 7) - 0
positions_subject = np.arange(1, 7) + 0.35

# Erstellen Sie ein Subplot mit zwei Y-Achsen
fig = make_subplots(specs=[[{"secondary_y": True}]])

# Fügen Sie die Traces für die W_Pkt-Daten hinzu
for i, df in enumerate([df1, df2, df3, df4, df5, df6]):
    fig.add_trace(go.Box(y=df["W_Pkt"], line_color='#4C8623', name="{}.".format(i+1), x=[positions_object[i]]*len(df)), secondary_y=False)

# Fügen Sie die Traces für die subjectAssessment-Daten hinzu
for i, df in enumerate([df1, df2, df3, df4, df5, df6]):
    fig.add_trace(go.Box(y=df["KompPkt"], line_color='#A1DC77', name="{}.".format(i+1), x=[positions_subject[i]]*len(df)), secondary_y=True)

# Aktualisieren Sie das Layout
fig.update_layout(
    showlegend=False,height=600, width=1000,
    template="simple_white",
    #title="Objectiv-assessment and Self-assessment Scores",
    title_x=0.5,
    xaxis=dict(
        tickmode='array',
        tickvals=positions_object,
        ticktext=['1.', '2.', '3.', '4.', '5.','≥6.']
    )
)

# Aktualisieren Sie die X-Achse
fig.update_xaxes(title_text='Academic year', tickfont=dict(size=16,), title_font=dict(size=20,))

# Aktualisieren Sie die Y-Achsen
fig.update_yaxes(
    tickmode='linear',
    dtick=5,
    range=[-0.5, 25.5],
    title_text='Objectiv-assessment score',
    title_font=dict(size=20, color='#4C8623'),
    tickfont=dict(size=16, color='#4C8623'),
    secondary_y=False
)
fig.update_yaxes(
    tickmode='linear',
    dtick=5,
    range=[-0.5, 49.5],
    title_text='Self-assessment score',
    title_font=dict(size=20, color='#A1DC77'),
    tickfont=dict(size=16, color='#A1DC77'),
    secondary_y=True
)

# Anzeigen
fig.show()
# Speichern
fig.write_image("/content/drive/MyDrive/Auswertung_LCWissUmfrage/image_export/Paper_National/Figure1C.png.png")


# %% [markdown]
# **Figure 2** - Satisfaction

# %% [code]
#Zufriedenheit mit Kompetenzvermittlung
#GROUPS for every Academic Year!

df = df_copy
df["ZufriedenKompetenzVermit"] = df["ZufriedenKompetenzVermit"].fillna(0)
df1 = df.loc[df['FS'].isin([1,2])]
df2 = df.loc[df['FS'].isin([3,4])]
df3 = df.loc[df['FS'].isin([5,6])]
df4 = df.loc[df['FS'].isin([7,8])]
df5 = df.loc[df['FS'].isin([9,10])]
df6 = df.loc[df['FS'].isin([11,12,13,14])]

#ZufriedenKompetenzVermit
categories = [0.0, 1.0, 2.0, 3.0, 4.0, 5.0]
#show5 = df7["ZufriedenKompetenzVermit"].value_counts(normalize=True, dropna=False).reindex(categories, fill_value=0) * 100
show6 = df6["ZufriedenKompetenzVermit"].value_counts(normalize=True, dropna=False).reindex(categories, fill_value=0) * 100
show5 = df5["ZufriedenKompetenzVermit"].value_counts(normalize=True, dropna=False).reindex(categories, fill_value=0) * 100
show4 = df4["ZufriedenKompetenzVermit"].value_counts(normalize=True, dropna=False).reindex(categories, fill_value=0) * 100
show3 = df3["ZufriedenKompetenzVermit"].value_counts(normalize=True, dropna=False).reindex(categories, fill_value=0) * 100
show2 = df2["ZufriedenKompetenzVermit"].value_counts(normalize=True, dropna=False).reindex(categories, fill_value=0) * 100
show1 = df1["ZufriedenKompetenzVermit"].value_counts(normalize=True, dropna=False).reindex(categories, fill_value=0) * 100
showUlt = pd.concat([show6 ,show5, show4, show3, show2, show1], axis=1)
showUlt = showUlt.sort_index(ascending=False)
showUlt =showUlt.transpose()

husten=['≥6.','5.','4.', '3.', '2.', '1.' ]


fig = go.Figure()
fig.add_trace(go.Bar(x=showUlt[1], name="1 - fully agree", y=husten, orientation='h',
                     text=showUlt[1].apply(lambda x: f"{x:.1f}"),
                     textposition="inside", legendrank=6,
                     textangle=270,
                     marker=dict(line=dict(width=1), color="#03425c")))
fig.add_trace(go.Bar(x=showUlt[2], name="2 - rather agree", y=husten, orientation='h',
                     text=showUlt[2].apply(lambda x: f"{x:.1f}"),
                     textposition="inside", legendrank=5,
                     textangle=270,
                     marker=dict(line=dict(width=1), color="#004F70")))
fig.add_trace(go.Bar(x=showUlt[3], name="3 - partially", y=husten, orientation='h',
                     text=showUlt[3].apply(lambda x: f"{x:.1f}"),
                     textposition="inside", legendrank=4,
                     textangle=270,
                     marker=dict(line=dict(width=1), color="#006AB3")))
fig.add_trace(go.Bar(x=showUlt[4], name="4 - rather disagree", y=husten, orientation='h',
                     text=showUlt[4].apply(lambda x: f"{x:.1f}"),
                     textposition="inside", legendrank=3,
                     textangle=270,
                     marker=dict(line=dict(width=1), color="#38AEFF")))
fig.add_trace(go.Bar(x=showUlt[5], name="5 - completely disagree", y=husten, orientation='h',
                     text=showUlt[5].apply(lambda x: f"{x:.1f}"),
                     textposition="inside", legendrank=2,
                     textangle=270,
                     marker=dict(line=dict(width=1), color="#7BC9FF")))
fig.add_trace(go.Bar(x=showUlt[0], name="no statement possible", y=husten, orientation='h',
                     text=showUlt[0].apply(lambda x: f"{x:.1f}"),
                     textposition="inside", legendrank=1,
                     textangle=270,
                     marker=dict(line=dict(width=1), color="#BDE4FF ")))

fig.update_layout(shapes=[
    dict(
        type='line',
        x0=50,
        y0=-0.5,
        x1=50,
        y1=len(husten)-0.5,
        line=dict(
            color='black',
            width=5,
            dash='dash'
        )
    )
],barmode='stack', template="simple_white",
                  title="Statement: I am satisfied with the teaching of science skills at my faculty.",
                  yaxis=dict(title="Academic year", title_font=dict( size=18,),tickfont=dict(size=16,),),
                  xaxis=dict(title="% of participants", tickmode='linear', dtick=10, range=[0, 100], title_font=dict( size=18,),tickfont=dict(size=16,),),
                  legend=dict(title="Agreement"),
                  height=600, width=1000,
                  title_x=0.5,)

fig.show()
fig.write_image("/content/drive/MyDrive/Auswertung_LCWissUmfrage/image_export/Paper_National/Figure2.png")


# %% [markdown]
# Figure 3 - Modelling

# %% [code]
# Im folgenden das Pre-Modelling via MixedModels

data_filtered = df_copy

# Nur über 24 Aufgaben gelöst in Kompetenztest
data_filtered = data_filtered.loc[data_filtered['W_num'] >24]
# Semantik anpassen, NaNs beheben
data_filtered['Vor2'] = data_filtered['Vor2'].replace('A1', 9)
data_filtered['Vor2'] = data_filtered['Vor2'].fillna(0)
data_filtered['Vor2'] = data_filtered['Vor2'].replace('Sonstiges', 0)
data_filtered['Vor2'] = data_filtered['Vor2'].astype(int)

#löschen Sonstige/zu kleine Subgruppen
data_filtered= data_filtered[data_filtered["Berufs"].str.contains("-oth-") == False]
data_filtered= data_filtered[data_filtered["Geschlecht"].str.contains("Divers") == False]
data_filtered= data_filtered[data_filtered["Studienform"].str.contains("es nicht sicher") == False]
data_filtered= data_filtered[data_filtered["Geschlecht"].str.contains("Keine Angabe") == False]
data_filtered = data_filtered.dropna(subset=['Abinote'])
data_filtered = data_filtered[pd.isna(data_filtered['Berufs[other]'])]
data_filtered= data_filtered[data_filtered["Geschlecht"].str.contains("Divers") == False]
data_filtered= data_filtered[data_filtered["Studienform"].str.contains("es nicht sicher") == False]
data_filtered= data_filtered[data_filtered["Geschlecht"].str.contains("Keine Angabe") == False]
data_filtered = data_filtered.dropna(subset=['Abinote'])

#Filtern aller Standorte - nur mit Anzahl über 20 Bleibt!
data_filtered = data_filtered.groupby('Standort').filter(lambda x: len(x) >= 20)

# Kategorien/Quantile für Fachsemester
bins = [0, 4, 8, 14]
labels = ['Vorklinik', 'Klinik', 'Ende']
data_filtered['FS_C'] = pd.cut(data_filtered['FS'], bins=bins, labels=labels, right=True, include_lowest=True)
# Kategorien für Abitur_Gruppe
data_filtered['Abinote_C'], bins = pd.qcut(data_filtered['Abinote'], 3, labels=['gut', 'mittel', 'schlecht'], retbins=True)
print("Grenzwerte der Quantile für Abinoten:", bins)
# Kategorien für Selbsteinschätzung
data_filtered['KompPkt_C'], bins = pd.qcut(data_filtered['KompPkt'], 5, labels=['Niedrig', 'NiedrigMittel', 'Mittel','MittelHoch' ,'Hoch'], retbins=True)
print("Grenzwerte der Quantile für Selbsteinschätzung:", bins)
# Kategorien für Relevanz
data_filtered['Relevanz_Total_C'], bins = pd.qcut(data_filtered['Relevanz_Total'], 3, labels=['Niedrig', 'Mittel','Hoch'], retbins=True)
print("Grenzwerte der Quantile für Relevanz_Total_C:", bins)
# Kategorien für WPKT
data_filtered['W_Pkt_C'], bins = pd.qcut(data_filtered['W_Pkt'], 3, labels=['Niedrig', 'Mittel','Hoch'], retbins=True)
print("Grenzwerte der Quantile für W_Pkt:", bins)
#Eingrenzen der Tabelle auf nötige Spalten
df_aim = data_filtered[["W_Pkt","KompPkt","W_Pkt_C","KompPkt_C","Geschlecht","Abinote_C","VorbildungKategor","FS_C","Berufs","Standort","PromoStand","FakCurr","OrgaCurr","PrakWiss","pruefcurr","Pflichtcurr",'Relevanz_Total_C']]
#Sortieren von Curriculum in eine Spalte aus den 3 unterspalten für fakultatives und obligates Curriculum
df_aim['Curriculum'] = df_aim['OrgaCurr']
df_aim['Curriculum'] = df_aim['FakCurr'].where(df_aim['FakCurr'].notna(), df_aim['Curriculum'])
df_aim['Curriculum'] = df_aim['Curriculum'].fillna(df_aim['Pflichtcurr'])
#Umsortieren wegen zu kleinen Subgruppen in allgemein Gruppen
df_aim['Curriculum'] = df_aim['Curriculum'].replace('klinisches Wahlfach', 'fakultative Lehrveranstaltung')
df_aim['Curriculum'] = df_aim['Curriculum'].replace('vorklinisches Wahlfach', 'fakultative Lehrveranstaltung')
#Löschen der Subgruppen
df_aim= df_aim[df_aim["Curriculum"].str.contains("Forschungssemester") == False]
df_aim= df_aim[df_aim["Berufs"].str.contains("Krankenkasse") == False]
df_aim= df_aim[df_aim["Berufs"].str.contains("Industrie") == False]
df_aim= df_aim[df_aim["PromoStand"].str.contains("abgebrochen") == False]
df_aim= df_aim[df_aim["PromoStand"].str.contains("abgeschlossen") == False]
df_aim= df_aim[df_aim["Berufs"].str.contains("Forschungsinstitut") == False]
df_aim= df_aim[df_aim["Curriculum"].str.contains("-oth-") == False]
df_aim['VorbildungKategor'] = df_aim['VorbildungKategor'].fillna('Keine')
#Umsortieren der Kategorien - Baseline Definieren
df_aim['Berufs'] = df_aim['Berufs'].astype('category')
df_aim['Berufs'] = df_aim['Berufs'].cat.reorder_categories(['Hausarzt/-ärztin in eigener Praxis oder MVZ', 'Angestellte:r Arzt/Ärztin im Krankenhaus','Angestellte:r Arzt/Ärztin im Universitätsklinikum','Facharzt/-ärztin in eigener Praxis oder MVZ (außer Allgemeinmedizin)', ], ordered=True)
df_aim['PromoStand'] = df_aim['PromoStand'].astype('category')
df_aim['PromoStand'] = df_aim['PromoStand'].cat.reorder_categories(['Ich bin noch unentschlossen.', 'Ich strebe es an.', 'Ich habe es begonnen.', 'Ich möchte nicht promovieren.',], ordered=True)
df_aim['Abinote_C'] = df_aim['Abinote_C'].astype('category')
df_aim['Abinote_C'] = df_aim['Abinote_C'].cat.reorder_categories(['schlecht','gut', 'mittel'], ordered=True)
df_aim['Curriculum'] = df_aim['Curriculum'].astype('category')
df_aim['Curriculum'] = df_aim['Curriculum'].cat.reorder_categories(['keine Aussage möglich','als separate Lehrveranstaltung verteilt über das Studium', 'Blockveranstaltung','in anderen Lehrveranstaltungen integriert und verteilt über das Studium','fakultative Lehrveranstaltung',] , ordered=True)
#Hier Normierung auf 100 (%) von WPKT und KompP
df_aim['W_Pkt_rel'] = (df_aim['W_Pkt'] / 25) * 100
df_aim['KompPkt_rel'] = df_aim['KompPkt'] / 48 * 100

df_aim = df_aim.groupby('Standort').filter(lambda x: len(x) >= 20)

#Mixed Model für Objektiven Kompetenztest
modelWPKT = smf.mixedlm("W_Pkt_rel ~ C(KompPkt_C) + C(VorbildungKategor) + C(FS_C) + C(Berufs) + C(PromoStand) + C(Curriculum) + C(Abinote_C)  + C(Relevanz_Total_C)", df_aim, groups="Standort").fit()
summary_df = modelWPKT.summary().tables[1]
print(modelWPKT.summary())

#Mixed Model für subjektiven Kompetenztest
modelKOMP = smf.mixedlm("KompPkt_rel ~ C(W_Pkt_C) + C(VorbildungKategor) + C(FS_C) + C(Berufs) + C(PromoStand) + C(Curriculum) + C(Abinote_C) + C(Relevanz_Total_C)", df_aim, groups="Standort").fit()
summary_df = pd.DataFrame(modelKOMP.summary().tables[1])
print(modelKOMP.summary())


# %% [code]
# Modelling via LinearModels
data_filtered = df_copy

# Nur über 24 Aufgaben gelöst in Kompetenztest
data_filtered = data_filtered.loc[data_filtered['W_num'] >24]
# Semantik anpassen, NaNs beheben
data_filtered['Vor2'] = data_filtered['Vor2'].replace('A1', 9)
data_filtered['Vor2'] = data_filtered['Vor2'].fillna(0)
data_filtered['Vor2'] = data_filtered['Vor2'].replace('Sonstiges', 0)
data_filtered['Vor2'] = data_filtered['Vor2'].astype(int)

#löschen Sonstige/zu kleine Subgruppen
data_filtered= data_filtered[data_filtered["Berufs"].str.contains("-oth-") == False]
data_filtered= data_filtered[data_filtered["Geschlecht"].str.contains("Divers") == False]
data_filtered= data_filtered[data_filtered["Studienform"].str.contains("es nicht sicher") == False]
data_filtered= data_filtered[data_filtered["Geschlecht"].str.contains("Keine Angabe") == False]
data_filtered = data_filtered.dropna(subset=['Abinote'])
data_filtered = data_filtered[pd.isna(data_filtered['Berufs[other]'])]
data_filtered= data_filtered[data_filtered["Geschlecht"].str.contains("Divers") == False]
data_filtered= data_filtered[data_filtered["Studienform"].str.contains("es nicht sicher") == False]
data_filtered= data_filtered[data_filtered["Geschlecht"].str.contains("Keine Angabe") == False]
data_filtered = data_filtered.dropna(subset=['Abinote'])

#Filtern aller Standorte - nur mit Anzahl über 20 Bleibt!
#data_filtered = data_filtered.groupby('Standort').filter(lambda x: len(x) >= 20)

# Kategorien/Quantile für Fachsemester
bins = [0, 4, 8, 14]
labels = ['Vorklinik', 'Klinik', 'Ende']
data_filtered['FS_C'] = pd.cut(data_filtered['FS'], bins=bins, labels=labels, right=True, include_lowest=True)
# Kategorien für Abitur_Gruppe
data_filtered['Abinote_C'], bins = pd.qcut(data_filtered['Abinote'], 3, labels=['gut', 'mittel', 'schlecht'], retbins=True)
print("Grenzwerte der Quantile für Abinoten:", bins)
# Kategorien für Selbsteinschätzung
data_filtered['KompPkt_C'], bins = pd.qcut(data_filtered['KompPkt'], 5, labels=['Niedrig', 'NiedrigMittel', 'Mittel','MittelHoch' ,'Hoch'], retbins=True)
print("Grenzwerte der Quantile für Selbsteinschätzung:", bins)
# Kategorien für Relevanz
data_filtered['Relevanz_Total_C'], bins = pd.qcut(data_filtered['Relevanz_Total'], 3, labels=['Niedrig', 'Mittel','Hoch'], retbins=True)
print("Grenzwerte der Quantile für Relevanz_Total_C:", bins)
# Kategorien für WPKT
data_filtered['W_Pkt_C'], bins = pd.qcut(data_filtered['W_Pkt'], 3, labels=['Niedrig', 'Mittel','Hoch'], retbins=True)
print("Grenzwerte der Quantile für W_Pkt:", bins)
#Eingrenzen der Tabelle auf nötige Spalten
df_aim = data_filtered[["W_Pkt","KompPkt","W_Pkt_C","KompPkt_C","Geschlecht","Abinote_C","VorbildungKategor","FS_C","Berufs","Standort","PromoStand","FakCurr","OrgaCurr","PrakWiss","pruefcurr","Pflichtcurr",'Relevanz_Total_C']]
#Sortieren von Curriculum in eine Spalte aus den 3 unterspalten für fakultatives und obligates Curriculum
df_aim['Curriculum'] = df_aim['OrgaCurr']
df_aim['Curriculum'] = df_aim['FakCurr'].where(df_aim['FakCurr'].notna(), df_aim['Curriculum'])
df_aim['Curriculum'] = df_aim['Curriculum'].fillna(df_aim['Pflichtcurr'])
#Umsortieren wegen zu kleinen Subgruppen in allgemein Gruppen
df_aim['Curriculum'] = df_aim['Curriculum'].replace('klinisches Wahlfach', 'fakultative Lehrveranstaltung')
df_aim['Curriculum'] = df_aim['Curriculum'].replace('vorklinisches Wahlfach', 'fakultative Lehrveranstaltung')
#Löschen der Subgruppen
df_aim= df_aim[df_aim["Curriculum"].str.contains("Forschungssemester") == False]
df_aim= df_aim[df_aim["Berufs"].str.contains("Krankenkasse") == False]
df_aim= df_aim[df_aim["Berufs"].str.contains("Industrie") == False]
df_aim= df_aim[df_aim["PromoStand"].str.contains("abgebrochen") == False]
df_aim= df_aim[df_aim["PromoStand"].str.contains("abgeschlossen") == False]
df_aim= df_aim[df_aim["Berufs"].str.contains("Forschungsinstitut") == False]
df_aim= df_aim[df_aim["Curriculum"].str.contains("-oth-") == False]
df_aim['VorbildungKategor'] = df_aim['VorbildungKategor'].fillna('Keine')
#Umsortieren der Kategorien - Baseline Definieren
df_aim['Berufs'] = df_aim['Berufs'].astype('category')
df_aim['Berufs'] = df_aim['Berufs'].cat.reorder_categories(['Hausarzt/-ärztin in eigener Praxis oder MVZ', 'Angestellte:r Arzt/Ärztin im Krankenhaus','Angestellte:r Arzt/Ärztin im Universitätsklinikum','Facharzt/-ärztin in eigener Praxis oder MVZ (außer Allgemeinmedizin)', ], ordered=True)
df_aim['PromoStand'] = df_aim['PromoStand'].astype('category')
df_aim['PromoStand'] = df_aim['PromoStand'].cat.reorder_categories(['Ich bin noch unentschlossen.', 'Ich strebe es an.', 'Ich habe es begonnen.', 'Ich möchte nicht promovieren.',], ordered=True)
df_aim['Abinote_C'] = df_aim['Abinote_C'].astype('category')
df_aim['Abinote_C'] = df_aim['Abinote_C'].cat.reorder_categories(['schlecht','gut', 'mittel'], ordered=True)
df_aim['Curriculum'] = df_aim['Curriculum'].astype('category')
df_aim['Curriculum'] = df_aim['Curriculum'].cat.reorder_categories(['keine Aussage möglich','als separate Lehrveranstaltung verteilt über das Studium', 'Blockveranstaltung','in anderen Lehrveranstaltungen integriert und verteilt über das Studium','fakultative Lehrveranstaltung',] , ordered=True)
#Hier Normierung auf 100 (%) von WPKT und KompP
df_aim['W_Pkt_rel'] = (df_aim['W_Pkt'] / 25) * 100
df_aim['KompPkt_rel'] = df_aim['KompPkt'] / 48 * 100

#Mixed Model für Objektiven Kompetenztest
modelWPKT = ols("W_Pkt_rel ~ C(KompPkt_C) + C(VorbildungKategor) + C(FS_C) + C(Berufs) + C(PromoStand) + C(Curriculum) + C(Abinote_C)  + C(Relevanz_Total_C)", data=df_aim).fit()
summary_df = modelWPKT.summary().tables[1]
result_df = pd.DataFrame(summary_df.data[1:], columns=summary_df.data[0])
result_df.to_csv('/content/drive/MyDrive/Auswertung_LCWissUmfrage/image_export/modelWPKT_rel.csv', index=False)

print(modelWPKT.summary())
anova_table = sm.stats.anova_lm(modelWPKT, typ=2)
print(anova_table)


#Mixed Model für subjektiven Kompetenztest
modelKOMP = ols("KompPkt_rel ~ C(W_Pkt_C) + C(VorbildungKategor) + C(FS_C) + C(Berufs) + C(PromoStand) + C(Curriculum) + C(Abinote_C) + C(Relevanz_Total_C)", data=df_aim).fit()
summary_df = pd.DataFrame(modelKOMP.summary().tables[1])
summary_df.to_csv('/content/drive/MyDrive/Auswertung_LCWissUmfrage/image_export/modelKOMP_rel.csv', index=False)
print(modelKOMP.summary())
anova_table = sm.stats.anova_lm(modelWPKT, typ=2)
print(anova_table)


# %% [markdown]
# Figure 4 - Relevance

# %% [code]
# Figure 4A
#horizontal StackedBarplot für Berufserwartung 5.Studienjahr
df6 = df_copy.loc[df['FS'].isin([11,12,13,14])]
categories = [4,3,2,1,0,5]
show1 = df6["RelevanzLitArb"].value_counts(normalize=True, dropna=False).reindex(categories, fill_value=0) * 100
show2 = df6["RelevanzForschungsproj"].value_counts(normalize=True, dropna=False).reindex(categories, fill_value=0) * 100
show4 = df6["RelevanzEvidenz"].value_counts(normalize=True, dropna=False).reindex(categories, fill_value=0) * 100
show8 = df6["RelevanzPatVermitt"].value_counts(normalize=True, dropna=False).reindex(categories, fill_value=0) * 100
show3 = df6["RelevanzEthikHalt"].value_counts(normalize=True, dropna=False).reindex(categories, fill_value=0) * 100
show5 = df6["RelevanzStatMeth"].value_counts(normalize=True, dropna=False).reindex(categories, fill_value=0) * 100
show6 = df6["RelevanzWiSchreib"].value_counts(normalize=True, dropna=False).reindex(categories, fill_value=0) * 100
show7 = df6["RelevanzWiPraes"].value_counts(normalize=True, dropna=False).reindex(categories, fill_value=0) * 100
show9 = df6["RelevanzLeitlinie"].value_counts(normalize=True, dropna=False).reindex(categories, fill_value=0) * 100
showUlt = pd.concat([show8, show4, show1, show3, show2, show5, show6, show7, show9], axis=1)
showUlt = showUlt.transpose()

husten = ['explain scientific findings<br>(on diagnostics, therapy, etc.)<br> to patients','comprehend evidence<br> of a guideline',
           'work with scientific literature','to build up a opinion<br> on ethical discussions','work on a research project',
           'apply statistical methods','write scientific','present scientific','work on guidelines']

fig = go.Figure()
fig.add_trace(go.Bar(x=showUlt[5], name="fully agree", y=husten, orientation='h',
                     text=showUlt[5].apply(lambda x: f"{x:.1f}"),
                     textposition="inside",
                     textangle=270, legendrank=6,
                     marker=dict(line=dict(width=1), color="#335A17")))
fig.add_trace(go.Bar(x=showUlt[4], name="rather agree", y=husten, orientation='h',
                     text=showUlt[4].apply(lambda x: f"{x:.1f}"),
                     textposition="inside",
                     textangle=270, legendrank=5,
                     marker=dict(line=dict(width=1), color="#4C8623")))
fig.add_trace(go.Bar(x=showUlt[3], name="partly/partly", y=husten, orientation='h',
                     text=showUlt[3].apply(lambda x: f"{x:.1f}"),
                     textposition="inside",
                     textangle=270, legendrank=4,
                     marker=dict(line=dict(width=1), color="#65B32E")))
fig.add_trace(go.Bar(x=showUlt[2], name="rahter disagree", y=husten, orientation='h',
                     text=showUlt[2].apply(lambda x: f"{x:.1f}"),
                     textposition="inside",
                     textangle=270, legendrank=3,
                     marker=dict(line=dict(width=1), color="#A1DC77")))
fig.add_trace(go.Bar(x=showUlt[1], name="fully disagree", y=husten, orientation='h',
                     text=showUlt[1].apply(lambda x: f"{x:.1f}"),
                     textposition="inside",
                     textangle=270, legendrank=2,
                     marker=dict(line=dict(width=1), color="#C0E8A4")))
fig.add_trace(go.Bar(x=showUlt[0], name="no statement possible", y=husten, orientation='h',
                     text=showUlt[0].apply(lambda x: f"{x:.1f}"),
                     textposition="inside",
                     textangle=270, legendrank=1,
                     marker=dict(line=dict(width=1), color="#E0F3D2")))

fig.update_layout(shapes=[
    dict(
        type='line',
        x0=50,
        y0=-0.5,
        x1=50,
        y1=len(husten)-0.5,
        line=dict(
            color='black',
            width=1.5,
            dash='dash'
        )
    )
],
barmode='stack', template="simple_white",
                  title="Graduate statement: I think it's important for my future career<br> to know, how to...",
                  yaxis=dict(title=""),
                  xaxis=dict(title="% of participants", tickmode='linear', dtick=10, range=[0, 100]),
                  legend=dict(title="agreement"),
                  height=600, width=1000,
                  title_x=0.5,)

fig.show()
fig.write_image("/content/drive/MyDrive/Auswertung_LCWissUmfrage/image_export/Paper_National/Figure4A.png")


# %% [code]
# Figure 4B (2 parts)
curriculum = pd.read_csv("/content/drive/MyDrive/LCWissDE-curriculum_grad.csv")

# Löschen aller nicht ausgefüllten Bögen
zero_rows = curriculum[curriculum.eq(0).all(axis=1)]
number_of_zero_rows = len(zero_rows)
curriculum = curriculum[~curriculum.eq(0).all(axis=1)]

MatF1 = curriculum.mean(axis=0, numeric_only=None)
MatF1 = MatF1.to_numpy()
MatF1 = MatF1.reshape(-1,6)
MatF1 = MatF1*100
MatF1 = MatF1.round(1)

MatF1Name = ['seminar/internship', 'lecture', 'mandatory for MD', "elective", "not","idk"]
curriculumWIsh = pd.DataFrame(MatF1, columns=MatF1Name)
curriculumcopy = curriculumWIsh.copy()

# Rename / Identify
y=['Scientific Method', 'Research Practice',
    'Literature Research  ','Critical Literature Analysis','Data Documentation<br> and Visualisation','Statistical <br> Data Analysis',
    'Scientific Writing','Scientific Presenting'
   ,'Ethics in Science','“Good Scientific Practice”','Study Design',
   'Explain scientific findings <br> to patients']
curriculumWIsh = curriculumcopy
curriculumWIsh.index = y

#Sortieren der Items nach Forschungsprozess
y=['Scientific Method', 'Ethics in Science', '“Good Scientific Practice”',
    'Literature Research  ','Critical Literature Analysis','Research Practice',
    'Data Documentation<br> and Visualisation','Statistical <br> Data Analysis','Scientific Writing',
    'Scientific Presenting', 'Explain scientific findings <br> to patients'   ]
curriculumWIsh = curriculumWIsh.loc[y]

#In Prozent
curriculumWIsh = curriculumWIsh / 100

y_entries=['Scientific Method', 'Ethics in Science', '“Good Scientific Practice”',
    'Literature Research  ','Critical Literature Analysis','Research Practice',
    'Data Documentation<br> and Visualisation','Statistical <br> Data Analysis','Scientific Writing',
    'Scientific Presenting', 'Explain scientific findings <br> to patients'   ]

#Aufteilen auf Halbkreis / Winkelberechnugn
n_entries = len(y_entries)
start_angle = 0
end_angle = 180
theta_angles = [start_angle + i * (end_angle - start_angle) / (n_entries - 1) for i in range(n_entries)]
print(theta_angles)


#Plotten
fig = go.Figure()

fig.add_trace(go.Scatterpolar(
    r=curriculumWIsh["seminar/internship"],
    name='seminar/internship',
    theta=theta_angles,
    text=y_entries,
    marker_color='#335A17', fill='toself',
))
fig.add_trace(go.Scatterpolar(
    r=curriculumWIsh["lecture"],
    name='lecture',
    text=y_entries,
    theta=theta_angles,
    marker_color='#65B32E', fill='toself',
))
#fig.add_trace(go.Scatterpolar(    r=curriculumWIsh['Pflichtkurs für Promotion'],    name='Pflichtkurs für Promotion',    theta=theta_angles,    marker_color='#7BC9FF', fill='toself',))
fig.add_trace(go.Scatterpolar(
    r=curriculumWIsh["elective"],
    name='elective',
    text=y_entries,
    theta=theta_angles,
    marker_color='#C0E8A4', fill='toself',
))
fig.add_trace(go.Scatterpolar(
    r=curriculumWIsh["not"],
    name='no implementation',
    theta=theta_angles,
    text=y_entries,
    marker_color='black', fill='toself',
))

fig.update_traces(text=y)
fig.update_layout( template="simple_white", title="",width= 1150,height =700,
    legend=dict(
        y=-0.2,
        title=dict(
            font=dict(
                size=20,  # Textgröße des Legendentitels
                family='Arial',  # Schriftart des Legendentitels (optional)
                color='black'  # Farbe des Legendentitels (optional)
            )
        ),
        font=dict(
            size=20,  # Textgröße der Legendenbeschriftungen
            family='Arial',  # Schriftart der Legendenbeschriftungen (optional)
            color='black'  # Farbe der Legendenbeschriftungen (optional)
        ),
        itemsizing='constant',  # Steuert die Größe der Symbole in der Legende
        itemwidth=30  # Breite der Symbole in der Legende
    ))
fig.update_layout(
    polar=dict(
        sector = [-90,90],
        angularaxis=dict(
            tickvals=theta_angles,  # Setzt die Winkel für die Ticks
            ticktext=y_entries,
            rotation=90,
            direction="clockwise",
            #period = 6
            tickfont=dict(
                size=18,  # Textgröße der Beschriftungen
                family='Arial',  # Schriftart der Beschriftungen (optional)
                color='black'  # Farbe der Beschriftungen (optional)
            )
        ),
        radialaxis=dict(
            visible=True,
            range=[0, 0.70],
            ticklen=5,
            showline=True,
            showgrid=True,
            gridwidth=0.5,
            gridcolor="black",
            angle = 90,
            tickformat=".0%",
            tickfont=dict(
                size=16,  # Textgröße der Ticklabels
                family='Arial',  # Schriftart der Ticklabels (optional)
                color='black'  # Farbe der Ticklabels (optional)
            )
        )
    )
)
fig.show()
fig.write_image("/content/drive/MyDrive/Auswertung_LCWissUmfrage/image_export/Paper_National/Figure4B.png")
