# Supplementary material for: Scientific education in German medical schools: nationwide cross-sectional study reveals student needs and gaps
Source: BMC Med Educ. 2026 May 2;26:729. doi: 10.1186/s12909-026-09311-7 (PMC13151329; doi:10.1186/s12909-026-09311-7)
Supplement: Supplementary file 3 — Supplementary Material 3 [file 12909_2026_9311_MOESM3_ESM.csv]

Vor1	VorbildungKategor	Alter	Geschlecht	Abinote	Abinote[other]	Vor2	Vor2[other]	Standort	Standort[other]	Studienform	Studienform[other]	FS	Physikum	Physikum[other]	Physikumsequi	Physikumsequi[other]	Berufs	Berufs[other]	PromoStand	PromoStand[other]	PromoBereich	PromoBereich[other]	PromoZuErgebnisse	PromoZuBetreuung	PromoZuThema	PromoEinflBetreuung	PromoEinflKarrier	PromoEinflGehalt	PromoEinflAnsehen	Graduiert	Pflichtcurr	FakCurr	OrgaCurr	OrgaCurr[other]	PrakWiss	Durat	pruefcurr	RelevanzLitArb	RelevanzForschungsproj	RelevanzStatMeth	RelevanzWiSchreib	RelevanzWiPraes	RelevanzLeitlinie	RelevanzEvidenz	RelevanzPatVermitt	RelevanzEthikHalt	SelfAssessFFHI	SelfAssessLitRech	SelfAssessLitAnaly
		21	Weiblich	1.0	1,0 stand auf dem Zeugnis (umgerechnet aber irgendwas zwischen 0,8 und 0,9)			Freiburg		Regelstudiengang		6	1				Hausarzt/-ärztin in eigener Praxis oder MVZ		Ich bin noch unentschlossen.							4	3	3	2		Ja		als separate Lehrveranstaltung verteilt über das Studium		keine Aussage möglich		keine Aussage möglich	3	2	2	2	4	3	4	4	4	2	1	0
		25	Männlich		Abitur in Polen, Durchschnittsnote: 91%			Duisburg-Essen		Regelstudiengang		11	Sonstiges	Vorklinik im Ausland, kein Phyiskum geschrieben			Facharzt/-ärztin in eigener Praxis oder MVZ (außer Allgemeinmedizin)		Ich möchte nicht promovieren.							5	4	4	2		Nein	keine Aussage möglich			Ja	0.0	Nein	5	4	5	4	4	3	5	5	4	3	4	4
Physiotherapie	Medizinnahe Ausbildung	25	Männlich	3.0	Equivalent 3,0	3.0		Brandenburg		Modellstudiengang		1					Facharzt/-ärztin in eigener Praxis oder MVZ (außer Allgemeinmedizin)		Ich strebe es an.							4	2	2	1		Ja		Blockveranstaltung		Ja	8.0	keine Aussage möglich	4	2	3	2	3	2	4	3	3	0	1	0
Kinderkrankenpflegerin	Medizinnahe Ausbildung	25	Weiblich		Fachgebundene HZB	3.0		Mainz		Regelstudiengang		4					Facharzt/-ärztin in eigener Praxis oder MVZ (außer Allgemeinmedizin)		Ich strebe es an.							2	2	3	2		keine Aussage möglich				keine Aussage möglich		keine Aussage möglich	5	5	5	3	4	4	4	4	5	2	4	2
Bachelors in Public Health Sciences	Medizinnahes Studium	24	Männlich		GPA= 3.85	4.0		Würzburg		Regelstudiengang		2					Angestellte:r Arzt/Ärztin im Universitätsklinikum		Ich bin noch unentschlossen.							4	2	2	2		keine Aussage möglich				keine Aussage möglich		Ja	5	4	5	5	4	4	4	5	5	3	4	3
Physician Assistant B. Sc. (Studiengang damals Medizinische Assistenz - Chirurgie)	Medizinnahes Studium	28	Weiblich		habe nur Fachabitur	3.0		Düsseldorf		Modellstudiengang		6					Angestellte:r Arzt/Ärztin im Krankenhaus		Ich habe es begonnen.		klinisch/operatives Fach		0.0	1.0	1.0	5	1	2	1	keine Angabe	Ja		keine Aussage möglich		Nein		Ja	5	3	3	3	3	3	5	5	5	2	4	3
MTRA	Medizinnahe Ausbildung	36	Männlich		Kein Abitur als HZB	3.0		Bonn		Regelstudiengang		4					Hausarzt/-ärztin in eigener Praxis oder MVZ		Ich strebe es an.							5	3	5	1		keine Aussage möglich				keine Aussage möglich		keine Aussage möglich	5	3	4	4	4	5	5	5	5	0	1	0
		21	Weiblich	2.3	Schweizer abi 4.75 (cave anderes notensystem)			Erlangen-Nürnberg		Modellstudiengang		4					Angestellte:r Arzt/Ärztin im Krankenhaus		Ich strebe es an.							2	1	3	2		Ja		als separate Lehrveranstaltung verteilt über das Studium		Nein		Ja	3	1	4	2	2	4	5	5	5	0	0	0
		24	Männlich	1.1				Dresden		Regelstudiengang		8	1.5				Angestellte:r Arzt/Ärztin im Universitätsklinikum		Ich habe es begonnen.		experimentell/theoretisches Fach		5.0	5.0	3.0	4	3	3	2	Nein	Nein	vorklinisches Wahlfach			Nein		Nein	5	3	4	4	5	2	5	5	5	3	4	4
		22	Weiblich	1.0				Dresden		Regelstudiengang		7	2				Angestellte:r Arzt/Ärztin im Krankenhaus		Ich habe es begonnen.		experimentell/theoretisches Fach		0.0	2.0	2.0	4	2	4	2	Ja	Ja		in anderen Lehrveranstaltungen integriert und verteilt über das Studium		Nein		Nein	5	5	5	2	3	2	5	5	5	1	1	0
		24	Weiblich	1.7				Dresden		Regelstudiengang		8	1.5				Facharzt/-ärztin in eigener Praxis oder MVZ (außer Allgemeinmedizin)	Homöopathin mit eigener Praxis	Ich habe es begonnen.		klinisch/konservatives Fach		4.0	1.0	1.0	4	2	3	1	keine Angabe	Nein	klinisches Wahlfach			keine Aussage möglich		Ja	5	1	2	1	4	1	5	5	5	2	1	0
		29	Männlich	1.0		0.0		Leipzig		Regelstudiengang		6	3.5				Facharzt/-ärztin in eigener Praxis oder MVZ (außer Allgemeinmedizin)		Ich habe es begonnen.		experimentell/theoretisches Fach		2.0	2.0	3.0	5	2	2	1	Nein	Nein	-oth-			Nein		Nein	3	2	3	2	2	5	5	4	5	3	4	3
		20	Weiblich	0.9				Dresden		Regelstudiengang		2					Facharzt/-ärztin in eigener Praxis oder MVZ (außer Allgemeinmedizin)		Ich strebe es an.							5	2	2	1		keine Aussage möglich				keine Aussage möglich		Nein	4	3	4	4	4	3	3	5	3	1	2	1
		20	Männlich	1.0				Dresden		Regelstudiengang		4					Angestellte:r Arzt/Ärztin im Krankenhaus		Ich strebe es an.							3	1	1	2		Nein	keine Aussage möglich			Ja	1.0	Nein	5	4	4	3	3	3	5	5	4	1	1	1
2 Semester B.Sc. Ernährungswissenschaften	Medizinnahes Studium	20	Weiblich	1.0		1.0		Regensburg		Regelstudiengang		2					Angestellte:r Arzt/Ärztin im Krankenhaus		Ich strebe es an.							5	2	1	3		keine Aussage möglich				keine Aussage möglich		Nein	1	2	3	2	1	5	2	5	4	0	4	0
		20	Weiblich	1.4				Dresden		Regelstudiengang		6	2				Angestellte:r Arzt/Ärztin im Krankenhaus		Ich strebe es an.							2	1	1	1		keine Aussage möglich				keine Aussage möglich		keine Aussage möglich	5	3	4	2	4	3	4	5	4	2	2	1
Rettungssanitäter	Medizinnahe Ausbildung	21	Männlich	1.1		0.0		Mannheim		Modellstudiengang		2					Facharzt/-ärztin in eigener Praxis oder MVZ (außer Allgemeinmedizin)	MVZ + Notarzt	Ich strebe es an.							4	2	2	2		Ja		als separate Lehrveranstaltung verteilt über das Studium		keine Aussage möglich		Ja	4	3	3	3	2	2	4	5	3	1	1	1
		19	Weiblich	1.1				Dresden		Regelstudiengang		2					Facharzt/-ärztin in eigener Praxis oder MVZ (außer Allgemeinmedizin)		Ich bin noch unentschlossen.							5	2	3	2		keine Aussage möglich				keine Aussage möglich		keine Aussage möglich	4	3	3	3	4	4	4	5	4	0	1	0
		25	Weiblich	1.6				Dresden		Regelstudiengang		8	keine Angaben				Angestellte:r Arzt/Ärztin im Universitätsklinikum		Ich habe es begonnen.		experimentell/theoretisches Fach		3.0	4.0	1.0	5	2	2	1	Ja	keine Aussage möglich				keine Aussage möglich		Nein	5	4	3	3	2	4	5	4	4	1	4	2
		24	Weiblich	1.3				Dresden		Regelstudiengang		8	4				Angestellte:r Arzt/Ärztin im Krankenhaus		Ich strebe es an.							5	1	1	2		keine Aussage möglich				keine Aussage möglich		Nein	5	3	5	4	5	3	5	5	5	1	0	0
		22	Männlich	1.0		4.0		Hannover		Modellstudiengang		8	3		3		Angestellte:r Arzt/Ärztin im Universitätsklinikum		Ich habe es begonnen.		experimentell/theoretisches Fach		4.0	3.0	2.0	4	1	3	1	Nein	Nein	keine Aussage möglich			Nein		Ja	5	4	4	3	5	3	4	3	5	2	1	1
		20	Weiblich	1.2				Dresden		Regelstudiengang		4					Facharzt/-ärztin in eigener Praxis oder MVZ (außer Allgemeinmedizin)		Ich strebe es an.							0	1	0	2		keine Aussage möglich				keine Aussage möglich		Ja	4	2	4	2	3	3	4	5	3	0	0	0
		22	Weiblich	1.0				Heidelberg		Regelstudiengang		6	2				Angestellte:r Arzt/Ärztin im Universitätsklinikum		Ich strebe es an.							4	1	2	1		Ja		in anderen Lehrveranstaltungen integriert und verteilt über das Studium		keine Aussage möglich		Ja	4	3	3	3	3	3	5	5	4	1	1	1
Altenpflegefachkraft	Medizinnahe Ausbildung	29	Weiblich	1.0		3.0		Frankfurt am Main		Regelstudiengang		3					Angestellte:r Arzt/Ärztin im Krankenhaus		Ich bin noch unentschlossen.							4	3	3	2		Nein	keine Aussage möglich			Nein		Nein	3	2	3	2	2	3	5	5	5	1	1	0
		21	Weiblich	1.7				Dresden		Regelstudiengang		6	2				Angestellte:r Arzt/Ärztin im Krankenhaus		Ich bin noch unentschlossen.							4	1	2	1		keine Aussage möglich				keine Aussage möglich		keine Aussage möglich	4	3	4	3	4	4	3	3	4	0	0	0
Anästhesietechnische Assistentin	Medizinnahe Ausbildung	23	Weiblich	1.6		3.0		LMU München		Regelstudiengang		4					Angestellte:r Arzt/Ärztin im Universitätsklinikum		Ich strebe es an.							2	2	1	1		Ja		in anderen Lehrveranstaltungen integriert und verteilt über das Studium		Ja	0.0	Nein	5	2	3	4	3	5	4	5	5	1	4	3
Anästhesietechnische Assistentin (ATA)	Medizinnahe Ausbildung	23	Weiblich	1.4		0.0		Halle-Wittenberg		Regelstudiengang		6	2.5				Hausarzt/-ärztin in eigener Praxis oder MVZ		Ich bin noch unentschlossen.							4	2	2	1		Ja		Blockveranstaltung		Ja	0.0	keine Aussage möglich	5	4	4	4	2	2	5	5	5	2	0	0
		25	Weiblich	1.6				Dresden		Regelstudiengang		8	2				Angestellte:r Arzt/Ärztin im Universitätsklinikum		Ich habe es begonnen.		experimentell/theoretisches Fach		2.0	1.0	2.0	4	2	2	2	Ja	Nein	fakultative Lehrveranstaltung			Nein		Nein	4	2	2	2	0	1	4	4	4	3	4	3
		20	Weiblich	1.1				Heidelberg		Regelstudiengang		6	1.5				Angestellte:r Arzt/Ärztin im Universitätsklinikum		Ich strebe es an.							3	2	2	2		Nein	klinisches Wahlfach			Nein		Nein	5	5	4	5	4	4	4	4	4	3	4	1
		21	Weiblich	1.3				Heidelberg		Regelstudiengang		6	1.5				Angestellte:r Arzt/Ärztin im Universitätsklinikum		Ich strebe es an.							5	3	2	1		Ja		als separate Lehrveranstaltung verteilt über das Studium		Nein		Nein	4	2	4	2	4	4	5	5	5	0	0	0
Anästhesietechnische Assistenz	Medizinnahe Ausbildung	22	Männlich	1.8		0.0		Tübingen		Regelstudiengang		2					Angestellte:r Arzt/Ärztin im Universitätsklinikum		Ich strebe es an.							2	2	3	1		keine Aussage möglich				Ja	0.0	keine Aussage möglich	5	4	4	3	3	4	4	5	4	0	1	1
Anästhesietechnische Assistenz	Medizinnahe Ausbildung	21	Weiblich	1.7		1.0		Ulm		Regelstudiengang		2					Angestellte:r Arzt/Ärztin im Universitätsklinikum		Ich strebe es an.							4	1	2	1		Ja		in anderen Lehrveranstaltungen integriert und verteilt über das Studium		Ja	0.0	keine Aussage möglich	5	3	3	2	3	2	3	5	5	0	1	0
		21	Weiblich	0.9				Heidelberg		Regelstudiengang		6	1.5				Hausarzt/-ärztin in eigener Praxis oder MVZ		Ich strebe es an.							4	2	2	1		keine Aussage möglich				Nein		Nein	4	2	2	2	2	2	3	3	3	1	0	0
		20	Weiblich	1.0				TU München		Regelstudiengang		6	3				Angestellte:r Arzt/Ärztin im Krankenhaus		Ich strebe es an.							4	2	2	1		keine Aussage möglich				Ja	6.0	keine Aussage möglich	5	4	5	4	5	4	3	4	5	1	1	1
Anästhesietechnischer Assistent	Medizinnahe Ausbildung	32	Männlich	2.4		3.0		Hannover		Modellstudiengang		8	2		2		Hausarzt/-ärztin in eigener Praxis oder MVZ		Ich habe es begonnen.		klinisch/operatives Fach		1.0	1.0	1.0	3	3	3	2	Nein	Ja		Blockveranstaltung		Nein		Nein	5	4	3	4	4	4	5	5	5	3	4	3
		25	Weiblich	1.2				Erlangen-Nürnberg		Regelstudiengang		10	3				Facharzt/-ärztin in eigener Praxis oder MVZ (außer Allgemeinmedizin)		Ich habe es begonnen.		experimentell/theoretisches Fach		0.0	1.0	2.0	4	3	3	1	Nein	Ja		-oth-	Ringvorlesung im 2. Semester	Ja	0.0	Nein	5	2	2	2	2	4	5	5	5	1	4	4
		20	Weiblich	1.1				Dresden		Regelstudiengang		2					Facharzt/-ärztin in eigener Praxis oder MVZ (außer Allgemeinmedizin)		Ich strebe es an.							1	1	1	4		Ja		als separate Lehrveranstaltung verteilt über das Studium		keine Aussage möglich		keine Aussage möglich	4	4	4	4	4	3	4	3	4	1	1	1
		21	Weiblich	1.4				Dresden		Regelstudiengang		6	1.5				Angestellte:r Arzt/Ärztin im Universitätsklinikum		Ich strebe es an.							2	1	4	1		keine Aussage möglich				Nein		Nein	5	4	4	4	4	4	3	5	5	0	1	0
		23	Weiblich	1.8				Dresden		Regelstudiengang		8	keine Angaben				Facharzt/-ärztin in eigener Praxis oder MVZ (außer Allgemeinmedizin)		Ich habe es begonnen.		experimentell/theoretisches Fach		3.0	2.0	2.0	5	3	3	1	Nein	keine Aussage möglich				keine Aussage möglich		Nein	5	3	2	3	3	4	2	4	4	3	4	4
		22	Weiblich	1.0				Dresden		Regelstudiengang		5	4				Hausarzt/-ärztin in eigener Praxis oder MVZ		Ich strebe es an.							5	1	1	1		Nein	vorklinisches Wahlfach			Nein		Nein	5	4	5	4	5	4	5	5	5	1	1	1
		23	Männlich	0.7				Heidelberg		Regelstudiengang		8	2.5				Angestellte:r Arzt/Ärztin im Krankenhaus		Ich strebe es an.							3	1	1	1		Ja		in anderen Lehrveranstaltungen integriert und verteilt über das Studium		Ja	0.0	Nein	5	4	4	2	2	3	5	5	5	1	1	1
Anästhesietechnischer Assistent	Medizinnahe Ausbildung	25	Männlich	1.8		3.0		Dresden		Modellstudiengang		6	3		3		Angestellte:r Arzt/Ärztin im Krankenhaus		Ich bin noch unentschlossen.							5	2	3	2		Ja		als separate Lehrveranstaltung verteilt über das Studium		Ja	0.0	Nein	4	1	2	1	3	2	5	5	5	2	2	2
Angewandte Gesundheits-/Pflegewissenschaften	Medizinnahe Ausbildung	25	Weiblich	2.7		0.0		Ulm		Regelstudiengang		6	4				Facharzt/-ärztin in eigener Praxis oder MVZ (außer Allgemeinmedizin)		Ich strebe es an.							5	2	2	3		Nein	keine Aussage möglich			Ja	0.0	Nein	4	2	4	3	4	4	4	3	3	0	1	1
		22	Weiblich	1.0				Heidelberg		Regelstudiengang		10	1				Angestellte:r Arzt/Ärztin in der Industrie	Selbstständige Gutachterin	Ich habe es begonnen.		experimentell/theoretisches Fach		2.0	3.0	1.0	4	4	5	3	Nein	Ja		in anderen Lehrveranstaltungen integriert und verteilt über das Studium		Nein		keine Aussage möglich	4	2	3	2	2	2	5	4	5	3	3	3
Anglistik	Medizinferne Vorbildung	27	Weiblich	1.9		1.0		Erlangen-Nürnberg		Regelstudiengang		4					Angestellte:r Arzt/Ärztin im Universitätsklinikum		Ich strebe es an.							4	1	1	1		Ja		Blockveranstaltung		Nein		Nein	5	5	4	5	2	5	5	5	5	0	1	0
Arzthelfer, Rettungssanitäter	Medizinnahe Ausbildung	23	Männlich	1.1		2.0		Bielefeld		Modellstudiengang		4					Facharzt/-ärztin in eigener Praxis oder MVZ (außer Allgemeinmedizin)	Angestellter Arzt im Rettungsdienst (ÄRLD)	Ich strebe es an.							3	3	3	2		Ja		in anderen Lehrveranstaltungen integriert und verteilt über das Studium		Ja	0.0	Ja	4	3	4	4	4	3	5	4	5	1	3	2
Ata	Medizinnahe Ausbildung	27	Weiblich	2.8		3.0		Rostock		Regelstudiengang		6	3				Angestellte:r Arzt/Ärztin im Krankenhaus		Ich strebe es an.							5	2	4	2		Ja		als separate Lehrveranstaltung verteilt über das Studium		Nein		Nein	5	3	4	2	2	2	5	5	4	1	1	0
		22	Weiblich	1.0				Dresden		Regelstudiengang		6	2.5				Angestellte:r Arzt/Ärztin im Krankenhaus		Ich bin noch unentschlossen.							5	1	3	2		keine Aussage möglich				Nein		Nein	4	2	3	2	4	4	5	5	5	1	0	2
ATA	Medizinnahe Ausbildung	23	Weiblich	2.0		3.0		Mannheim		Modellstudiengang		2					Angestellte:r Arzt/Ärztin im Universitätsklinikum		Ich strebe es an.							4	2	3	2		Ja		in anderen Lehrveranstaltungen integriert und verteilt über das Studium		keine Aussage möglich		keine Aussage möglich	4	2	3	3	4	3	4	4	3	1	1	1
Ausbildung	Medizinnahe Ausbildung	29	Weiblich	1.0		3.0		Greifswald		Regelstudiengang		9	3.5				Facharzt/-ärztin in eigener Praxis oder MVZ (außer Allgemeinmedizin)		Ich habe es begonnen.		klinisch/operatives Fach		3.0	5.0	3.0	3	3	3	3	Nein	Ja		in anderen Lehrveranstaltungen integriert und verteilt über das Studium		Nein		Ja	4	3	4	3	3	3	5	4	5	1	2	1
		23	Weiblich	1.4				Hamburg		Modellstudiengang		6	3		3		Angestellte:r Arzt/Ärztin im Universitätsklinikum		Ich habe es abgeschlossen.		experimentell/theoretisches Fach		1.0	3.0	1.0	0	3	5	1	Nein	Ja		Blockveranstaltung		Ja	0.0	Ja	5	5	5	5	5	0	4	3	5	3	4	4
		22	Männlich	1.2				Dresden		Regelstudiengang		7	2.5				Angestellte:r Arzt/Ärztin im Universitätsklinikum		Ich strebe es an.							5	3	3	1		keine Aussage möglich				keine Aussage möglich		Nein	2	2	1	2	5	1	3	4	1	0	0	0
		22	Männlich	1.0				Dresden		Regelstudiengang		8	1				Angestellte:r Arzt/Ärztin im Krankenhaus		Ich strebe es an.							3	2	4	3		Nein	fakultative Lehrveranstaltung			Nein		Nein	4	2	2	2	3	1	5	4	3	1	0	0
		20	Weiblich	1.6				Dresden		Regelstudiengang		5	2				Facharzt/-ärztin in eigener Praxis oder MVZ (außer Allgemeinmedizin)		Ich strebe es an.							1	1	1	1		keine Aussage möglich				keine Aussage möglich		Nein	3	1	1	1	1	2	1	1	4	2	2	3
Ausbildung Chirurgisch-Technische Assistenz	Medizinnahe Ausbildung	23	Weiblich	2.0		3.0		Brandenburg		Modellstudiengang		4					Angestellte:r Arzt/Ärztin im Krankenhaus		Ich strebe es an.							5	3	3	2		Ja		als separate Lehrveranstaltung verteilt über das Studium		Ja	13.0	Ja	5	3	0	3	2	3	5	4	5	1	4	2
		24	Weiblich	1.4				Dresden		Regelstudiengang		7	2.5				Angestellte:r Arzt/Ärztin im Universitätsklinikum		Ich habe es begonnen.		klinisch/operatives Fach		2.0	1.0	1.0	4	3	4	2	Nein	Nein	fakultative Lehrveranstaltung			Nein		Nein	4	3	3	2	3	2	4	4	4	3	2	1
Ausbildung Krankenpflege	Medizinnahe Ausbildung	26	Weiblich	1.2		3.0		Ulm		Regelstudiengang		4					Angestellte:r Arzt/Ärztin im Universitätsklinikum		Ich strebe es an.							4	1	2	3		Ja		in anderen Lehrveranstaltungen integriert und verteilt über das Studium		Ja	4.0	Ja	4	4	4	3	4	4	4	5	5	3	3	3
Ausbildung MFA	Medizinnahe Ausbildung	22	Weiblich	2.4		2.0		Würzburg		Regelstudiengang		4					Hausarzt/-ärztin in eigener Praxis oder MVZ		Ich strebe es an.							5	1	0	2		keine Aussage möglich				keine Aussage möglich		Ja	5	2	0	0	1	0	0	5	0	1	1	0
		22	Weiblich	1.3				Dresden		Regelstudiengang		6	3				Hausarzt/-ärztin in eigener Praxis oder MVZ		Ich strebe es an.							4	2	2	3		Nein	-oth-			keine Aussage möglich		Nein	5	3	4	3	3	3	3	5	4	0	0	0
		21	Männlich	1.0				Dresden		Regelstudiengang		6	3.5				Angestellte:r Arzt/Ärztin im Universitätsklinikum		Ich strebe es an.							4	2	4	2		Nein	fakultative Lehrveranstaltung			Nein		Nein	5	3	4	3	3	2	4	4	4	2	3	3
Ausbildung Operationstechnische Assistentin	Medizinnahe Ausbildung	27	Weiblich	3.0		3.0		Düsseldorf		Modellstudiengang		2					Hausarzt/-ärztin in eigener Praxis oder MVZ		Ich bin noch unentschlossen.							4	3	2	1		keine Aussage möglich				keine Aussage möglich		Ja	5	2	3	3	1	4	5	5	5	0	2	1
		20	Weiblich	1.0				Heidelberg		Regelstudiengang		6	1				Angestellte:r Arzt/Ärztin im Universitätsklinikum		Ich strebe es an.							2	1	1	1		Ja		in anderen Lehrveranstaltungen integriert und verteilt über das Studium		Ja	1.0	Ja	5	5	5	4	4	3	5	4	4	3	2	3
		22	Weiblich	1.4				Dresden		Regelstudiengang		6	2				Facharzt/-ärztin in eigener Praxis oder MVZ (außer Allgemeinmedizin)		Ich strebe es an.							4	3	3	2		keine Aussage möglich				keine Aussage möglich		keine Aussage möglich	4	3	3	3	3	3	3	4	3	1	1	1
		22	Weiblich	1.6				Dresden		Regelstudiengang		8	keine Angaben				Facharzt/-ärztin in eigener Praxis oder MVZ (außer Allgemeinmedizin)		Ich strebe es an.							5	2	2	1		Nein	keine Aussage möglich			keine Aussage möglich		keine Aussage möglich	3	4	4	2	4	2	4	5	4	0	1	0
Ausbildung Physiotherapeutin, Studium Rechtswissenschaft	Medizinferne Vorbildung	22	Weiblich	2.7		1.0		Duisburg-Essen		Regelstudiengang		2					Facharzt/-ärztin in eigener Praxis oder MVZ (außer Allgemeinmedizin)		Ich bin noch unentschlossen.							5	2	3	1		keine Aussage möglich				keine Aussage möglich		Nein	5	2	2	2	1	1	5	4	5	0	0	0
		21	Weiblich	1.6				Dresden		Regelstudiengang		6	2				Angestellte:r Arzt/Ärztin im Krankenhaus		Ich strebe es an.							5	1	2	2		Nein	keine Aussage möglich			keine Aussage möglich		Nein	4	2	4	2	2	3	4	5	4	0	0	1
		23	Weiblich	1.0				Jena		Regelstudiengang		10	2				Angestellte:r Arzt/Ärztin im Universitätsklinikum		Ich strebe es an.							4	2	3	1		keine Aussage möglich				Ja	13.0	Ja	5	4	5	4	4	3	5	5	5	2	4	3
Ausbildung Physiotherapie	Medizinnahe Ausbildung	23	Weiblich	1.4		0.0		Duisburg-Essen		Regelstudiengang		8	2				Angestellte:r Arzt/Ärztin im Universitätsklinikum		Ich habe es begonnen.		experimentell/theoretisches Fach		3.0	3.0	1.0	5	2	0	1	Ja	Nein	keine Aussage möglich			Nein		Nein	5	3	5	3	4	3	5	4	4	1	0	0
Ausbildung Rettungssanitäter, Beginn Studium molekular Biology	Medizinnahes Studium	24	Weiblich	1.6		2.0		Duisburg-Essen		Regelstudiengang		6	3				Angestellte:r Arzt/Ärztin im Universitätsklinikum		Ich habe es begonnen.		klinisch/operatives Fach		0.0	0.0	1.0	2	2	0	2	Nein	Nein	keine Aussage möglich			keine Aussage möglich		keine Aussage möglich	4	4	4	4	3	3	4	4	4	2	2	2
Ausbildung und Staatsexamen zum Notfallsanitäter	Medizinnahe Ausbildung	27	Männlich	2.9		3.0		Würzburg		Regelstudiengang		5	3.5				Hausarzt/-ärztin in eigener Praxis oder MVZ		Ich bin noch unentschlossen.							5	2	2	2		keine Aussage möglich				Ja	0.0	Nein	5	1	4	2	3	3	5	5	4	1	1	0
		22	Weiblich	0.9				Heidelberg		Regelstudiengang		5	3.5				Angestellte:r Arzt/Ärztin an einem Forschungsinstitut (abseits der Uniklinik)		Ich bin noch unentschlossen.							5	2	2	1		keine Aussage möglich				Nein		Nein	5	4	3	3	3	3	3	2	5	1	1	1
		25	Männlich	1.5				Heidelberg		Regelstudiengang		10	1.5				Angestellte:r Arzt/Ärztin im Krankenhaus		Ich habe es begonnen.		experimentell/theoretisches Fach		4.0	5.0	1.0	4	2	3	2	Nein	Ja		Blockveranstaltung		Ja	2.0	Ja	4	3	4	3	3	3	5	4	3	1	2	3
		22	Männlich	1.4				Heidelberg		Regelstudiengang		6	1				Angestellte:r Arzt/Ärztin im Universitätsklinikum		Ich strebe es an.							2	2	4	1		keine Aussage möglich				keine Aussage möglich		Ja	1	1	0	0	3	4	4	4	4	1	2	2
		19	Männlich	1.6				Jena		Regelstudiengang		1					Hausarzt/-ärztin in eigener Praxis oder MVZ		Ich strebe es an.							5	1	1	1		keine Aussage möglich				keine Aussage möglich		Ja	3	2	1	2	4	2	2	3	4	0	1	1
Ausbildung zum Chirurgisch-technischen Assistenten	Medizinnahe Ausbildung	26	Männlich	2.2		3.0		Witten/Herdecke		Modellstudiengang		5			2	2.2	Angestellte:r Arzt/Ärztin im Universitätsklinikum		Ich strebe es an.							3	1	2	1		Ja		als separate Lehrveranstaltung verteilt über das Studium		Ja	0.0	Ja	5	4	4	3	4	3	5	4	4	0	0	0
		24	Weiblich	1.3				Jena		Regelstudiengang		10	2.5				Angestellte:r Arzt/Ärztin im Krankenhaus		Ich habe es begonnen.		experimentell/theoretisches Fach		2.0	3.0	2.0	2	2	2	1	Nein	Nein	keine Aussage möglich			keine Aussage möglich		Nein	5	4	4	3	4	4	5	5	4	2	3	3
		23	Weiblich	1.0				Jena		Regelstudiengang		10	2				Angestellte:r Arzt/Ärztin im Krankenhaus		Ich habe es begonnen.		experimentell/theoretisches Fach		2.0	1.0	2.0	4	2	3	1	Nein	Nein	fakultative Lehrveranstaltung			keine Aussage möglich		Nein	5	2	3	3	4	4	5	5	5	2	3	3
		20	Weiblich	1.0				Jena		Regelstudiengang		6	3				Angestellte:r Arzt/Ärztin im Krankenhaus		Ich strebe es an.							1	3	2	2		Ja		als separate Lehrveranstaltung verteilt über das Studium		keine Aussage möglich		keine Aussage möglich	4	5	4	3	2	3	4	4	3	1	0	1
Ausbildung zur Gesundheits- und Krankenpflegerin	Medizinnahe Ausbildung	22	Weiblich	1.5		0.0		Münster		Regelstudiengang		7	1.5				Facharzt/-ärztin in eigener Praxis oder MVZ (außer Allgemeinmedizin)		Ich strebe es an.							4	2	3	2		Ja		als separate Lehrveranstaltung verteilt über das Studium		Ja	0.0	Ja	5	3	3	3	3	3	5	5	5	0	0	0
		22	Weiblich	1.0				Jena		Regelstudiengang		6	3				Hausarzt/-ärztin in eigener Praxis oder MVZ		Ich bin noch unentschlossen.							4	2	3	3		keine Aussage möglich				keine Aussage möglich		keine Aussage möglich	3	2	2	2	1	3	3	5	4	0	4	3
		22	Weiblich	1.0				Heidelberg		Regelstudiengang		6	2				Angestellte:r Arzt/Ärztin im Krankenhaus		Ich bin noch unentschlossen.							2	1	2	1		Ja		in anderen Lehrveranstaltungen integriert und verteilt über das Studium		Ja	0.0	Ja	4	3	3	3	4	4	5	5	5	1	1	1
		20	Weiblich	1.7				Jena		Regelstudiengang		6	3				Angestellte:r Arzt/Ärztin im Krankenhaus		Ich strebe es an.							3	3	4	2		keine Aussage möglich				keine Aussage möglich		keine Aussage möglich	4	3	4	2	2	2	4	4	5	0	0	0
		20	Weiblich	1.1				Ulm		Regelstudiengang		4					Angestellte:r Arzt/Ärztin im Universitätsklinikum		Ich strebe es an.							5	2	2	1		keine Aussage möglich				keine Aussage möglich		keine Aussage möglich	5	3	3	4	3	3	5	5	5	2	2	2
		18	Weiblich	0.9				Ulm		Regelstudiengang		2					Hausarzt/-ärztin in eigener Praxis oder MVZ		Ich strebe es an.							4	3	2	1		keine Aussage möglich				keine Aussage möglich		keine Aussage möglich	3	2	2	2	2	2	2	3	2	0	1	0
		24	Weiblich	1.8				Heidelberg		Regelstudiengang		5	3.5				Hausarzt/-ärztin in eigener Praxis oder MVZ		Ich bin noch unentschlossen.							4	2	2	2		keine Aussage möglich				keine Aussage möglich		keine Aussage möglich	5	3	3	3	3	3	5	5	5	0	0	0
Ausbildung zur Gesundheits- und Krankenpflegerin	Medizinnahe Ausbildung	28	Weiblich	2.0		3.0		Brandenburg		Modellstudiengang		7	2		2		Angestellte:r Arzt/Ärztin im Krankenhaus		Ich strebe es an.							4	2	3	2		Ja		als separate Lehrveranstaltung verteilt über das Studium		Ja	6.0	Ja	4	3	2	3	0	0	4	5	4	1	1	1
		21	Weiblich	2.2				Ulm		Regelstudiengang		1					Facharzt/-ärztin in eigener Praxis oder MVZ (außer Allgemeinmedizin)		Ich bin noch unentschlossen.							4	2	2	3		keine Aussage möglich				keine Aussage möglich		Ja	3	4	4	3	3	4	4	5	5	0	0	1
		19	Weiblich	1.1				Ulm		Regelstudiengang		2					Angestellte:r Arzt/Ärztin im Krankenhaus		Ich bin noch unentschlossen.							4	2	2	1		Ja		in anderen Lehrveranstaltungen integriert und verteilt über das Studium		keine Aussage möglich		Nein	5	3	3	3	5	0	4	5	5	0	1	0
Ausbildung zur Gesundheits- und Krankenpflegerin (abgeschlossen), Studium: Wirtschaftspsychologie (1 Semester)	Medizinferne Vorbildung	30	Weiblich	2.7		3.0		Duisburg-Essen		Regelstudiengang		10	3.5				Facharzt/-ärztin in eigener Praxis oder MVZ (außer Allgemeinmedizin)		Ich habe es begonnen.				0.0	2.0	1.0	2	0	0	1	keine Angabe	Ja		Blockveranstaltung		keine Aussage möglich		Nein	5	4	3	3	3	4	5	4	5	0	1	0
Ausbildung zur Gesundheits-und Kinderkrankenpflegerin	Medizinnahe Ausbildung	26	Weiblich	2.1		3.0		Leipzig		Regelstudiengang		10	1.5				Angestellte:r Arzt/Ärztin im Universitätsklinikum		Ich habe es begonnen.		klinisch/konservatives Fach	Physik/klinisch	4.0	4.0	4.0	4	1	0	2	Nein	Ja		keine Aussage möglich		Nein		Nein	5	4	5	4	3	4	4	4	5	0	1	0
Ausbildung zur Medizinischen Fachangestellten	Medizinnahe Ausbildung	20	Weiblich	1.8		2.0		Ulm		Regelstudiengang		2					Angestellte:r Arzt/Ärztin in der Industrie		Ich strebe es an.							4	3	3	1		keine Aussage möglich				keine Aussage möglich		keine Aussage möglich	5	5	5	3	3	3	3	5	5	0	0	0
Ausbildung zur Medizinischen Fachangestelltin	Medizinnahe Ausbildung	22	Weiblich	1.7		2.0		Oldenburg		Modellstudiengang		2					Facharzt/-ärztin in eigener Praxis oder MVZ (außer Allgemeinmedizin)		Ich strebe es an.							5	5	5	1		Ja		als separate Lehrveranstaltung verteilt über das Studium		Ja	4.0	Nein	4	1	3	1	1	1	4	5	4	1	3	2
Ausbildung zur Medizinisch-technischen Laboratoriumsassistentin (MTLA)	Medizinnahe Ausbildung	23	Weiblich	2.8		3.0		Hannover		Modellstudiengang		2					Angestellte:r Arzt/Ärztin im Krankenhaus		Ich strebe es an.							5	1	2	2		Nein	-oth-			keine Aussage möglich		Nein	5	3	3	4	4	5	4	5	5	1	3	2
Ausbildung zur MFA	Medizinnahe Ausbildung	22	Weiblich	1.9		2.0		Hamburg		Modellstudiengang		4					Angestellte:r Arzt/Ärztin im Universitätsklinikum		Ich strebe es an.							4	2	2	1		Ja		Blockveranstaltung		Ja	6.0	Ja	5	4	4	4	3	3	3	5	4	1	2	1
		20	Weiblich	1.3				Ulm		Regelstudiengang		2					Facharzt/-ärztin in eigener Praxis oder MVZ (außer Allgemeinmedizin)		Ich strebe es an.							0	1	2	2		keine Aussage möglich				keine Aussage möglich		Nein	4	0	4	2	4	3	0	0	2	0	0	0
		20	Weiblich	0.9				Heidelberg		Regelstudiengang		6	2.5				Angestellte:r Arzt/Ärztin an einem Forschungsinstitut (abseits der Uniklinik)		Ich strebe es an.							2	1	2	2		Ja		in anderen Lehrveranstaltungen integriert und verteilt über das Studium		keine Aussage möglich		keine Aussage möglich	4	4	4	3	5	2	3	4	5	1	3	0
		22	Weiblich	1.3				Jena		Regelstudiengang		10	3.5				Angestellte:r Arzt/Ärztin im Krankenhaus		Ich habe es begonnen.		klinisch/operatives Fach		2.0	2.0	1.0	4	2	2	3	Nein	Nein	-oth-			Nein		Nein	4	2	3	3	3	2	5	4	4	1	4	3
Ausbildung zur MTLA (medizinisch-technische-Laborassistentin)	Medizinnahe Ausbildung	29	Weiblich	2.3		3.0		Berlin		Modellstudiengang		7	keine Angaben		keine Angaben		Angestellte:r Arzt/Ärztin im Universitätsklinikum		Ich strebe es an.							5	2	4	2		Ja		als separate Lehrveranstaltung verteilt über das Studium		Ja	4.0	Ja	4	4	3	2	2	1	4	3	3	2	2	1
		20	Weiblich	1.3				Ulm		Regelstudiengang		2					Hausarzt/-ärztin in eigener Praxis oder MVZ		Ich bin noch unentschlossen.							5	4	4	4		keine Aussage möglich				keine Aussage möglich		keine Aussage möglich	3	4	2	3	2	4	4	4	4	0	1	0
		20	Weiblich					Ulm		Regelstudiengang		2					Angestellte:r Arzt/Ärztin im Universitätsklinikum		Ich strebe es an.							4	3	3	2		Ja		in anderen Lehrveranstaltungen integriert und verteilt über das Studium		Nein		Nein	4	4	4	3	2	3	4	5	5	1	0	1
Ausbildung zur Notfallsanitäterin	Medizinnahe Ausbildung	23	Weiblich	2.3		3.0		Halle-Wittenberg		Regelstudiengang		2					Angestellte:r Arzt/Ärztin im Universitätsklinikum		Ich strebe es an.							5	3	2	1		keine Aussage möglich				Nein		Nein	5	5	5	4	4	3	5	5	3	1	4	4
		21	Weiblich	1.1				Heidelberg		Regelstudiengang		6	1				Angestellte:r Arzt/Ärztin im Universitätsklinikum		Ich strebe es an.							4	1	1	1		keine Aussage möglich				Nein		Nein	5	5	4	5	5	5	5	5	5	1	0	0
Ausbildung zur Pflegefachfrau	Medizinnahe Ausbildung	22	Weiblich	2.1		1.0		LMU München		Regelstudiengang		4					Hausarzt/-ärztin in eigener Praxis oder MVZ		Ich strebe es an.							5	2	0	2		keine Aussage möglich				keine Aussage möglich		keine Aussage möglich	5	3	5	3	3	4	5	5	5	1	0	0
		20	Weiblich	0.9				Ulm		Regelstudiengang		2					Facharzt/-ärztin in eigener Praxis oder MVZ (außer Allgemeinmedizin)		Ich strebe es an.							4	1	2	1		Ja		als separate Lehrveranstaltung verteilt über das Studium		Ja	4.0	Nein	4	4	3	4	4	4	3	4	4	1	4	3
		18	Männlich	1.0				Ulm		Regelstudiengang		2					Facharzt/-ärztin in eigener Praxis oder MVZ (außer Allgemeinmedizin)		Ich strebe es an.							4	2	2	1		keine Aussage möglich				keine Aussage möglich		keine Aussage möglich	5	3	4	5	3	4	4	5	5	0	0	0
		25	Weiblich	1.2				Jena		Regelstudiengang		12	3.5				Angestellte:r Arzt/Ärztin im Krankenhaus		Ich habe es begonnen.		klinisch/konservatives Fach		4.0	3.0	4.0	5	2	5	1	Ja	Nein	keine Aussage möglich			Nein		Nein	5	3	3	3	4	3	5	5	5	1	1	1
Ausbildung zur Pflegefachfrau	Medizinnahe Ausbildung	23	Weiblich	1.4		0.0		Regensburg		Regelstudiengang		8	2				Facharzt/-ärztin in eigener Praxis oder MVZ (außer Allgemeinmedizin)		Ich habe es begonnen.		klinisch/konservatives Fach		1.0	1.0	1.0	4	2	2	3	Nein	Ja		Blockveranstaltung		Nein		Nein	5	3	4	4	4	4	5	5	5	2	4	4
		19	Weiblich	1.6				Göttingen		Regelstudiengang		2					Angestellte:r Arzt/Ärztin im Universitätsklinikum		Ich strebe es an.							5	2	2	1		keine Aussage möglich				keine Aussage möglich		keine Aussage möglich	3	3	3	3	3	3	3	4	3	0	0	0
Ausbildung zur Pflegefachkraft	Medizinnahe Ausbildung	22	Weiblich	1.7		0.0		Würzburg		Regelstudiengang		5	2.5				Angestellte:r Arzt/Ärztin im Universitätsklinikum		Ich strebe es an.							3	2	3	1		keine Aussage möglich				Nein		Nein	5	5	5	5	5	4	5	4	5	1	1	1
		22	Weiblich	1.3				Dresden		Regelstudiengang		8	3				Angestellte:r Arzt/Ärztin im Krankenhaus		Ich habe es begonnen.		experimentell/theoretisches Fach		2.0	1.0	1.0	5	2	0	1	Nein	Nein	klinisches Wahlfach			Nein		Nein	5	1	3	1	2	1	5	5	5	3	4	1
Ausbildung zur Physiotherapeutin	Medizinnahe Ausbildung	31	Weiblich	2.8		3.0		Magdeburg		Regelstudiengang		6	3				Hausarzt/-ärztin in eigener Praxis oder MVZ		Ich strebe es an.							3	2	2	2		keine Aussage möglich				Nein		Nein	4	2	3	1	2	3	2	4	0	3	3	2
		20	Weiblich	1.0				Jena		Regelstudiengang		4					Angestellte:r Arzt/Ärztin im Krankenhaus		Ich strebe es an.							4	2	2	1		keine Aussage möglich				Ja	2.0	Ja	4	4	2	4	5	3	4	5	5	0	1	0
		20	Weiblich	1.4				Ulm		Regelstudiengang		2					Hausarzt/-ärztin in eigener Praxis oder MVZ		Ich bin noch unentschlossen.							0	0	0	0		keine Aussage möglich				Nein		Nein	5	4	4	3	3	3	3	5	5	0	1	2
		21	Weiblich	1.0				Heidelberg		Regelstudiengang		5	4				Facharzt/-ärztin in eigener Praxis oder MVZ (außer Allgemeinmedizin)		Ich strebe es an.							5	2	3	2		keine Aussage möglich				keine Aussage möglich		keine Aussage möglich	4	2	2	2	4	4	4	5	4	1	0	0
		19	Männlich	1.8				Ulm		Regelstudiengang		2					Angestellte:r Arzt/Ärztin im Krankenhaus		Ich strebe es an.							5	1	1	1		keine Aussage möglich				Nein		Ja	4	3	2	4	2	2	4	5	2	0	0	0
Ausbildung zur Rettungssani, 2 Semester Studium "Internationale Not- und Katastrophenmedizin"	Medizinnahes Studium	24	Weiblich	1.3		3.0		Greifswald		Regelstudiengang		6	3.5				Facharzt/-ärztin in eigener Praxis oder MVZ (außer Allgemeinmedizin)		Ich habe es begonnen.		klinisch/konservatives Fach		0.0	1.0	2.0	2	1	3	2	Nein	Ja		als separate Lehrveranstaltung verteilt über das Studium		keine Aussage möglich		Ja	5	2	4	2	2	4	5	5	5	3	2	1
		22	Weiblich	1.0				Dresden		Regelstudiengang		6	2				Angestellte:r Arzt/Ärztin im Universitätsklinikum		Ich strebe es an.							5	2	2	1		Nein	keine Aussage möglich			keine Aussage möglich		Nein	4	2	2	2	4	2	2	4	4	1	1	1
		19	Weiblich	1.6				Ulm		Regelstudiengang		2					Facharzt/-ärztin in eigener Praxis oder MVZ (außer Allgemeinmedizin)		Ich strebe es an.							4	1	2	1		Ja		keine Aussage möglich		keine Aussage möglich		Ja	4	4	4	3	3	4	4	5	5	0	1	0
		19	Männlich	1.6				Ulm		Regelstudiengang		2					Angestellte:r Arzt/Ärztin im Krankenhaus		Ich strebe es an.							4	1	3	1		keine Aussage möglich				keine Aussage möglich		Ja	3	2	3	3	4	3	3	2	4	1	2	1
Ausbildung zur staatl. anerkannten Erzieherin	Medizinferne Vorbildung	29	Weiblich	1.4		3.0		Duisburg-Essen		Regelstudiengang		9	3				Angestellte:r Arzt/Ärztin im Krankenhaus		Ich bin noch unentschlossen.							5	3	2	1		Nein	keine Aussage möglich			Nein		Nein	5	2	2	2	2	2	4	3	4	1	0	0
		19	Weiblich	1.4				Ulm		Regelstudiengang		2					Facharzt/-ärztin in eigener Praxis oder MVZ (außer Allgemeinmedizin)		Ich strebe es an.							4	3	2	2		keine Aussage möglich				keine Aussage möglich		Ja	3	2	2	2	3	2	4	4	4	0	1	0
B. Sc. in Molecular Science	Medizinnahes Studium	29	Männlich	2.8		4.0		Heidelberg		Regelstudiengang		11	2.5				Facharzt/-ärztin in eigener Praxis oder MVZ (außer Allgemeinmedizin)		Ich habe es begonnen.		klinisch/operatives Fach		0.0	2.0	0.0	4	2	4	3	Nein	Nein	-oth-			Nein		Nein	5	3	3	4	3	3	4	4	4	2	2	1
		20	Männlich	1.4				Ulm		Regelstudiengang		2					Angestellte:r Arzt/Ärztin an einem Forschungsinstitut (abseits der Uniklinik)		Ich strebe es an.							3	1	1	1		Ja		in anderen Lehrveranstaltungen integriert und verteilt über das Studium		Nein		keine Aussage möglich	5	4	4	3	4	4	5	5	4	2	2	1
		19	Weiblich	1.4				Ulm		Regelstudiengang		2					Facharzt/-ärztin in eigener Praxis oder MVZ (außer Allgemeinmedizin)		Ich strebe es an.							5	3	3	2		keine Aussage möglich				keine Aussage möglich		keine Aussage möglich	3	3	3	4	4	4	4	4	4	0	0	0
B. Sc. Physik	Medizinnahes Studium	22	Weiblich	1.2		3.0		Heidelberg		Regelstudiengang		1					Facharzt/-ärztin in eigener Praxis oder MVZ (außer Allgemeinmedizin)		Ich strebe es an.							5	1	1	1		Ja		als separate Lehrveranstaltung verteilt über das Studium		Nein		keine Aussage möglich	5	5	5	5	5	5	5	3	1	1	3	3
		25	Männlich	1.7				Dresden		Regelstudiengang		6	1.5				Angestellte:r Arzt/Ärztin im Krankenhaus		Ich habe es begonnen.		experimentell/theoretisches Fach		2.0	2.0	2.0	2	2	0	2	Ja	Nein	fakultative Lehrveranstaltung			keine Aussage möglich		Nein	4	3	2	2	4	4	5	5	5	2	2	2
		23	Weiblich	1.0				Tübingen		Regelstudiengang		7	2				Facharzt/-ärztin in eigener Praxis oder MVZ (außer Allgemeinmedizin)		Ich habe es begonnen.		klinisch/operatives Fach		0.0	0.0	0.0	4	1	3	1	Ja	Ja		als separate Lehrveranstaltung verteilt über das Studium		Ja	0.0	keine Aussage möglich	5	3	3	3	4	4	4	5	5	2	4	2
		20	Weiblich	0.8				Ulm		Regelstudiengang		3					Facharzt/-ärztin in eigener Praxis oder MVZ (außer Allgemeinmedizin)		Ich strebe es an.							1	1	4	1		Ja		als separate Lehrveranstaltung verteilt über das Studium		Ja	0.0	Nein	5	5	5	4	3	2	5	5	5	0	4	2
		22	Weiblich	1.4				Dresden		Regelstudiengang		6	1.5				Facharzt/-ärztin in eigener Praxis oder MVZ (außer Allgemeinmedizin)		Ich strebe es an.							2	2	4	2		keine Aussage möglich				keine Aussage möglich		keine Aussage möglich	4	4	4	4	3	4	4	4	3	1	1	1
		19	Männlich	1.0				Ulm		Regelstudiengang		1					Facharzt/-ärztin in eigener Praxis oder MVZ (außer Allgemeinmedizin)		Ich bin noch unentschlossen.							5	1	2	1		Ja		in anderen Lehrveranstaltungen integriert und verteilt über das Studium		keine Aussage möglich		Nein	5	2	5	3	4	4	5	5	5	0	0	0
B. Sc. Wirtschaftswissenschaften	Medizinferne Vorbildung	26	Männlich	1.1		4.0		Würzburg		Regelstudiengang		4					Facharzt/-ärztin in eigener Praxis oder MVZ (außer Allgemeinmedizin)		Ich strebe es an.							4	1	2	1		keine Aussage möglich				Nein		Nein	5	4	5	4	4	4	5	5	5	1	3	2
B.A. Sport und Gesundheit in Prävention und Therapie	Medizinnahes Studium	29	Weiblich	2.2		4.0		Duisburg-Essen		Regelstudiengang		9	2.5				Angestellte:r Arzt/Ärztin im Krankenhaus		Ich habe es begonnen.		experimentell/theoretisches Fach	statistisch	0.0	2.0	2.0	2	0	0	2	Nein	keine Aussage möglich				keine Aussage möglich		keine Aussage möglich	3	3	2	2	2	2	3	3	3	2	1	1
		20	Weiblich	1.3				Halle-Wittenberg		Regelstudiengang		4					Facharzt/-ärztin in eigener Praxis oder MVZ (außer Allgemeinmedizin)		Ich bin noch unentschlossen.							4	2	2	3		keine Aussage möglich				keine Aussage möglich		Nein	5	3	3	2	3	3	4	4	4	0	1	0
		24	Weiblich	1.3				Halle-Wittenberg		Regelstudiengang		6	4				Facharzt/-ärztin in eigener Praxis oder MVZ (außer Allgemeinmedizin)		Ich bin noch unentschlossen.							4	3	3	1		Ja		in anderen Lehrveranstaltungen integriert und verteilt über das Studium		keine Aussage möglich		Ja	5	3	4	3	2	3	3	4	4	1	2	2
		25	Weiblich	1.9				Halle-Wittenberg		Regelstudiengang		9	3.5				Facharzt/-ärztin in eigener Praxis oder MVZ (außer Allgemeinmedizin)		Ich strebe es an.							5	1	2	2		Nein	keine Aussage möglich			keine Aussage möglich		keine Aussage möglich	5	1	2	2	2	2	5	4	4	1	0	0
		26	Weiblich	1.6				Halle-Wittenberg		Regelstudiengang		13	2.5				Hausarzt/-ärztin in eigener Praxis oder MVZ		Ich habe es begonnen.		experimentell/theoretisches Fach		0.0	2.0	2.0	5	3	4	2	Nein	Ja		in anderen Lehrveranstaltungen integriert und verteilt über das Studium		Nein		Nein	3	2	3	2	2	2	4	5	5	1	3	0
		25	Weiblich	1.3				Lübeck		Regelstudiengang		8	3.5				Angestellte:r Arzt/Ärztin im Krankenhaus		Ich habe es begonnen.		klinisch/konservatives Fach		2.0	1.0	2.0	4	2	2	1	Nein	Ja		Blockveranstaltung		Ja	4.0	Ja	4	2	2	3	4	4	4	2	4	3	2	3
		19	Weiblich	1.0				Ulm		Regelstudiengang		2					Facharzt/-ärztin in eigener Praxis oder MVZ (außer Allgemeinmedizin)		Ich strebe es an.							4	4	5	2		Ja		Blockveranstaltung	Seminar über ein Semester hinweg (über noch kommende Semester weiß ich spontan nichts)	Ja	10.0	keine Aussage möglich	4	3	4	3	4	4	5	5	5	1	1	1
		19	Männlich	1.3				Ulm		Regelstudiengang		1					Angestellte:r Arzt/Ärztin an einem Forschungsinstitut (abseits der Uniklinik)		Ich strebe es an.							4	1	1	1		keine Aussage möglich				keine Aussage möglich		keine Aussage möglich	5	5	5	5	4	2	3	5	4	0	0	0
		20	Weiblich	1.2				Halle-Wittenberg		Regelstudiengang		2					Hausarzt/-ärztin in eigener Praxis oder MVZ		Ich strebe es an.							4	1	2	1		Ja		als separate Lehrveranstaltung verteilt über das Studium		keine Aussage möglich		Nein	5	3	4	3	3	4	4	5	5	0	1	0
B.Sc. Biochemie	Medizinnahes Studium	25	Weiblich	1.7		4.0		Rostock		Regelstudiengang		2					Angestellte:r Arzt/Ärztin im Krankenhaus		Ich bin noch unentschlossen.							3	0	0	3		Ja		als separate Lehrveranstaltung verteilt über das Studium		keine Aussage möglich		Nein	5	3	3	2	4	3	2	5	4	1	2	1
B.Sc. biomedical Science	Medizinnahes Studium	30	Weiblich	1.5		4.0		Hamburg		Modellstudiengang		8	1		1		Angestellte:r Arzt/Ärztin im Universitätsklinikum		Ich habe es begonnen.		experimentell/theoretisches Fach		1.0	1.0	1.0	4	2	4	3	Ja	Ja		als separate Lehrveranstaltung verteilt über das Studium		Ja	13.0	Ja	5	3	4	5	4	4	5	5	5	3	4	4
		25	Männlich	1.7				Dresden		Regelstudiengang		6	1.5				Angestellte:r Arzt/Ärztin im Krankenhaus		Ich habe es begonnen.		experimentell/theoretisches Fach		2.0	2.0	2.0	2	2	3	2	Ja	Nein	fakultative Lehrveranstaltung			keine Aussage möglich		Nein	5	4	3	3	4	4	5	5	5	2	3	3
		23	Weiblich	1.6				Dresden		Regelstudiengang		8	2.5				Angestellte:r Arzt/Ärztin im Universitätsklinikum		Ich habe es begonnen.		klinisch/operatives Fach		1.0	1.0	1.0	2	2	4	3	Ja	keine Aussage möglich				keine Aussage möglich		Nein	5	5	5	5	5	5	5	5	5	2	3	3
		22	Männlich	1.5				Göttingen		Regelstudiengang		4					Angestellte:r Arzt/Ärztin im Krankenhaus		Ich strebe es an.							4	2	3	1		keine Aussage möglich				keine Aussage möglich		Ja	5	3	3	3	3	4	5	5	5	1	0	0
		24	Weiblich	1.0				Tübingen		Regelstudiengang		10	1.5				Politik	Gesundheitspolitik	Ich habe es abgeschlossen.		experimentell/theoretisches Fach		3.0	2.0	1.0	3	3	3	2	Nein	Ja		als separate Lehrveranstaltung verteilt über das Studium		Ja	2.0	Nein	5	3	4	4	3	3	5	5	5	3	4	3
		21	Weiblich	1.0				Göttingen		Regelstudiengang		6	2.5				Angestellte:r Arzt/Ärztin im Krankenhaus		Ich strebe es an.							4	2	0	1		keine Aussage möglich				keine Aussage möglich		Nein	3	2	4	2	3	2	4	4	4	0	0	0
		29	Männlich	1.3				Dresden		Regelstudiengang		8	2.5				Angestellte:r Arzt/Ärztin in der Industrie	Start up/ Unternehmen wenns was wird :)	Ich möchte nicht promovieren.							3	5	1	1		Nein	fakultative Lehrveranstaltung			Nein		Ja	4	3	3	2	2	3	5	3	4	1	1	0
		25	Weiblich	1.5				Jena		Regelstudiengang		10	3.5				Facharzt/-ärztin in eigener Praxis oder MVZ (außer Allgemeinmedizin)		Ich habe es begonnen.		experimentell/theoretisches Fach	Medizinethik	0.0	1.0	2.0	5	3	2	1	Nein	Nein	klinisches Wahlfach			Ja	0.0	Nein	3	2	2	1	3	4	2	4	3	0	2	1
		20	Männlich	1.1				Ulm		Regelstudiengang		2					Facharzt/-ärztin in eigener Praxis oder MVZ (außer Allgemeinmedizin)		Ich strebe es an.							5	2	2	1		Ja		in anderen Lehrveranstaltungen integriert und verteilt über das Studium		keine Aussage möglich		keine Aussage möglich	1	1	1	1	1	1	1	1	4	2	2	1
		20	Männlich	1.6				Ulm		Regelstudiengang		2					Facharzt/-ärztin in eigener Praxis oder MVZ (außer Allgemeinmedizin)		Ich möchte nicht promovieren.							5	3	0	2		keine Aussage möglich				keine Aussage möglich		keine Aussage möglich	4	0	4	3	4	3	5	5	5	0	2	4
		22	Weiblich	1.5				Halle-Wittenberg		Regelstudiengang		5	2.5				Angestellte:r Arzt/Ärztin im Krankenhaus		Ich strebe es an.							5	2	3	1		keine Aussage möglich				Ja	0.0	Ja	4	4	2	4	2	1	4	4	5	1	1	0
B.Sc. Biowissenschaften	Medizinnahes Studium	27	Weiblich	1.8		3.0		Duisburg-Essen		Regelstudiengang		10	2				Angestellte:r Arzt/Ärztin an einem Forschungsinstitut (abseits der Uniklinik)		Ich habe es begonnen.		experimentell/theoretisches Fach		2.0	3.0	2.0	5	2	4	3	Nein	Nein	keine Aussage möglich			Nein		Nein	5	4	4	5	5	3	5	3	4	4	4	4
B.Sc. Medizinphysik	Medizinnahes Studium	26	Weiblich	2.4		3.0		Duisburg-Essen		Regelstudiengang		10	4				Hausarzt/-ärztin in eigener Praxis oder MVZ	Haus oder Fachärztin in eigener Praxis oder im MVZ	Ich habe es begonnen.		klinisch/konservatives Fach		5.0	5.0	3.0	5	5	5	1	Nein	Ja		als separate Lehrveranstaltung verteilt über das Studium		Nein		Nein	3	2	1	1	1	1	4	3	4	2	1	0
B.Sc. Physik	Medizinnahes Studium	22	Männlich	1.4		0.0		Hannover		Modellstudiengang		4					Angestellte:r Arzt/Ärztin im Krankenhaus		Ich bin noch unentschlossen.							4	3	3	3		keine Aussage möglich				Ja	0.0	keine Aussage möglich	4	2	3	2	2	2	4	5	5	0	1	1
B.Sc./M.Sc. Psychologie	Medizinnahes Studium	26	Männlich	2.4		5.0		Würzburg		Regelstudiengang		5	1.5				Angestellte:r Arzt/Ärztin im Universitätsklinikum		Ich strebe es an.							4	1	2	1		Nein	klinisches Wahlfach			Nein		Ja	5	3	4	3	4	4	5	5	5	4	4	4
		23	Männlich	0.9				Dresden		Regelstudiengang		10	3				Angestellte:r Arzt/Ärztin in der Industrie		Ich habe es begonnen.		experimentell/theoretisches Fach		2.0	2.0	1.0	3	2	2	1	Nein	Nein	fakultative Lehrveranstaltung			Nein		Nein	3	3	3	2	4	2	3	2	3	1	3	2
BA Sportwissenschaften	Medizinnahes Studium	30	Weiblich	1.6		8.0		Erlangen-Nürnberg		Regelstudiengang		4					Angestellte:r Arzt/Ärztin imÖGD oder bei einer Krankenkasse		Ich strebe es an.							4	1	2	2		Ja		Blockveranstaltung		keine Aussage möglich		Nein	5	5	5	5	4	4	5	5	5	1	1	1
		25	Weiblich	1.1				Dresden		Regelstudiengang		6	3.5				Angestellte:r Arzt/Ärztin imÖGD oder bei einer Krankenkasse		Ich strebe es an.							3	1	3	2		Ja		in anderen Lehrveranstaltungen integriert und verteilt über das Studium		Nein		Ja	5	3	4	2	1	2	5	5	5	0	0	0
		23	Weiblich	1.0				Heidelberg		Regelstudiengang		6	1				Angestellte:r Arzt/Ärztin im Universitätsklinikum		Ich strebe es an.							4	1	2	1		keine Aussage möglich				keine Aussage möglich		keine Aussage möglich	4	4	4	4	3	5	4	3	4	1	1	1
		22	Weiblich	1.5				Dresden		Regelstudiengang		6	keine Angaben				Hausarzt/-ärztin in eigener Praxis oder MVZ		Ich strebe es an.							5	2	3	1		keine Aussage möglich				keine Aussage möglich		Nein	4	3	4	2	2	2	4	4	4	0	0	0
		21	Weiblich	1.0				Heidelberg		Regelstudiengang		6	1.5				Facharzt/-ärztin in eigener Praxis oder MVZ (außer Allgemeinmedizin)		Ich strebe es an.							3	0	3	3		keine Aussage möglich				keine Aussage möglich		keine Aussage möglich	5	3	4	2	4	2	5	5	5	1	0	0
		22	Weiblich	1.3				Dresden		Regelstudiengang		8	3.5				Angestellte:r Arzt/Ärztin im Universitätsklinikum		Ich habe es begonnen.		klinisch/konservatives Fach		2.0	1.0	1.0	3	2	3	2	Nein	Ja		keine Aussage möglich		keine Aussage möglich		Ja	4	2	3	1	2	1	4	4	3	0	2	1
		21	Weiblich	1.3				Ulm		Regelstudiengang		2					Angestellte:r Arzt/Ärztin im Krankenhaus		Ich bin noch unentschlossen.							2	1	1	1		keine Aussage möglich				keine Aussage möglich		Nein	5	2	1	3	2	0	3	1	5	0	0	0
		19	Weiblich	0.9				Dresden		Regelstudiengang		2					Facharzt/-ärztin in eigener Praxis oder MVZ (außer Allgemeinmedizin)		Ich strebe es an.							4	2	2	2		keine Aussage möglich				keine Aussage möglich		keine Aussage möglich	4	2	3	2	2	3	4	5	5	1	1	0
Bachelor & Master Biologie	Medizinnahes Studium	29	Weiblich	2.3		6.0		Ulm		Regelstudiengang		9	4				Facharzt/-ärztin in eigener Praxis oder MVZ (außer Allgemeinmedizin)		Ich habe es begonnen.		experimentell/theoretisches Fach		2.0	1.0	1.0	5	2	0	1	Nein	keine Aussage möglich				Nein		Nein	4	2	3	3	2	4	4	5	4	3	4	4
		22	Männlich	1.7				Heidelberg		Regelstudiengang		6	3				Angestellte:r Arzt/Ärztin im Universitätsklinikum		Ich strebe es an.							4	2	2	3		Nein	-oth-			keine Aussage möglich		Nein	5	4	5	4	3	3	5	4	3	1	0	1
		20	Weiblich	1.3				Heidelberg		Regelstudiengang		4					Angestellte:r Arzt/Ärztin im Krankenhaus		Ich strebe es an.							5	2	3	2		Ja		als separate Lehrveranstaltung verteilt über das Studium		keine Aussage möglich		Nein	2	3	2	2	2	1	2	5	5	2	1	0
		22	Männlich	1.2				Heidelberg		Regelstudiengang		4					Angestellte:r Arzt/Ärztin im Universitätsklinikum		Ich strebe es an.							3	1	2	1		keine Aussage möglich				keine Aussage möglich		Ja	5	3	4	3	2	2	4	5	5	1	1	1
		20	Männlich	1.0				Jena		Regelstudiengang		4					Angestellte:r Arzt/Ärztin im Universitätsklinikum		Ich strebe es an.							3	2	4	1		Ja		als separate Lehrveranstaltung verteilt über das Studium		keine Aussage möglich		Ja	5	4	4	4	5	4	5	5	4	1	0	1
		21	Weiblich	0.7				Heidelberg		Regelstudiengang		6	1				Angestellte:r Arzt/Ärztin an einem Forschungsinstitut (abseits der Uniklinik)		Ich strebe es an.							2	1	2	2		Nein	klinisches Wahlfach			Nein		Ja	5	5	5	5	5	4	4	4	5	2	2	1
		21	Weiblich	1.0				Heidelberg		Regelstudiengang		6	2				Facharzt/-ärztin in eigener Praxis oder MVZ (außer Allgemeinmedizin)		Ich strebe es an.							2	3	2	1		keine Aussage möglich				keine Aussage möglich		Nein	4	3	4	3	4	4	3	5	4	0	0	0
		19	Männlich	1.2				Heidelberg		Regelstudiengang		4					Angestellte:r Arzt/Ärztin im Universitätsklinikum		Ich strebe es an.							3	2	2	1		Ja		keine Aussage möglich		keine Aussage möglich		keine Aussage möglich	5	4	4	4	4	4	5	3	5	0	1	1
		19	Weiblich	1.5				Ulm		Regelstudiengang		1					Angestellte:r Arzt/Ärztin im Universitätsklinikum		Ich strebe es an.							3	4	2	2		keine Aussage möglich				keine Aussage möglich		Nein	3	3	2	3	1	3	4	4	5	0	1	0
		26	Weiblich	1.5				Ulm		Regelstudiengang		2					Facharzt/-ärztin in eigener Praxis oder MVZ (außer Allgemeinmedizin)		Ich strebe es an.							1	2	3	2		keine Aussage möglich				keine Aussage möglich		keine Aussage möglich	3	4	3	3	3	4	4	5	4	0	0	0
		24	Weiblich	1.8				Jena		Regelstudiengang		10	1.5				Angestellte:r Arzt/Ärztin im Krankenhaus		Ich habe es begonnen.		klinisch/konservatives Fach		3.0	2.0	3.0	4	5	2	1	Nein	keine Aussage möglich				Ja	0.0	keine Aussage möglich	1	1	1	3	4	4	5	5	5	1	4	2
		20	Weiblich	1.3				Heidelberg		Regelstudiengang		4					Angestellte:r Arzt/Ärztin im Krankenhaus		Ich strebe es an.							4	3	3	3		keine Aussage möglich				keine Aussage möglich		keine Aussage möglich	4	2	3	2	2	4	4	4	3	0	0	1
		18	Weiblich	1.0				Heidelberg		Regelstudiengang		4					Facharzt/-ärztin in eigener Praxis oder MVZ (außer Allgemeinmedizin)		Ich strebe es an.							5	2	3	1		keine Aussage möglich				keine Aussage möglich		Nein	5	5	5	5	3	3	3	4	5	1	1	1
		22	Weiblich	1.0				Heidelberg		Regelstudiengang		4					Angestellte:r Arzt/Ärztin im Krankenhaus		Ich bin noch unentschlossen.							3	2	1	1		Nein	fakultative Lehrveranstaltung			keine Aussage möglich		Nein	4	4	4	4	5	4	3	5	4	1	1	0
Bachelor Biologie und Chemie	Medizinnahes Studium	24	Männlich	1.7		2.0		Würzburg		Regelstudiengang		9	3				Facharzt/-ärztin in eigener Praxis oder MVZ (außer Allgemeinmedizin)		Ich habe es begonnen.		klinisch/konservatives Fach		2.0	1.0	1.0	2	2	2	1	Nein	Ja		als separate Lehrveranstaltung verteilt über das Studium		keine Aussage möglich		Ja	5	3	3	3	4	2	5	5	5	1	4	2
Bachelor Biologie, Master Neurowissenschaften	Medizinnahes Studium	25	Weiblich	3.3		6.0		Duisburg-Essen		Regelstudiengang		2					Angestellte:r Arzt/Ärztin im Universitätsklinikum		Ich strebe es an.							3	1	2	1		keine Aussage möglich				keine Aussage möglich		Nein	4	3	4	3	2	3	4	5	3	4	4	4
		22	Weiblich	1.0				Heidelberg		Regelstudiengang		6					Angestellte:r Arzt/Ärztin im Krankenhaus		Ich strebe es an.							5	2	3	1		keine Aussage möglich				Nein		Ja	5	4	4	4	3	5	5	4	3	2	3	4
		24	Männlich	0.9				Ulm		Regelstudiengang		11	2				Facharzt/-ärztin in eigener Praxis oder MVZ (außer Allgemeinmedizin)		Ich habe es begonnen.		klinisch/konservatives Fach		2.0	1.0	1.0	4	3	5	1	keine Angabe	Ja		Blockveranstaltung		Nein		Ja	3	1	1	1	1	1	5	5	5	4	4	3
Bachelor Biotechnologie	Medizinnahes Studium	28	Weiblich	1.9		3.0		Dresden		Regelstudiengang		8	3.5				Angestellte:r Arzt/Ärztin im Universitätsklinikum		Ich habe es begonnen.		klinisch/konservatives Fach		0.0	2.0	2.0	3	0	4	3	Nein	Ja		in anderen Lehrveranstaltungen integriert und verteilt über das Studium		Ja	1.0	Ja	5	4	5	5	5	4	5	5	5	1	1	1
		21	Männlich	1.4				Ulm		Regelstudiengang		4					Hausarzt/-ärztin in eigener Praxis oder MVZ		Ich strebe es an.							4	1	4	1		Ja		Blockveranstaltung		Nein		Ja	3	3	3	4	4	1	4	5	1	3	4	2
		19	Männlich	1.0				Bonn		Regelstudiengang		3					Facharzt/-ärztin in eigener Praxis oder MVZ (außer Allgemeinmedizin)		Ich strebe es an.							4	2	2	1		keine Aussage möglich				Ja	13.0	keine Aussage möglich	5	4	4	2	2	3	2	5	4	0	2	4
		19	Weiblich	1.1				Ulm		Regelstudiengang		4					Facharzt/-ärztin in eigener Praxis oder MVZ (außer Allgemeinmedizin)		Ich strebe es an.							4	2	2	1		keine Aussage möglich				keine Aussage möglich		keine Aussage möglich	5	4	4	2	2	2	5	5	5	3	3	2
Bachelor Humanbiologie	Medizinnahes Studium	27	Weiblich	1.8		3.0		Greifswald		Regelstudiengang		6	2.5				Angestellte:r Arzt/Ärztin im Universitätsklinikum		Ich habe es begonnen.		experimentell/theoretisches Fach		0.0	2.0	2.0	5	2	2	2	Nein	Ja		als separate Lehrveranstaltung verteilt über das Studium		Nein		Nein	5	3	4	3	4	4	5	5	5	2	4	2
		20	Männlich	0.8				Heidelberg		Regelstudiengang		6	1				Angestellte:r Arzt/Ärztin an einem Forschungsinstitut (abseits der Uniklinik)		Ich bin noch unentschlossen.							4	1	2	2		Ja		in anderen Lehrveranstaltungen integriert und verteilt über das Studium		Nein		Ja	5	5	5	5	5	3	4	3	2	1	1	3
Bachelor Molecular Life Sciences	Medizinnahes Studium	24	Weiblich	1.6		6.0		Hamburg		Modellstudiengang		4					Angestellte:r Arzt/Ärztin im Krankenhaus		Ich strebe es an.							4	3	3	1		Ja		als separate Lehrveranstaltung verteilt über das Studium		Ja	13.0	Ja	5	3	4	4	3	3	4	5	4	1	4	3
Bachelor of Arts	Medizinferne Vorbildung	30	Weiblich	1.4		6.0		Hannover		Modellstudiengang		10	keine Angaben		keine Angaben		Facharzt/-ärztin in eigener Praxis oder MVZ (außer Allgemeinmedizin)		Ich strebe es an.							4	2	3	1		keine Aussage möglich				keine Aussage möglich		Nein	5	2	4	3	4	2	5	5	5	3	4	3
		21	Weiblich	1.0				Heidelberg		Regelstudiengang		4					Hausarzt/-ärztin in eigener Praxis oder MVZ		Ich möchte nicht promovieren.							5	3	3	2		Ja		in anderen Lehrveranstaltungen integriert und verteilt über das Studium		Nein		Nein	3	3	3	2	3	3	3	4	4	1	0	0
Bachelor of Arts Sozialwissenschaft	Medizinferne Vorbildung	25	Männlich	2.3		4.0		Brandenburg		Modellstudiengang		2					Hausarzt/-ärztin in eigener Praxis oder MVZ		Ich bin noch unentschlossen.							5	4	5	2		keine Aussage möglich				keine Aussage möglich		keine Aussage möglich	4	1	1	1	1	3	5	5	5	4	4	3
		19	Weiblich	1.0				Ulm		Regelstudiengang		3					Angestellte:r Arzt/Ärztin imÖGD oder bei einer Krankenkasse		Ich strebe es an.							5	1	1	1		Ja		in anderen Lehrveranstaltungen integriert und verteilt über das Studium		Ja	0.0	Nein	3	1	0	2	4	4	2	5	4	1	2	1
Bachelor of Engineering - Allgemeiner Maschinenbau	Medizinferne Vorbildung	25	Weiblich	1.9		3.0		Mainz		Regelstudiengang		8	2				Bundeswehr	Arzt bei der Bundeswehr	Ich habe es begonnen.		experimentell/theoretisches Fach		0.0	2.0	2.0	5	2	0	1	Nein	Ja		Blockveranstaltung		Ja	1.0	Nein	5	2	3	3	3	3	4	3	4	1	2	1
Bachelor of Science	Medizinferne Vorbildung	23	Männlich	1.7		3.0		Kiel		Regelstudiengang		4					Hausarzt/-ärztin in eigener Praxis oder MVZ		Ich strebe es an.							4	1	2	2		keine Aussage möglich				Ja	0.0	Nein	4	4	4	3	3	4	4	5	4	1	2	2
		22	Weiblich	1.2				Dresden		Regelstudiengang		8	4				Facharzt/-ärztin in eigener Praxis oder MVZ (außer Allgemeinmedizin)		Ich habe es begonnen.		klinisch/operatives Fach		0.0	2.0	0.0	5	1	0	1	Nein	Nein	vorklinisches Wahlfach			Nein		Ja	5	2	2	2	3	2	5	4	4	1	1	0
		21	Weiblich	1.7				Dresden		Regelstudiengang		6	2				Angestellte:r Arzt/Ärztin im Universitätsklinikum		Ich strebe es an.							3	1	2	1		keine Aussage möglich				Nein		Nein	4	4	4	4	3	4	5	5	5	2	4	1
		21	Weiblich	1.2				Jena		Regelstudiengang		6	3				Angestellte:r Arzt/Ärztin im Universitätsklinikum		Ich bin noch unentschlossen.							3	3	4	2		Ja		keine Aussage möglich		Ja	0.0	keine Aussage möglich	4	4	4	4	4	4	4	4	4	1	0	0
		22	Männlich	2.0				Ulm		Regelstudiengang		6	2.5				Facharzt/-ärztin in eigener Praxis oder MVZ (außer Allgemeinmedizin)		Ich strebe es an.							3	2	2	1		keine Aussage möglich				Ja	0.0	Nein	4	2	4	3	4	3	4	4	4	0	1	1
		19	Männlich	1.7				Ulm		Regelstudiengang		1					Angestellte:r Arzt/Ärztin im Krankenhaus		Ich strebe es an.							4	1	2	1		keine Aussage möglich				Nein		Nein	5	1	4	2	4	4	5	4	4	0	2	1
Bachelor of Science	Medizinferne Vorbildung	24	Weiblich	1.6		5.0		Dresden		Modellstudiengang		2					Angestellte:r Arzt/Ärztin im Universitätsklinikum		Ich strebe es an.							3	1	2	1		Ja		als separate Lehrveranstaltung verteilt über das Studium		Nein		Ja	5	5	5	5	5	5	5	5	5	4	4	4
Bachelor of Science (molekulare Biotechnologie)	Medizinnahes Studium	27	Weiblich	1.7		4.0		Heidelberg		Regelstudiengang		8	2				Angestellte:r Arzt/Ärztin im Krankenhaus		Ich habe es begonnen.		klinisch/konservatives Fach		3.0	2.0	2.0	2	1	3	2	Nein	keine Aussage möglich				Nein		Nein	5	3	5	3	5	5	5	5	3	3	4	3
		20	Weiblich	1.0				Heidelberg		Regelstudiengang		6	2				Angestellte:r Arzt/Ärztin im Krankenhaus		Ich habe es begonnen.		klinisch/operatives Fach		0.0	0.0	2.0	3	4	3	2	Nein	Ja		als separate Lehrveranstaltung verteilt über das Studium		keine Aussage möglich		keine Aussage möglich	5	2	4	4	3	2	5	5	5	1	1	0
		24	Männlich	1.7				Dresden		Regelstudiengang		8	2.5				Angestellte:r Arzt/Ärztin im Krankenhaus		Ich strebe es an.							3	3	4	2		Ja		keine Aussage möglich		keine Aussage möglich		Nein	4	4	4	3	4	4	5	5	5	1	1	1
		25	Weiblich	1.3				Ulm		Regelstudiengang		13	3				Angestellte:r Arzt/Ärztin im Universitätsklinikum		Ich habe es begonnen.		klinisch/konservatives Fach		2.0	3.0	1.0	4	1	2	2	Nein	Ja		in anderen Lehrveranstaltungen integriert und verteilt über das Studium		Nein		keine Aussage möglich	5	5	5	5	5	4	5	5	3	1	4	3
		20	Weiblich	1.4				Ulm		Regelstudiengang		2					Angestellte:r Arzt/Ärztin im Krankenhaus		Ich strebe es an.							5	2	3	2		keine Aussage möglich				Ja	0.0	keine Aussage möglich	4	4	4	2	2	3	5	5	5	0	0	0
Bachelor of science Molekulare Medizin	Medizinnahes Studium	24	Weiblich	1.1		4.0		Berlin		Modellstudiengang		4					Angestellte:r Arzt/Ärztin im Universitätsklinikum		Ich strebe es an.							2	2	4	2		Ja		als separate Lehrveranstaltung verteilt über das Studium		Ja	4.0	Ja	5	5	5	5	5	4	5	5	5	3	3	3
		21	Weiblich	1.4				Ulm		Regelstudiengang		4					Facharzt/-ärztin in eigener Praxis oder MVZ (außer Allgemeinmedizin)		Ich strebe es an.							5	2	2	1		keine Aussage möglich				Ja	0.0	keine Aussage möglich	5	3	5	2	2	3	5	5	5	1	1	1
		23	Weiblich	1.2				Erlangen-Nürnberg		Regelstudiengang		8	4				Hausarzt/-ärztin in eigener Praxis oder MVZ		Ich bin noch unentschlossen.							5	3	4	1		Nein	fakultative Lehrveranstaltung			Nein		Nein	4	2	5	2	1	2	5	5	5	1	0	0
Bachelor of Science Psychologie	Medizinnahes Studium	27	Männlich	0.8		3.0		Münster		Regelstudiengang		13	2				Facharzt/-ärztin in eigener Praxis oder MVZ (außer Allgemeinmedizin)		Ich habe es begonnen.		klinisch/konservatives Fach		2.0	3.0	2.0	4	2	4	3	Nein	Ja		als separate Lehrveranstaltung verteilt über das Studium		Nein		Nein	5	5	5	5	5	4	5	4	4	4	4	4
		23	Weiblich	1.0				Berlin		Modellstudiengang		7	1.5		1.5		Hausarzt/-ärztin in eigener Praxis oder MVZ		Ich habe es begonnen.		experimentell/theoretisches Fach		0.0	3.0	1.0	2	3	4	2	Nein	Ja		als separate Lehrveranstaltung verteilt über das Studium		Ja	4.0	Ja	5	3	2	4	3	4	4	5	5	2	4	3
		21	Weiblich					Ulm		Regelstudiengang		2					Facharzt/-ärztin in eigener Praxis oder MVZ (außer Allgemeinmedizin)		Ich strebe es an.							4	2	2	1		keine Aussage möglich				Ja	0.0	Ja	4	2	3	2	4	4	4	4	4	1	1	1
		22	Weiblich	1.2				Heidelberg		Regelstudiengang		4					Facharzt/-ärztin in eigener Praxis oder MVZ (außer Allgemeinmedizin)		Ich strebe es an.							4	2	4	1		Nein	keine Aussage möglich			Nein		Nein	3	3	4	2	2	4	4	4	5	2	2	1
		20	Weiblich	1.0				Heidelberg		Regelstudiengang		4					Angestellte:r Arzt/Ärztin im Krankenhaus		Ich strebe es an.							5	2	3	2		keine Aussage möglich				keine Aussage möglich		keine Aussage möglich	4	2	2	2	4	3	4	5	4	0	0	0
		22	Weiblich	1.3				Heidelberg		Regelstudiengang		6	2				Facharzt/-ärztin in eigener Praxis oder MVZ (außer Allgemeinmedizin)		Ich strebe es an.							5	2	2	2		Ja		keine Aussage möglich		keine Aussage möglich		Ja	4	2	3	2	3	1	2	4	4	0	0	0
		23	Weiblich	0.8				Heidelberg		Regelstudiengang		6	2				Facharzt/-ärztin in eigener Praxis oder MVZ (außer Allgemeinmedizin)		Ich strebe es an.							5	3	3	2		keine Aussage möglich				keine Aussage möglich		keine Aussage möglich	1	1	3	2	2	3	5	4	4	0	0	0
		21	Weiblich	1.4				Heidelberg		Regelstudiengang		6	2				Facharzt/-ärztin in eigener Praxis oder MVZ (außer Allgemeinmedizin)		Ich strebe es an.							4	2	2	2		keine Aussage möglich				Ja	0.0	Ja	4	2	4	2	4	2	4	4	4	1	1	1
Bachelor Philosophie	Medizinferne Vorbildung	24	Männlich	1.1		4.0		Dresden		Regelstudiengang		6	3				Angestellte:r Arzt/Ärztin im Universitätsklinikum		Ich strebe es an.							4	2	0	2		keine Aussage möglich				keine Aussage möglich		keine Aussage möglich	5	4	5	4	4	3	2	5	5	1	0	0
		25	Weiblich	1.2				Jena		Regelstudiengang		11	3				Facharzt/-ärztin in eigener Praxis oder MVZ (außer Allgemeinmedizin)		Ich möchte nicht promovieren.							4	2	4	3		Nein	keine Aussage möglich			Nein		Nein	5	2	3	2	2	2	5	5	4	0	0	1
		21	Männlich	1.0				Heidelberg		Regelstudiengang		6					Facharzt/-ärztin in eigener Praxis oder MVZ (außer Allgemeinmedizin)		Ich strebe es an.							3	2	4	2		Ja		als separate Lehrveranstaltung verteilt über das Studium		keine Aussage möglich		Ja	5	4	5	4	3	3	4	4	5	1	1	2
Bachelor Psychologie	Medizinnahes Studium	23	Weiblich	1.6		4.0		Mannheim		Modellstudiengang		2					Facharzt/-ärztin in eigener Praxis oder MVZ (außer Allgemeinmedizin)		Ich strebe es an.							3	2	2	1		Nein	vorklinisches Wahlfach			Nein		Nein	5	4	4	3	3	2	5	4	5	3	3	2
Bachelor Psychologie	Medizinnahes Studium	24	Weiblich	1.6		3.0		Halle-Wittenberg		Regelstudiengang		6	1.5				Angestellte:r Arzt/Ärztin im Krankenhaus		Ich strebe es an.							0	2	3	2		Ja		in anderen Lehrveranstaltungen integriert und verteilt über das Studium		keine Aussage möglich		Nein	4	5	4	5	4	5	5	3	5	2	4	4
		24	Weiblich	1.0				Ulm		Regelstudiengang		10	3.5				Angestellte:r Arzt/Ärztin an einem Forschungsinstitut (abseits der Uniklinik)		Ich strebe es an.							3	2	3	2		Nein	fakultative Lehrveranstaltung			keine Aussage möglich		Nein	5	4	4	4	3	3	5	4	4	1	1	1
		20	Weiblich	1.0				Heidelberg		Regelstudiengang		2					Facharzt/-ärztin in eigener Praxis oder MVZ (außer Allgemeinmedizin)		Ich strebe es an.							3	1	1	1		keine Aussage möglich				keine Aussage möglich		Nein	5	3	4	4	3	4	3	3	4	2	1	1
Bachelor Psychologie	Medizinnahes Studium	28	Weiblich	1.3		3.0		Gießen		Regelstudiengang		9	3				Facharzt/-ärztin in eigener Praxis oder MVZ (außer Allgemeinmedizin)		Ich habe es begonnen.		experimentell/theoretisches Fach		2.0	1.0	2.0	3	3	2	2	Nein	Nein	keine Aussage möglich			keine Aussage möglich		keine Aussage möglich	4	4	5	4	4	4	4	3	4	2	4	4
		19	Männlich	0.8				Heidelberg		Regelstudiengang		2					Angestellte:r Arzt/Ärztin im Universitätsklinikum		Ich strebe es an.							4	1	3	1		keine Aussage möglich				keine Aussage möglich		keine Aussage möglich	5	4	4	4	4	4	5	5	5	0	0	0
		19	Männlich	1.1				Heidelberg		Ich weiß es nicht sicher		2					Angestellte:r Arzt/Ärztin im Universitätsklinikum		Ich strebe es an.							4	3	0	2		Ja		als separate Lehrveranstaltung verteilt über das Studium		Ja	7.0	keine Aussage möglich	3	4	4	4	4	4	4	4	4	1	2	2
		21	Männlich	1.5				Heidelberg		Regelstudiengang		2					Facharzt/-ärztin in eigener Praxis oder MVZ (außer Allgemeinmedizin)		Ich strebe es an.							4	2	3	1		keine Aussage möglich				keine Aussage möglich		Nein	4	3	4	2	3	4	4	5	4	1	2	0
		20	Weiblich	1.8				Heidelberg		Regelstudiengang		2					Angestellte:r Arzt/Ärztin im Universitätsklinikum		Ich strebe es an.							5	2	2	2		Nein	keine Aussage möglich			keine Aussage möglich		keine Aussage möglich	5	4	4	4	4	3	5	5	5	0	0	0
		17	Weiblich	0.9				Heidelberg		Regelstudiengang		2					Angestellte:r Arzt/Ärztin an einem Forschungsinstitut (abseits der Uniklinik)		Ich strebe es an.							4	1	2	1		Nein	vorklinisches Wahlfach			keine Aussage möglich		Nein	4	5	5	5	4	4	4	4	5	1	2	2
		21	Männlich	0.9				Heidelberg		Regelstudiengang		2					Angestellte:r Arzt/Ärztin im Krankenhaus		Ich strebe es an.							5	2	2	2		keine Aussage möglich				keine Aussage möglich		keine Aussage möglich	5	3	4	1	3	4	4	5	4	0	1	1
		19	Männlich	1.1				Heidelberg		Regelstudiengang		1					Facharzt/-ärztin in eigener Praxis oder MVZ (außer Allgemeinmedizin)		Ich strebe es an.							4	1	3	1		keine Aussage möglich				Ja	0.0	keine Aussage möglich	3	4	4	4	3	0	4	4	5	0	0	0
Ballett	Medizinferne Vorbildung	21	Männlich	1.2		7.0		LMU München		Regelstudiengang		8	2.5				Angestellte:r Arzt/Ärztin an einem Forschungsinstitut (abseits der Uniklinik)		Ich strebe es an.							4	1	3	1		keine Aussage möglich				keine Aussage möglich		Nein	5	5	5	5	3	2	5	5	5	4	3	3
		20	Weiblich	0.8				Heidelberg		Regelstudiengang		2					Angestellte:r Arzt/Ärztin im Universitätsklinikum		Ich strebe es an.							4	2	4	1		keine Aussage möglich				keine Aussage möglich		keine Aussage möglich	5	3	3	3	4	4	5	5	4	0	0	0
Bankkaufmann	Medizinferne Vorbildung	26	Männlich	0.7		3.0		Heidelberg		Regelstudiengang		6	1.5				Angestellte:r Arzt/Ärztin im Universitätsklinikum		Ich bin noch unentschlossen.							4	2	2	1		keine Aussage möglich				keine Aussage möglich		keine Aussage möglich	4	5	4	3	3	2	4	4	2	0	0	0
		20	Männlich	1.2				Mannheim		Modellstudiengang		2					Facharzt/-ärztin in eigener Praxis oder MVZ (außer Allgemeinmedizin)		Ich strebe es an.							3	2	3	1		keine Aussage möglich				keine Aussage möglich		keine Aussage möglich	5	4	3	3	2	3	4	4	5	0	0	0
		20	Männlich	1.1				Heidelberg		Regelstudiengang		2					Angestellte:r Arzt/Ärztin im Krankenhaus		Ich strebe es an.							5	4	1	1		keine Aussage möglich				keine Aussage möglich		Nein	5	3	4	2	5	4	5	5	5	0	0	1
Bankkaufmann	Medizinferne Vorbildung	30	Männlich	3.3		3.0		Mainz		Regelstudiengang		8	3				Hausarzt/-ärztin in eigener Praxis oder MVZ		Ich habe es begonnen.		klinisch/konservatives Fach		3.0	3.0	2.0	5	2	4	1	Nein	Ja		als separate Lehrveranstaltung verteilt über das Studium		Ja	0.0	Nein	3	2	3	1	3	2	4	4	3	1	2	1
		22	Männlich	1.9				Ulm		Regelstudiengang		1					Angestellte:r Arzt/Ärztin im Krankenhaus		Ich strebe es an.							4	2	0	2		keine Aussage möglich				keine Aussage möglich		Nein	5	4	5	5	3	4	5	5	4	0	1	0
		18	Weiblich	0.9				Heidelberg		Regelstudiengang		2					Angestellte:r Arzt/Ärztin im Universitätsklinikum		Ich strebe es an.							2	1	1	1		keine Aussage möglich				keine Aussage möglich		keine Aussage möglich	5	5	5	4	5	4	5	5	5	0	0	0
		21	Weiblich	1.2				Magdeburg		Regelstudiengang		4					Facharzt/-ärztin in eigener Praxis oder MVZ (außer Allgemeinmedizin)		Ich bin noch unentschlossen.							5	3	0	1		Nein	vorklinisches Wahlfach			Ja	1.0	Nein	4	1	3	1	1	1	3	5	5	2	4	2
		19	Männlich	1.1				Heidelberg		Regelstudiengang		2					Facharzt/-ärztin in eigener Praxis oder MVZ (außer Allgemeinmedizin)		Ich strebe es an.							5	4	3	2		Nein	vorklinisches Wahlfach			keine Aussage möglich		Nein	5	3	4	3	3	3	4	4	5	1	1	0
		23	Weiblich	1.4				Magdeburg		Regelstudiengang		10	2				Angestellte:r Arzt/Ärztin im Universitätsklinikum		Ich habe es begonnen.		experimentell/theoretisches Fach		1.0	1.0	1.0	5	2	4	1	Nein	keine Aussage möglich				Nein		Nein	1	3	3	2	2	4	4	3	2	1	4	1
Bankkaufmann	Medizinferne Vorbildung	26	Männlich	1.8		2.0		Ulm		Regelstudiengang		2					Angestellte:r Arzt/Ärztin im Krankenhaus		Ich strebe es an.							4	2	0	1		keine Aussage möglich				keine Aussage möglich		keine Aussage möglich	5	5	5	5	5	5	5	5	5	3	2	2
		21	Weiblich	1.3				Magdeburg		Regelstudiengang		4					Angestellte:r Arzt/Ärztin im Krankenhaus		Ich strebe es an.							4	2	2	2		keine Aussage möglich				Ja	0.0	keine Aussage möglich	4	4	4	3	4	3	3	5	5	3	2	3
Bankkaufmann	Medizinferne Vorbildung	25	Männlich	1.9		2.0		Düsseldorf		Modellstudiengang		3					Angestellte:r Arzt/Ärztin im Krankenhaus		Ich bin noch unentschlossen.							5	4	4	2		Nein	vorklinisches Wahlfach			keine Aussage möglich		keine Aussage möglich	5	2	3	2	3	3	4	4	5	1	1	1
Bauingenieurwesen	Medizinferne Vorbildung	24	Weiblich	1.2		2.0		Freiburg		Regelstudiengang		10	3.5				Angestellte:r Arzt/Ärztin im Universitätsklinikum		Ich habe es begonnen.		klinisch/konservatives Fach		3.0	4.0	2.0	4	2	3	1	Nein	Ja		Blockveranstaltung		Ja	2.0	Ja	5	4	4	5	3	3	3	5	4	2	3	2
		19	Weiblich	0.8				Heidelberg		Regelstudiengang		2					Angestellte:r Arzt/Ärztin im Universitätsklinikum		Ich strebe es an.							3	2	2	1		keine Aussage möglich				keine Aussage möglich		Ja	5	4	5	3	3	4	5	4	5	0	0	0
Berufsausbildung zum Gesundheits- und Krankenpfleger	Medizinnahe Ausbildung	27	Männlich	1.6		3.0		Dresden		Regelstudiengang		6	2.5				Angestellte:r Arzt/Ärztin im Universitätsklinikum		Ich habe es begonnen.		experimentell/theoretisches Fach		3.0	2.0	1.0	4	3	2	2	Nein	Nein	klinisches Wahlfach			Nein		Nein	5	4	4	4	4	0	0	5	5	2	4	3
		23	Männlich	1.5				Ulm		Regelstudiengang		8	3				Facharzt/-ärztin in eigener Praxis oder MVZ (außer Allgemeinmedizin)		Ich habe es begonnen.		klinisch/operatives Fach		2.0	2.0	2.0	5	2	2	1	Ja	Ja		als separate Lehrveranstaltung verteilt über das Studium		Nein		Nein	3	1	2	1	1	2	5	5	4	2	4	3
Betriebswirtschaft -Internationales Management	Medizinferne Vorbildung	28	Männlich	2.7		3.0		LMU München		Regelstudiengang		6	Sonstiges	im ausland erworben				mehreres nacheinander	Ich strebe es an.							5	2	4	2		Ja		Blockveranstaltung		Ja	13.0	Nein	5	5	5	4	4	4	4	5	5	4	4	2
		19	Weiblich	0.7				Heidelberg		Regelstudiengang	Reformstudiengang	2					Angestellte:r Arzt/Ärztin an einem Forschungsinstitut (abseits der Uniklinik)		Ich strebe es an.							2	2	2	1		keine Aussage möglich				keine Aussage möglich		keine Aussage möglich	5	4	4	4	5	4	5	3	4	0	0	0
		20	Weiblich	1.1				Magdeburg		Regelstudiengang		6	3				Facharzt/-ärztin in eigener Praxis oder MVZ (außer Allgemeinmedizin)		Ich strebe es an.							5	2	2	1		Nein	vorklinisches Wahlfach			Nein		Ja	3	2	2	2	2	2	4	5	5	0	1	0
		19	Weiblich	0.7				Heidelberg		Regelstudiengang		2					Angestellte:r Arzt/Ärztin im Universitätsklinikum		Ich strebe es an.							2	1	2	1		Nein	vorklinisches Wahlfach			Nein		Nein	5	4	3	5	5	4	5	5	5	2	3	3
		20	Weiblich	0.7				Heidelberg		Regelstudiengang		6	4				Facharzt/-ärztin in eigener Praxis oder MVZ (außer Allgemeinmedizin)		Ich strebe es an.							4	2	3	2		Ja		als separate Lehrveranstaltung verteilt über das Studium		keine Aussage möglich		keine Aussage möglich	4	3	3	3	3	4	4	3	4	1	0	1
		18	Männlich	1.2				Greifswald		Regelstudiengang		4					Facharzt/-ärztin in eigener Praxis oder MVZ (außer Allgemeinmedizin)		Ich bin noch unentschlossen.							4	2	2	1		keine Aussage möglich				Ja	0.0	Nein	4	4	4	4	2	2	3	5	5	0	1	1
Bewegung und Gesundheit B. Sc.	Medizinnahes Studium	24	Weiblich	1.5		3.0		Freiburg		Regelstudiengang		4					Angestellte:r Arzt/Ärztin im Universitätsklinikum		Ich strebe es an.							5	1	1	1		Ja		als separate Lehrveranstaltung verteilt über das Studium		keine Aussage möglich		Ja	4	4	3	4	4	3	4	1	3	2	4	4
		19	Weiblich	1.3				Heidelberg		Regelstudiengang		2					Angestellte:r Arzt/Ärztin im Krankenhaus		Ich strebe es an.							4	2	2	2		keine Aussage möglich				keine Aussage möglich		Nein	5	3	5	3	3	3	5	5	5	0	0	0
		19	Weiblich	0.8				Heidelberg		Regelstudiengang		2					Facharzt/-ärztin in eigener Praxis oder MVZ (außer Allgemeinmedizin)		Ich strebe es an.							5	2	3	2		Nein	vorklinisches Wahlfach			keine Aussage möglich		Nein	5	4	4	4	5	3	5	5	4	0	0	0
		19	Männlich	1.0				Heidelberg		Regelstudiengang		2					Facharzt/-ärztin in eigener Praxis oder MVZ (außer Allgemeinmedizin)		Ich strebe es an.							4	1	2	1		keine Aussage möglich				keine Aussage möglich		keine Aussage möglich	4	4	4	3	4	5	5	5	4	1	1	1
		20	Weiblich	1.6				Ulm		Regelstudiengang		2					Angestellte:r Arzt/Ärztin im Krankenhaus		Ich bin noch unentschlossen.							5	2	2	2		Ja		in anderen Lehrveranstaltungen integriert und verteilt über das Studium		Ja	0.0	Ja	5	4	5	4	2	2	5	5	5	0	0	1
		21	Männlich	1.6				Ulm		Regelstudiengang		4					Angestellte:r Arzt/Ärztin im Universitätsklinikum		Ich strebe es an.							3	2	3	4		Ja		Blockveranstaltung		Ja	12.0	Nein	5	5	5	5	3	5	5	5	5	1	1	2
Biochemie	Medizinnahes Studium	22	Männlich	1.4		1.0		Hamburg		Modellstudiengang		4					Angestellte:r Arzt/Ärztin im Universitätsklinikum		Ich strebe es an.							4	1	2	1		Ja		Blockveranstaltung		keine Aussage möglich		Ja	4	5	4	5	2	4	2	4	2	2	1	1
		19	Männlich	1.2				Heidelberg		Regelstudiengang		2					Facharzt/-ärztin in eigener Praxis oder MVZ (außer Allgemeinmedizin)		Ich strebe es an.							3	2	2	1		keine Aussage möglich				keine Aussage möglich		Ja	5	3	4	3	3	3	5	5	5	0	1	1
		21	Männlich	1.3				Heidelberg		Regelstudiengang		2					Angestellte:r Arzt/Ärztin im Krankenhaus		Ich strebe es an.							4	3	2	2		Nein	vorklinisches Wahlfach			keine Aussage möglich		Nein	4	3	4	3	2	3	3	4	3	1	1	0
		20	Männlich	0.9				Heidelberg		Regelstudiengang		1					Angestellte:r Arzt/Ärztin an einem Forschungsinstitut (abseits der Uniklinik)		Ich strebe es an.							4	1	2	3		keine Aussage möglich				keine Aussage möglich		Nein	5	5	5	5	3	3	3	2	4	0	0	0
		19	Weiblich	1.4				Heidelberg		Regelstudiengang		2					Angestellte:r Arzt/Ärztin im Krankenhaus		Ich strebe es an.							4	2	3	2		keine Aussage möglich				keine Aussage möglich		keine Aussage möglich	5	4	5	3	5	3	4	3	2	1	1	0
		20	Männlich	1.3				Heidelberg		Regelstudiengang		2					Angestellte:r Arzt/Ärztin im Universitätsklinikum		Ich strebe es an.							5	1	2	1		Ja		in anderen Lehrveranstaltungen integriert und verteilt über das Studium		Ja	0.0	Ja	5	4	4	3	3	3	2	4	4	0	0	0
		25	Männlich					Bonn		Regelstudiengang		11	3.5				Angestellte:r Arzt/Ärztin im Krankenhaus		Ich habe es begonnen.		klinisch/konservatives Fach		2.0	4.0	1.0	2	2	4	3	Ja	Nein	keine Aussage möglich			Nein		Nein	4	3	4	5	4	3	3	4	4	3	4	4
		19	Männlich	1.9				Heidelberg		Regelstudiengang		2					Facharzt/-ärztin in eigener Praxis oder MVZ (außer Allgemeinmedizin)		Ich strebe es an.							3	1	2	1		keine Aussage möglich				Ja	1.0	keine Aussage möglich	4	3	2	4	5	2	4	5	5	0	1	1
		19	Weiblich	1.0				Göttingen		Regelstudiengang		2					Angestellte:r Arzt/Ärztin im Krankenhaus		Ich bin noch unentschlossen.							4	2	3	1		keine Aussage möglich				keine Aussage möglich		Nein	3	2	2	2	3	0	4	3	5	0	1	1
		18	Weiblich	1.2				Ulm		Regelstudiengang		2					Angestellte:r Arzt/Ärztin im Krankenhaus		Ich strebe es an.							5	2	1	1		Ja		in anderen Lehrveranstaltungen integriert und verteilt über das Studium		keine Aussage möglich		keine Aussage möglich	3	3	3	3	4	4	5	4	5	0	1	0
		19	Männlich	0.9				Heidelberg		Regelstudiengang		2					Facharzt/-ärztin in eigener Praxis oder MVZ (außer Allgemeinmedizin)		Ich strebe es an.							2	2	4	4		keine Aussage möglich				keine Aussage möglich		Ja	5	2	4	2	4	1	4	5	4	1	2	1
		19	Männlich	1.3				Heidelberg		Regelstudiengang		2					Angestellte:r Arzt/Ärztin im Universitätsklinikum		Ich strebe es an.							3	2	4	1		keine Aussage möglich				keine Aussage möglich		Nein	4	4	4	4	4	3	4	5	3	1	3	2
Biochemie	Medizinnahes Studium	24	Divers	1.7		1.0		Gießen		Regelstudiengang		4					Facharzt/-ärztin in eigener Praxis oder MVZ (außer Allgemeinmedizin)		Ich strebe es an.							5	2	3	1		Nein	vorklinisches Wahlfach			Nein		Nein	5	1	3	1	1	2	4	5	2	2	1	3
		20	Männlich	1.1				Heidelberg		Regelstudiengang		2					Angestellte:r Arzt/Ärztin im Universitätsklinikum		Ich strebe es an.							2	1	1	1		keine Aussage möglich				keine Aussage möglich		Nein	4	3	4	4	5	4	4	5	4	0	1	0
		22	Männlich	1.4				Heidelberg		Regelstudiengang		3					Facharzt/-ärztin in eigener Praxis oder MVZ (außer Allgemeinmedizin)		Ich strebe es an.							4	2	2	1		Ja		als separate Lehrveranstaltung verteilt über das Studium		Nein		Nein	4	4	3	3	3	4	3	5	4	1	2	1
		20	Männlich	1.0				Heidelberg		Regelstudiengang		2					Angestellte:r Arzt/Ärztin im Universitätsklinikum		Ich strebe es an.							3	2	2	1		Ja		als separate Lehrveranstaltung verteilt über das Studium		Ja	2.0	Nein	4	4	4	4	4	4	4	4	4	0	0	0
		23	Männlich	1.0				Ulm		Regelstudiengang		7	2				Angestellte:r Arzt/Ärztin im Krankenhaus		Ich habe es begonnen.		experimentell/theoretisches Fach		2.0	2.0	2.0	5	2	3	2	Nein	Ja		in anderen Lehrveranstaltungen integriert und verteilt über das Studium		Nein		Nein	2	1	0	0	0	4	4	3	3	1	4	3
Biochemie	Medizinnahes Studium	20	Weiblich	1.3		1.0		Bonn		Regelstudiengang		4					Facharzt/-ärztin in eigener Praxis oder MVZ (außer Allgemeinmedizin)		Ich strebe es an.							5	2	3	2		keine Aussage möglich				keine Aussage möglich		keine Aussage möglich	5	2	3	2	4	4	5	3	0	1	3	0
		23	Weiblich	1.6				Magdeburg		Regelstudiengang		7	2				Facharzt/-ärztin in eigener Praxis oder MVZ (außer Allgemeinmedizin)		Ich strebe es an.							4	2	2	2		keine Aussage möglich				Ja	6.0	Ja	4	2	4	2	1	2	5	4	5	1	3	1
		22	Männlich	1.0				Halle-Wittenberg		Regelstudiengang		6	1				Facharzt/-ärztin in eigener Praxis oder MVZ (außer Allgemeinmedizin)		Ich strebe es an.							4	2	2	1		Ja		in anderen Lehrveranstaltungen integriert und verteilt über das Studium		Ja	0.0	keine Aussage möglich	2	1	2	2	5	5	5	5	4	4	3	3
Biochemie	Medizinnahes Studium	23	Männlich	1.6		2.0		Magdeburg		Regelstudiengang		8	3				Angestellte:r Arzt/Ärztin im Krankenhaus		Ich habe es begonnen.		experimentell/theoretisches Fach		2.0	3.0	1.0	3	1	3	1	Nein	Ja		in anderen Lehrveranstaltungen integriert und verteilt über das Studium		Nein		Nein	5	4	4	5	4	4	5	5	4	3	4	4
		20	Männlich	0.9				Dresden		Regelstudiengang		5	3.5				Facharzt/-ärztin in eigener Praxis oder MVZ (außer Allgemeinmedizin)		Ich strebe es an.							5	2	2	1		Ja		in anderen Lehrveranstaltungen integriert und verteilt über das Studium		keine Aussage möglich		Nein	5	4	5	4	5	3	5	5	5	2	3	3
		20	Weiblich	1.1				Heidelberg		Regelstudiengang		2					Angestellte:r Arzt/Ärztin im Universitätsklinikum		Ich strebe es an.							5	3	4	1		keine Aussage möglich				Ja	0.0	keine Aussage möglich	4	2	3	1	4	4	5	5	3	0	0	0
		24	Weiblich	1.9				Heidelberg		Regelstudiengang		12	2.5				Angestellte:r Arzt/Ärztin im Universitätsklinikum		Ich habe es begonnen.		klinisch/konservatives Fach		0.0	1.0	2.0	3	2	2	2	Nein	Ja		in anderen Lehrveranstaltungen integriert und verteilt über das Studium		Nein		keine Aussage möglich	4	3	4	4	4	2	4	5	3	2	1	0
Biochemie	Medizinnahes Studium	33	Männlich	2.0		5.0		Heidelberg		Regelstudiengang		10	1.5				Angestellte:r Arzt/Ärztin im Universitätsklinikum		Ich habe es begonnen.		klinisch/operatives Fach		3.0	2.0	2.0	4	2	3	1	Nein	keine Aussage möglich				keine Aussage möglich		keine Aussage möglich	5	4	4	4	5	4	5	5	5	3	4	3
		24	Männlich	1.3				Jena		Regelstudiengang		11	3.5				Angestellte:r Arzt/Ärztin im Krankenhaus		Ich habe es begonnen.		klinisch/konservatives Fach		0.0	1.0	2.0	3	5	5	2	Nein	Ja		in anderen Lehrveranstaltungen integriert und verteilt über das Studium		keine Aussage möglich		Ja	3	2	2	2	3	3	4	5	4	1	1	0
		22	Männlich	0.8				Kiel		Regelstudiengang		6	keine Angaben				Angestellte:r Arzt/Ärztin im Krankenhaus		Ich habe es begonnen.		experimentell/theoretisches Fach		1.0	1.0	1.0	3	1	4	2	keine Angabe	Nein	keine Aussage möglich			Nein		Nein	5	5	5	5	5	5	5	5	5	1	2	1
		19	Männlich	1.5				Heidelberg		Regelstudiengang		2					Facharzt/-ärztin in eigener Praxis oder MVZ (außer Allgemeinmedizin)		Ich strebe es an.							4	2	2	1		keine Aussage möglich				keine Aussage möglich		Nein	3	4	4	3	3	3	4	5	5	1	1	0
		19	Weiblich	0.8				Heidelberg		Regelstudiengang		2					Angestellte:r Arzt/Ärztin im Universitätsklinikum		Ich strebe es an.							4	1	2	1		Nein	vorklinisches Wahlfach			Ja	3.0	Nein	5	5	4	4	3	3	4	5	5	1	2	2
		19	Weiblich	1.0				Heidelberg		Regelstudiengang		2					Angestellte:r Arzt/Ärztin im Krankenhaus		Ich strebe es an.							5	1	2	1		Nein	vorklinisches Wahlfach			Nein		keine Aussage möglich	5	5	5	5	4	3	5	5	5	1	2	2
		18	Weiblich	0.8				Heidelberg		Regelstudiengang		1					Angestellte:r Arzt/Ärztin im Universitätsklinikum		Ich strebe es an.							5	2	2	1		keine Aussage möglich				keine Aussage möglich		keine Aussage möglich	4	3	3	3	3	3	2	4	3	0	1	0
		20	Männlich	1.0				Dresden		Regelstudiengang		5	2				Angestellte:r Arzt/Ärztin im Universitätsklinikum		Ich strebe es an.							5	2	2	1		Ja		in anderen Lehrveranstaltungen integriert und verteilt über das Studium		Nein		Nein	5	3	3	3	4	2	5	5	5	0	0	1
		18	Männlich	0.7				Heidelberg		Regelstudiengang		2					Angestellte:r Arzt/Ärztin im Universitätsklinikum		Ich strebe es an.							4	2	2	1		Ja		keine Aussage möglich		Ja	13.0	Nein	5	4	3	4	2	2	3	2	2	1	2	2
		23	Männlich	1.2				Halle-Wittenberg		Regelstudiengang		10	3				Facharzt/-ärztin in eigener Praxis oder MVZ (außer Allgemeinmedizin)		Ich habe es begonnen.		klinisch/konservatives Fach		2.0	3.0	2.0	2	5	5	1	Nein	Nein	keine Aussage möglich			Nein		Nein	5	2	2	2	4	2	4	4	5	0	0	0
		22	Weiblich	1.4				Dresden		Regelstudiengang		6	2				Facharzt/-ärztin in eigener Praxis oder MVZ (außer Allgemeinmedizin)		Ich strebe es an.							3	3	3	2		keine Aussage möglich				keine Aussage möglich		keine Aussage möglich	4	3	4	4	4	3	4	4	3	1	1	1
		23	Weiblich	1.5				Ulm		Regelstudiengang		9	2.5				Angestellte:r Arzt/Ärztin im Krankenhaus		Ich habe es begonnen.		klinisch/konservatives Fach		5.0	3.0	4.0	5	2	2	1	Nein	Nein	fakultative Lehrveranstaltung			keine Aussage möglich		Nein	4	2	2	1	2	3	5	5	4	1	2	3
		19	Männlich	1.1				Göttingen		Regelstudiengang		3					Angestellte:r Arzt/Ärztin im Universitätsklinikum		Ich strebe es an.							4	2	2	1		keine Aussage möglich				keine Aussage möglich		keine Aussage möglich	5	3	4	0	2	2	4	4	5	0	1	1
		19	Weiblich	1.4				Göttingen		Regelstudiengang		3					Facharzt/-ärztin in eigener Praxis oder MVZ (außer Allgemeinmedizin)		Ich bin noch unentschlossen.							4	4	2	3		keine Aussage möglich				keine Aussage möglich		keine Aussage möglich	4	2	2	2	4	2	4	4	3	1	1	0
Biochemie	Medizinnahes Studium	24	Divers	1.4		2.0		Greifswald		Regelstudiengang		8	3.5				Hausarzt/-ärztin in eigener Praxis oder MVZ		Ich strebe es an.							5	2	3	2		Ja		in anderen Lehrveranstaltungen integriert und verteilt über das Studium		Nein		Nein	5	3	2	2	2	3	5	5	5	4	4	4
		21	Weiblich	1.6				Göttingen		Regelstudiengang		2					Facharzt/-ärztin in eigener Praxis oder MVZ (außer Allgemeinmedizin)		Ich strebe es an.							3	2	1	1		keine Aussage möglich				keine Aussage möglich		keine Aussage möglich	5	5	4	3	5	5	4	5	5	1	2	1
		19	Weiblich	1.2				Ulm		Regelstudiengang		2					Angestellte:r Arzt/Ärztin im Universitätsklinikum		Ich strebe es an.							5	2	3	2		Nein	keine Aussage möglich			Nein		Nein	4	3	5	4	4	2	4	5	5	1	1	1
Biochemie B.Sc.	Medizinnahes Studium	25	Weiblich	1.6		2.0		Regensburg		Regelstudiengang		11	3				Angestellte:r Arzt/Ärztin im Krankenhaus		Ich habe es begonnen.		klinisch/operatives Fach		2.0	1.0	4.0	4	2	3	1	Nein	Ja		-oth-	Als vollständiges Semester zum wissenschaftlichen Arbeiten	Ja	1.0	Ja	5	4	5	5	4	5	5	5	5	3	4	4
		23	Männlich	1.1				Bonn		Regelstudiengang		12	3				Facharzt/-ärztin in eigener Praxis oder MVZ (außer Allgemeinmedizin)		Ich habe es begonnen.		klinisch/konservatives Fach		2.0	1.0	2.0	5	2	3	1	Nein	Ja		Blockveranstaltung		Nein		Nein	4	2	2	2	2	1	5	4	4	4	4	1
		20	Weiblich	1.0				Göttingen		Regelstudiengang		2					Angestellte:r Arzt/Ärztin im Universitätsklinikum		Ich strebe es an.							5	2	2	1		keine Aussage möglich				keine Aussage möglich		Nein	4	5	5	4	5	4	4	3	5	0	0	0
		19	Männlich	1.4				Magdeburg		Regelstudiengang		4					Angestellte:r Arzt/Ärztin im Universitätsklinikum		Ich strebe es an.							4	1	1	1		Ja		in anderen Lehrveranstaltungen integriert und verteilt über das Studium		Ja	2.0	Nein	4	3	3	4	3	4	5	4	3	2	3	4
		24	Weiblich	1.6				Ulm		Regelstudiengang		10	3				Facharzt/-ärztin in eigener Praxis oder MVZ (außer Allgemeinmedizin)		Ich habe es begonnen.		klinisch/konservatives Fach		4.0	4.0	2.0	5	2	3	1	Nein	Ja		Blockveranstaltung		Nein		Nein	5	1	4	1	3	2	5	5	5	2	1	1
		21	Weiblich	1.0				Göttingen		Regelstudiengang		3					Angestellte:r Arzt/Ärztin im Krankenhaus		Ich strebe es an.							3	1	2	1		keine Aussage möglich				keine Aussage möglich		keine Aussage möglich	4	4	4	3	3	3	3	4	4	0	0	0
		23	Männlich	1.2				Bonn		Regelstudiengang		11	3				Angestellte:r Arzt/Ärztin im Krankenhaus		Ich habe es begonnen.		klinisch/konservatives Fach		1.0	3.0	1.0	4	2	4	2	Nein	Nein	fakultative Lehrveranstaltung			Nein		Nein	4	2	4	4	4	4	5	5	5	4	4	3
		20	Weiblich	1.1				Ulm		Regelstudiengang		4					Facharzt/-ärztin in eigener Praxis oder MVZ (außer Allgemeinmedizin)		Ich strebe es an.							3	1	3	1		Ja		als separate Lehrveranstaltung verteilt über das Studium		Ja	8.0	Ja	5	5	5	5	5	5	5	5	5	0	0	0
		18	Männlich	1.2				Heidelberg		Regelstudiengang		2					Facharzt/-ärztin in eigener Praxis oder MVZ (außer Allgemeinmedizin)		Ich strebe es an.							3	2	2	1		keine Aussage möglich				keine Aussage möglich		keine Aussage möglich	4	4	4	4	4	4	3	3	3	2	2	2
		19	Weiblich	0.9				Heidelberg		Regelstudiengang		2					Angestellte:r Arzt/Ärztin im Universitätsklinikum		Ich strebe es an.							2	1	2	1		Ja		keine Aussage möglich		Ja	0.0	Nein	5	5	5	5	5	5	5	5	5	0	1	0
		20	Männlich	1.1				Göttingen		Regelstudiengang		3					Angestellte:r Arzt/Ärztin im Universitätsklinikum		Ich strebe es an.							4	1	1	1		Ja		Blockveranstaltung		keine Aussage möglich		keine Aussage möglich	5	3	4	5	4	4	4	4	4	2	4	3
		21	Männlich	1.0				Dresden		Regelstudiengang		6	3				Hausarzt/-ärztin in eigener Praxis oder MVZ		Ich strebe es an.							4	3	5	2		Nein	fakultative Lehrveranstaltung			keine Aussage möglich		keine Aussage möglich	4	2	2	2	2	3	3	5	4	1	1	1
		19	Weiblich	1.0				Göttingen		Regelstudiengang		3					Facharzt/-ärztin in eigener Praxis oder MVZ (außer Allgemeinmedizin)		Ich strebe es an.							4	2	3	1		keine Aussage möglich				keine Aussage möglich		keine Aussage möglich	3	2	4	3	4	4	3	5	5	0	3	0
Biochemie/Molekularbiologie	Medizinnahes Studium	21	Weiblich	1.6		1.0		Kiel		Regelstudiengang		2					Angestellte:r Arzt/Ärztin im Universitätsklinikum		Ich strebe es an.							3	2	2	1		keine Aussage möglich				keine Aussage möglich		Nein	5	4	4	3	3	3	3	4	4	0	1	1
		22	Weiblich	1.3				Dresden		Regelstudiengang		6	2				Facharzt/-ärztin in eigener Praxis oder MVZ (außer Allgemeinmedizin)		Ich strebe es an.							3	2	2	1		Ja		als separate Lehrveranstaltung verteilt über das Studium		Nein		Nein	4	3	3	3	4	4	5	5	5	1	1	0
		18	Männlich	1.2				Heidelberg		Regelstudiengang		2					Angestellte:r Arzt/Ärztin im Universitätsklinikum		Ich strebe es an.							1	1	1	1		keine Aussage möglich				keine Aussage möglich		keine Aussage möglich	5	5	5	5	5	5	5	5	5	0	0	0
		21	Weiblich	1.0				Heidelberg		Regelstudiengang		2					Angestellte:r Arzt/Ärztin im Universitätsklinikum		Ich strebe es an.							5	2	3	1		keine Aussage möglich				Ja	12.0	Nein	5	3	4	3	3	3	5	5	5	1	3	0
		21	Weiblich	1.2				Jena		Regelstudiengang		6	2				Hausarzt/-ärztin in eigener Praxis oder MVZ		Ich habe es begonnen.		experimentell/theoretisches Fach		2.0	2.0	2.0	5	2	3	1	Nein	Nein	fakultative Lehrveranstaltung			keine Aussage möglich		Nein	4	2	3	2	2	2	2	4	5	2	3	1
		25	Weiblich	1.5				Ulm		Regelstudiengang		10	2.5				Facharzt/-ärztin in eigener Praxis oder MVZ (außer Allgemeinmedizin)		Ich habe es begonnen.		experimentell/theoretisches Fach		3.0	1.0	1.0	4	3	4	1	Nein	Ja		in anderen Lehrveranstaltungen integriert und verteilt über das Studium		Nein		Ja	4	4	3	4	2	2	4	4	4	1	3	2
		21	Weiblich	1.0				Heidelberg		Regelstudiengang		2					Angestellte:r Arzt/Ärztin im Universitätsklinikum		Ich strebe es an.							4	3	2	1		keine Aussage möglich				Ja	12.0	Nein	4	3	4	3	2	2	5	5	4	1	2	1
Bioinformatik	Medizinnahes Studium	21	Weiblich	1.5		1.0		Halle-Wittenberg		Regelstudiengang		4					Facharzt/-ärztin in eigener Praxis oder MVZ (außer Allgemeinmedizin)		Ich strebe es an.							4	2	3	1		Ja		Blockveranstaltung		Ja	1.0	Nein	5	2	5	2	4	4	5	5	5	2	3	3
		24	Weiblich	1.0				Ulm		Regelstudiengang		8	1				Facharzt/-ärztin in eigener Praxis oder MVZ (außer Allgemeinmedizin)		Ich habe es begonnen.		klinisch/operatives Fach		1.0	2.0	1.0	3	1	3	1	Nein	Nein	klinisches Wahlfach			Nein		Nein	4	2	5	2	2	4	5	5	2	4	4	2
		23	Männlich	1.5				Heidelberg		Regelstudiengang		6	1.5				Facharzt/-ärztin in eigener Praxis oder MVZ (außer Allgemeinmedizin)		Ich habe es begonnen.		experimentell/theoretisches Fach		2.0	2.0	2.0	4	3	3	1	Nein	keine Aussage möglich				keine Aussage möglich		keine Aussage möglich	3	2	3	2	3	4	5	4	4	3	4	2
		19	Weiblich	1.0				Heidelberg		Regelstudiengang		2					Facharzt/-ärztin in eigener Praxis oder MVZ (außer Allgemeinmedizin)		Ich strebe es an.							4	2	2	2		keine Aussage möglich				keine Aussage möglich		keine Aussage möglich	4	4	4	3	3	3	3	5	3	1	2	1
		19	Weiblich	1.3				Ulm		Regelstudiengang		1					Facharzt/-ärztin in eigener Praxis oder MVZ (außer Allgemeinmedizin)		Ich strebe es an.							5	2	3	2		keine Aussage möglich				keine Aussage möglich		keine Aussage möglich	5	3	5	4	2	5	5	4	5	2	0	1
		21	Weiblich	1.4				Göttingen		Regelstudiengang		3					Facharzt/-ärztin in eigener Praxis oder MVZ (außer Allgemeinmedizin)		Ich strebe es an.							5	1	1	2		Ja		Blockveranstaltung		Ja	0.0	Nein	4	3	4	2	1	1	1	2	5	0	0	0
Biologie	Medizinnahes Studium	25	Divers	1.5		1.0		Ulm		Regelstudiengang		5					Facharzt/-ärztin in eigener Praxis oder MVZ (außer Allgemeinmedizin)		Ich strebe es an.							5	5	5	1		Nein	keine Aussage möglich			keine Aussage möglich		Nein	5	3	4	5	4	5	5	5	5	4	4	3
		20	Weiblich	1.3				Göttingen		Regelstudiengang		3					Angestellte:r Arzt/Ärztin im Krankenhaus		Ich strebe es an.							5	2	0	1		keine Aussage möglich				keine Aussage möglich		Nein	5	4	3	3	2	2	5	5	5	2	4	3
Biologie	Medizinnahes Studium	26	Männlich	2.2		5.0		Freiburg		Regelstudiengang		6	2				Angestellte:r Arzt/Ärztin im Krankenhaus		Ich strebe es an.							5	1	1	1		Ja		als separate Lehrveranstaltung verteilt über das Studium		Nein		Nein	4	4	4	3	2	3	4	4	3	0	1	1
		20	Weiblich	1.0				Dresden		Regelstudiengang		1					Facharzt/-ärztin in eigener Praxis oder MVZ (außer Allgemeinmedizin)		Ich strebe es an.							4	4	4	2		keine Aussage möglich				keine Aussage möglich		Nein	5	2	4	2	2	3	5	4	5	1	1	1
Biologie	Medizinnahes Studium	28	Weiblich	2.1		5.0		Frankfurt am Main		Regelstudiengang		6	2				Facharzt/-ärztin in eigener Praxis oder MVZ (außer Allgemeinmedizin)		Ich strebe es an.							5	2	2	1		keine Aussage möglich				keine Aussage möglich		keine Aussage möglich	3	2	2	2	1	1	2	3	5	3	4	4
		24	Weiblich	1.4				Göttingen		Regelstudiengang		8	3				Angestellte:r Arzt/Ärztin im Krankenhaus		Ich habe es begonnen.		experimentell/theoretisches Fach		3.0	4.0	3.0	4	2	3	2	Ja	Nein	-oth-			Nein		Nein	4	3	3	3	2	4	4	4	4	1	1	1
		23	Männlich	1.0				Ulm		Regelstudiengang		9	3				Angestellte:r Arzt/Ärztin im Universitätsklinikum		Ich habe es begonnen.		experimentell/theoretisches Fach		1.0	1.0	3.0	4	1	4	2	Nein	Ja		in anderen Lehrveranstaltungen integriert und verteilt über das Studium		Nein		Nein	5	5	4	4	4	2	5	5	4	2	4	3
		24	Weiblich	1.0				Jena		Regelstudiengang		10	1.5				Angestellte:r Arzt/Ärztin im Universitätsklinikum		Ich habe es begonnen.		klinisch/konservatives Fach		3.0	2.0	2.0	4	1	3	1	Ja	Nein	fakultative Lehrveranstaltung			Nein		Nein	4	4	4	4	4	3	4	5	4	1	1	1
		21	Weiblich	1.1				Göttingen		Regelstudiengang		5	2				Angestellte:r Arzt/Ärztin im Universitätsklinikum		Ich habe es begonnen.		experimentell/theoretisches Fach		0.0	1.0	0.0	4	1	2	1	Ja	Nein	keine Aussage möglich			Nein		keine Aussage möglich	5	4	4	0	4	4	4	4	4	1	0	0
Biologie	Medizinnahes Studium	26	Weiblich	1.7		2.0		Tübingen		Regelstudiengang		6	2				Facharzt/-ärztin in eigener Praxis oder MVZ (außer Allgemeinmedizin)		Ich strebe es an.							4	2	2	1		Ja		Blockveranstaltung		keine Aussage möglich		Nein	5	4	3	4	4	2	3	2	4	0	0	0
Biologie	Medizinnahes Studium	20	Männlich	1.1		1.0		LMU München		Regelstudiengang		2					Angestellte:r Arzt/Ärztin an einem Forschungsinstitut (abseits der Uniklinik)		Ich strebe es an.							4	1	2	1		Ja		keine Aussage möglich		keine Aussage möglich		Nein	5	5	5	5	4	5	5	5	3	1	1	1
		22	Männlich	1.7				Ulm		Regelstudiengang		7	2				Angestellte:r Arzt/Ärztin im Krankenhaus		Ich strebe es an.							5	2	0	1		Ja		in anderen Lehrveranstaltungen integriert und verteilt über das Studium		Nein		Nein	5	3	4	3	4	5	5	4	5	0	0	2
		18	Männlich	0.7				Heidelberg		Regelstudiengang		2					Angestellte:r Arzt/Ärztin im Universitätsklinikum		Ich strebe es an.							4	2	3	2		keine Aussage möglich				keine Aussage möglich		Nein	5	4	4	4	4	3	3	2	2	1	2	1
		19	Weiblich	1.1				Ulm		Regelstudiengang		1					Angestellte:r Arzt/Ärztin im Krankenhaus		Ich strebe es an.							5	2	2	1		Ja		in anderen Lehrveranstaltungen integriert und verteilt über das Studium		Ja	0.0	keine Aussage möglich	4	2	3	2	4	4	2	5	3	3	4	3
		19	Weiblich	1.2				Heidelberg		Regelstudiengang		2					Angestellte:r Arzt/Ärztin im Universitätsklinikum		Ich strebe es an.	Ich habe noch nicht angefangen.						3	1	1	1		Ja		als separate Lehrveranstaltung verteilt über das Studium		keine Aussage möglich		Ja	5	4	4	4	4	4	4	5	3	2	2	2
		19	Weiblich	1.2				Göttingen		Regelstudiengang		3					Facharzt/-ärztin in eigener Praxis oder MVZ (außer Allgemeinmedizin)		Ich strebe es an.							3	2	2	2		keine Aussage möglich				keine Aussage möglich		keine Aussage möglich	4	4	4	4	4	4	4	4	4	0	0	0
		24	Männlich	1.0				Jena		Regelstudiengang		11	2				Angestellte:r Arzt/Ärztin im Krankenhaus		Ich habe es begonnen.		klinisch/konservatives Fach		2.0	1.0	2.0	4	4	3	5	Nein	Nein	klinisches Wahlfach			Nein		Ja	5	3	3	3	4	3	5	5	5	1	1	1
Biologie	Medizinnahes Studium	18	Männlich	1.3		1.0		Tübingen		Regelstudiengang		2					Facharzt/-ärztin in eigener Praxis oder MVZ (außer Allgemeinmedizin)		Ich strebe es an.							2	1	3	1		keine Aussage möglich				keine Aussage möglich		Ja	5	2	4	4	2	3	4	5	1	0	1	0
		21	Weiblich	1.2				LMU München		Regelstudiengang		6	2				Angestellte:r Arzt/Ärztin im Universitätsklinikum		Ich strebe es an.							4	2	0	2		Ja		Blockveranstaltung		keine Aussage möglich		keine Aussage möglich	5	4	5	4	4	4	5	5	5	1	1	2
		20	Weiblich	1.6				Dresden		Regelstudiengang		6					Angestellte:r Arzt/Ärztin im Krankenhaus		Ich strebe es an.							4	2	2	1		keine Aussage möglich				Nein		Nein	3	3	3	3	3	2	4	4	2	0	0	0
		19	Weiblich	1.0				Heidelberg		Regelstudiengang		2					Facharzt/-ärztin in eigener Praxis oder MVZ (außer Allgemeinmedizin)		Ich strebe es an.							4	2	1	2		keine Aussage möglich				keine Aussage möglich		Nein	5	5	5	4	3	1	2	0	2	0	1	0
		19	Weiblich	0.7				Dresden		Regelstudiengang		2					Hausarzt/-ärztin in eigener Praxis oder MVZ		Ich strebe es an.							5	2	2	2		keine Aussage möglich				keine Aussage möglich		keine Aussage möglich	4	4	4	4	4	4	4	4	4	1	1	1
		23	Weiblich	1.5				Dresden		Regelstudiengang		6	2				Angestellte:r Arzt/Ärztin im Universitätsklinikum		Ich strebe es an.							2	1	3	1		Ja		als separate Lehrveranstaltung verteilt über das Studium		keine Aussage möglich		Ja	5	3	5	3	5	5	5	5	5	1	1	1
		21	Weiblich	1.1				Frankfurt am Main		Regelstudiengang		3					Facharzt/-ärztin in eigener Praxis oder MVZ (außer Allgemeinmedizin)		Ich strebe es an.							4	2	2	1		keine Aussage möglich				Nein		Nein	5	4	4	5	5	4	5	4	4	0	0	0
		20	Männlich	1.0				Dresden		Regelstudiengang		4					Angestellte:r Arzt/Ärztin im Universitätsklinikum		Ich strebe es an.							2	1	3	3		keine Aussage möglich				keine Aussage möglich		Nein	5	3	5	4	5	2	4	5	4	0	1	0
Biologie	Medizinnahes Studium	26	Weiblich	1.1		3.0		Dresden		Regelstudiengang		6	2				Facharzt/-ärztin in eigener Praxis oder MVZ (außer Allgemeinmedizin)		Ich habe es begonnen.		experimentell/theoretisches Fach		3.0	3.0	3.0	4	2	2	1	Ja	Nein	-oth-			Nein		Nein	5	5	5	5	5	4	5	5	5	3	4	4
		24	Weiblich	1.4				Ulm		Regelstudiengang		9	3.5				Facharzt/-ärztin in eigener Praxis oder MVZ (außer Allgemeinmedizin)		Ich habe es begonnen.		klinisch/konservatives Fach		0.0	2.0	2.0	4	2	3	2	Nein	Ja		in anderen Lehrveranstaltungen integriert und verteilt über das Studium		keine Aussage möglich		Nein	3	2	3	2	2	2	4	5	4	2	2	1
Biologie	Medizinnahes Studium	25	Männlich	1.0		3.0		Dresden		Regelstudiengang		6	1				Angestellte:r Arzt/Ärztin in der Industrie		Ich strebe es an.							3	3	3	3		Nein	keine Aussage möglich			keine Aussage möglich		keine Aussage möglich	5	5	0	4	5	5	5	4	5	1	4	0
		22	Männlich	1.2				Halle-Wittenberg		Regelstudiengang		7	2.5				Hausarzt/-ärztin in eigener Praxis oder MVZ		Ich möchte nicht promovieren.							5	3	2	3		Ja		in anderen Lehrveranstaltungen integriert und verteilt über das Studium		Nein		Nein	3	1	1	1	2	2	3	4	2	1	3	0
		24	Männlich					Halle-Wittenberg		Regelstudiengang		5	keine Angaben				Facharzt/-ärztin in eigener Praxis oder MVZ (außer Allgemeinmedizin)		Ich bin noch unentschlossen.							5	1	2	1		keine Aussage möglich				keine Aussage möglich		keine Aussage möglich	1	1	1	1	1	1	1	3	0	1	3	1
Biologie	Medizinnahes Studium	24	Weiblich	1.7		1.0		Magdeburg		Regelstudiengang		8	3				Facharzt/-ärztin in eigener Praxis oder MVZ (außer Allgemeinmedizin)		Ich strebe es an.							4	3	2	2		keine Aussage möglich				keine Aussage möglich		keine Aussage möglich	4	3	3	2	2	3	5	5	4	1	0	1
Biologie	Medizinnahes Studium	24	Männlich	1.5		4.0		Ulm		Regelstudiengang		2					Angestellte:r Arzt/Ärztin im Krankenhaus		Ich strebe es an.							5	2	5	1		Ja		in anderen Lehrveranstaltungen integriert und verteilt über das Studium		Ja	8.0	keine Aussage möglich	4	3	4	4	2	3	4	5	5	3	4	3
Biologie	Medizinnahes Studium	34	Weiblich	2.0		10.0		Münster		Regelstudiengang		5	3				Hausarzt/-ärztin in eigener Praxis oder MVZ		Ich habe es abgeschlossen.		experimentell/theoretisches Fach	Biologie (Dr. rer. nat)	3.0	4.0	2.0	3	2	2	2	Nein	Ja		in anderen Lehrveranstaltungen integriert und verteilt über das Studium		Nein		Nein	5	4	4	4	4	4	4	4	4	4	4	4
		23	Weiblich	1.3				Halle-Wittenberg		Regelstudiengang		5	1.5				Hausarzt/-ärztin in eigener Praxis oder MVZ		Ich strebe es an.							5	2	2	2		keine Aussage möglich				keine Aussage möglich		Nein	5	3	4	3	3	3	5	4	4	3	2	1
		22	Weiblich	1.6				Halle-Wittenberg		Regelstudiengang		6	3				Facharzt/-ärztin in eigener Praxis oder MVZ (außer Allgemeinmedizin)		Ich strebe es an.							4	2	2	2		keine Aussage möglich				keine Aussage möglich		keine Aussage möglich	3	2	3	3	2	2	4	4	3	0	1	0
		22	Männlich	1.2				Göttingen		Regelstudiengang		2					Angestellte:r Arzt/Ärztin im Krankenhaus		Ich strebe es an.							5	2	3	1		keine Aussage möglich				Nein		Nein	4	4	4	3	2	3	5	5	5	1	2	3
Biologie	Medizinnahes Studium	21	Männlich	2.8		1.0		Ulm		Regelstudiengang		2					Angestellte:r Arzt/Ärztin im Krankenhaus		Ich bin noch unentschlossen.							0	1	1	2		keine Aussage möglich				keine Aussage möglich		Ja	5	4	4	3	3	2	4	5	5	1	1	0
		21	Weiblich	0.8				Halle-Wittenberg		Regelstudiengang		5	3				Hausarzt/-ärztin in eigener Praxis oder MVZ		Ich strebe es an.							5	3	2	1		keine Aussage möglich				keine Aussage möglich		Nein	5	2	4	2	4	4	3	5	5	2	1	0
		22	Weiblich	1.0				Halle-Wittenberg		Regelstudiengang		6	2				Facharzt/-ärztin in eigener Praxis oder MVZ (außer Allgemeinmedizin)		Ich strebe es an.							4	2	0	1		keine Aussage möglich				Nein		Ja	4	3	3	3	4	4	5	5	5	2	1	0
		24	Weiblich	1.2				Düsseldorf		Modellstudiengang		12	3		3		Angestellte:r Arzt/Ärztin im Krankenhaus		Ich habe es begonnen.		experimentell/theoretisches Fach		3.0	2.0	2.0	2	3	3	4	Ja	keine Aussage möglich				Nein		Nein	1	1	2	1	1	1	3	1	2	0	0	0
		19	Weiblich	1.1				Düsseldorf		Modellstudiengang		2					Angestellte:r Arzt/Ärztin im Krankenhaus		Ich strebe es an.							2	1	2	1		Nein	keine Aussage möglich			Nein		Nein	4	4	5	5	4	5	5	4	5	0	0	0
		20	Weiblich	1.2				Düsseldorf		Modellstudiengang		2					Angestellte:r Arzt/Ärztin im Krankenhaus		Ich strebe es an.							5	3	3	2		keine Aussage möglich				keine Aussage möglich		Ja	4	4	3	3	3	4	4	5	4	0	0	0
		19	Weiblich	1.1				Ulm		Regelstudiengang		2					Angestellte:r Arzt/Ärztin im Krankenhaus		Ich strebe es an.							4	1	1	1		keine Aussage möglich				Ja	0.0	keine Aussage möglich	5	2	4	2	2	3	5	5	5	1	1	1
Biologie	Medizinnahes Studium	28	Weiblich	2.4		1.0		Ulm		Regelstudiengang		10	3				Angestellte:r Arzt/Ärztin im Universitätsklinikum		Ich habe es begonnen.		experimentell/theoretisches Fach		2.0	4.0	1.0	5	1	3	2	Nein	keine Aussage möglich				keine Aussage möglich		Ja	4	4	3	4	4	2	4	3	5	2	4	2
		21	Männlich	1.2				Düsseldorf		Modellstudiengang		1					Hausarzt/-ärztin in eigener Praxis oder MVZ	Hausarztpraxis + Forschung	Ich strebe es an.							4	2	2	2		Ja		keine Aussage möglich		keine Aussage möglich		keine Aussage möglich	5	5	3	4	4	2	4	5	5	3	3	1
		24	Weiblich	1.5				Düsseldorf		Modellstudiengang		13	2		2		Facharzt/-ärztin in eigener Praxis oder MVZ (außer Allgemeinmedizin)		Ich habe es begonnen.		klinisch/konservatives Fach		3.0	5.0	2.0	4	2	5	2	keine Angabe	Ja		Blockveranstaltung		Ja	0.0	keine Aussage möglich	3	2	2	2	2	2	5	5	5	1	2	1
		20	Weiblich	1.3				Düsseldorf		Modellstudiengang		2					Angestellte:r Arzt/Ärztin an einem Forschungsinstitut (abseits der Uniklinik)		Ich bin noch unentschlossen.							3	2	1	3		Ja		in anderen Lehrveranstaltungen integriert und verteilt über das Studium		Nein		Ja	5	5	4	4	3	4	5	4	5	0	0	0
		19	Männlich	1.3				Düsseldorf		Modellstudiengang		1					Facharzt/-ärztin in eigener Praxis oder MVZ (außer Allgemeinmedizin)		Ich strebe es an.							2	2	2	2		Ja		Blockveranstaltung		Ja	4.0	Ja	4	4	1	2	0	3	3	3	3	2	2	3
		24	Weiblich	1.2				Düsseldorf		Modellstudiengang		9	3		3		Angestellte:r Arzt/Ärztin im Krankenhaus		Ich strebe es an.							5	1	2	1		Nein	-oth-			Nein		Nein	4	3	4	4	2	4	5	5	5	0	1	1
		20	Weiblich	1.2				Düsseldorf		Modellstudiengang		4					Facharzt/-ärztin in eigener Praxis oder MVZ (außer Allgemeinmedizin)		Ich strebe es an.							5	2	2	1		Nein	vorklinisches Wahlfach			Nein		Nein	5	5	4	4	5	5	5	5	5	2	1	1
		22	Weiblich	1.0				Dresden		Regelstudiengang		6	2.5				Facharzt/-ärztin in eigener Praxis oder MVZ (außer Allgemeinmedizin)		Ich strebe es an.							3	2	3	1		Nein	vorklinisches Wahlfach			Nein		Nein	5	4	4	4	4	4	5	5	5	2	3	1
		19	Weiblich	0.9				Düsseldorf		Modellstudiengang		4					Facharzt/-ärztin in eigener Praxis oder MVZ (außer Allgemeinmedizin)		Ich strebe es an.							2	1	2	1		Nein	keine Aussage möglich			Nein		Nein	5	4	2	2	3	2	2	3	2	0	1	0
		18	Weiblich	0.8				Düsseldorf		Modellstudiengang		2					Angestellte:r Arzt/Ärztin im Universitätsklinikum		Ich strebe es an.							2	1	2	1		keine Aussage möglich				Ja	0.0	Nein	5	5	5	4	4	4	5	5	5	0	1	0
		20	Weiblich	1.0				Düsseldorf		Modellstudiengang		6	keine Angaben		keine Angaben		Facharzt/-ärztin in eigener Praxis oder MVZ (außer Allgemeinmedizin)		Ich strebe es an.							5	1	2	1		Ja		Blockveranstaltung		Nein		Nein	4	3	2	1	1	4	5	5	5	1	0	0
		20	Männlich	1.5				Düsseldorf		Modellstudiengang		1					Facharzt/-ärztin in eigener Praxis oder MVZ (außer Allgemeinmedizin)		Ich bin noch unentschlossen.							0	0	0	2		Ja		in anderen Lehrveranstaltungen integriert und verteilt über das Studium		keine Aussage möglich		Nein	5	3	5	3	4	3	5	4	5	2	4	1
		22	Weiblich	1.3				Düsseldorf		Modellstudiengang		2					Angestellte:r Arzt/Ärztin im Krankenhaus		Ich strebe es an.							2	1	1	1		keine Aussage möglich				keine Aussage möglich		Ja	5	4	1	5	2	2	2	5	5	2	1	3
		22	Weiblich	0.9				Heidelberg		Regelstudiengang		8	2.5				Angestellte:r Arzt/Ärztin im Krankenhaus		Ich habe es abgebrochen.		klinisch/operatives Fach		5.0	5.0	1.0	4	2	2	1	Nein	Ja		als separate Lehrveranstaltung verteilt über das Studium		keine Aussage möglich		keine Aussage möglich	4	1	2	1	2	3	5	5	5	1	1	1
		21	Weiblich	1.1				Halle-Wittenberg		Regelstudiengang		6	2				Angestellte:r Arzt/Ärztin im Krankenhaus		Ich möchte nicht promovieren.							4	3	2	1		keine Aussage möglich				Nein		Ja	5	3	5	4	4	4	4	5	5	3	1	1
		19	Weiblich	1.2				Düsseldorf		Modellstudiengang		1					Facharzt/-ärztin in eigener Praxis oder MVZ (außer Allgemeinmedizin)		Ich strebe es an.							3	2	2	2		keine Aussage möglich				keine Aussage möglich		keine Aussage möglich	5	3	3	3	4	3	4	5	4	0	1	0
		24	Männlich	1.1				Düsseldorf		Modellstudiengang		6					Facharzt/-ärztin in eigener Praxis oder MVZ (außer Allgemeinmedizin)		Ich strebe es an.							1	2	3	4		Ja		Blockveranstaltung		Nein		Ja	5	5	4	4	3	3	4	4	5	2	4	4
		20	Männlich	0.9				Düsseldorf		Modellstudiengang		1					Angestellte:r Arzt/Ärztin im Universitätsklinikum		Ich strebe es an.							5	2	3	1		keine Aussage möglich				keine Aussage möglich		keine Aussage möglich	4	4	5	4	5	4	5	5	5	0	4	3
Biologie Bachelor	Medizinnahes Studium	22	Weiblich	1.0		1.0		Freiburg		Regelstudiengang		6	1.5				Angestellte:r Arzt/Ärztin im Universitätsklinikum		Ich strebe es an.							3	2	2	1		Ja		in anderen Lehrveranstaltungen integriert und verteilt über das Studium		keine Aussage möglich		Ja	4	4	4	4	4	4	4	4	4	2	2	1
		19	Weiblich	1.1				Düsseldorf		Modellstudiengang		2					Facharzt/-ärztin in eigener Praxis oder MVZ (außer Allgemeinmedizin)		Ich bin noch unentschlossen.							0	2	2	2		keine Aussage möglich				Nein		Nein	4	4	4	3	2	3	4	5	5	0	0	0
		20	Weiblich	1.0				Düsseldorf		Modellstudiengang		2					Angestellte:r Arzt/Ärztin im Krankenhaus		Ich bin noch unentschlossen.							4	3	3	1		keine Aussage möglich				keine Aussage möglich		keine Aussage möglich	4	3	5	4	3	4	5	5	5	0	0	0
		19	Weiblich	1.2				Ulm		Regelstudiengang		2					Facharzt/-ärztin in eigener Praxis oder MVZ (außer Allgemeinmedizin)		Ich strebe es an.							4	1	3	1		keine Aussage möglich				keine Aussage möglich		keine Aussage möglich	4	3	3	0	3	0	0	5	0	0	1	0
Biologie Bachelor, Neuroscience Master	Medizinnahes Studium	29	Weiblich	1.9		7.0		Freiburg		Regelstudiengang		6	3				Angestellte:r Arzt/Ärztin im Universitätsklinikum		Ich strebe es an.							3	2	2	1		keine Aussage möglich				Ja	1.0	Nein	5	5	5	5	5	4	5	5	5	4	4	4
		18	Weiblich	0.8				Heidelberg		Regelstudiengang		2					Angestellte:r Arzt/Ärztin im Universitätsklinikum		Ich bin noch unentschlossen.							4	1	1	1		Ja		als separate Lehrveranstaltung verteilt über das Studium		Ja	0.0	Nein	4	4	4	4	4	0	0	5	5	0	0	0
		21	Weiblich	1.1				Düsseldorf		Modellstudiengang		2					Facharzt/-ärztin in eigener Praxis oder MVZ (außer Allgemeinmedizin)		Ich strebe es an.							5	2	2	1		keine Aussage möglich				keine Aussage möglich		Nein	4	2	3	2	3	3	5	5	5	0	0	0
		19	Weiblich	0.9				Halle-Wittenberg		Regelstudiengang		5	1.5				Facharzt/-ärztin in eigener Praxis oder MVZ (außer Allgemeinmedizin)		Ich bin noch unentschlossen.							5	2	2	5		Ja		in anderen Lehrveranstaltungen integriert und verteilt über das Studium		keine Aussage möglich		Ja	4	3	3	3	3	1	5	4	5	2	3	4
		18	Weiblich	1.0				Düsseldorf		Modellstudiengang		2					Angestellte:r Arzt/Ärztin im Krankenhaus		Ich strebe es an.							4	2	2	1		keine Aussage möglich				keine Aussage möglich		keine Aussage möglich	4	5	3	5	4	4	4	2	3	0	0	1
		19	Weiblich	1.5				Düsseldorf		Modellstudiengang		2					Angestellte:r Arzt/Ärztin im Universitätsklinikum		Ich strebe es an.							5	3	3	2		keine Aussage möglich				keine Aussage möglich		keine Aussage möglich	4	3	3	2	4	2	4	5	4	2	1	0
		19	Weiblich	1.0				Düsseldorf		Modellstudiengang		2					Angestellte:r Arzt/Ärztin im Universitätsklinikum		Ich strebe es an.							3	1	2	1		keine Aussage möglich				keine Aussage möglich		keine Aussage möglich	4	4	4	3	4	5	5	5	5	1	0	0
		20	Weiblich	1.2				Heidelberg		Regelstudiengang		4					Angestellte:r Arzt/Ärztin an einem Forschungsinstitut (abseits der Uniklinik)		Ich strebe es an.							4	2	1	2		keine Aussage möglich				keine Aussage möglich		keine Aussage möglich	4	4	3	4	3	3	4	4	4	1	2	1
Biologie Studium	Medizinnahes Studium	21	Weiblich	1.7		1.0		Duisburg-Essen		Regelstudiengang		2					Angestellte:r Arzt/Ärztin im Krankenhaus		Ich strebe es an.							4	2	2	2		keine Aussage möglich				keine Aussage möglich		keine Aussage möglich	5	3	3	3	3	3	4	5	5	0	0	0
		20	Weiblich	1.1				Düsseldorf		Modellstudiengang		2					Facharzt/-ärztin in eigener Praxis oder MVZ (außer Allgemeinmedizin)		Ich strebe es an.							4	2	2	1		keine Aussage möglich				keine Aussage möglich		keine Aussage möglich	4	3	3	3	5	4	4	5	5	0	0	1
		22	Männlich	1.3				Düsseldorf		Modellstudiengang		6	keine Angaben		keine Angaben		Hausarzt/-ärztin in eigener Praxis oder MVZ		Ich strebe es an.							3	3	3	2		keine Aussage möglich				keine Aussage möglich		keine Aussage möglich	5	3	5	4	5	5	5	5	5	1	1	1
		18	Weiblich	1.1				Düsseldorf		Modellstudiengang		1					Facharzt/-ärztin in eigener Praxis oder MVZ (außer Allgemeinmedizin)		Ich strebe es an.							4	2	0	2		keine Aussage möglich				keine Aussage möglich		Ja	4	3	3	3	3	3	4	4	4	0	1	0
Biologielaborant	Medizinnahe Ausbildung	25	Weiblich	1.5		3.0		Kiel		Regelstudiengang		8	1.5				Angestellte:r Arzt/Ärztin im Universitätsklinikum		Ich habe es begonnen.		experimentell/theoretisches Fach		2.0	2.0	2.0	4	2	3	2	Ja	Nein	fakultative Lehrveranstaltung			Nein		Nein	5	5	4	5	5	0	5	3	5	4	4	3
Biologielaborantin	Medizinnahe Ausbildung	30	Weiblich	1.5		3.0		Oldenburg		Modellstudiengang		14	4		4		Angestellte:r Arzt/Ärztin imÖGD oder bei einer Krankenkasse		Ich bin noch unentschlossen.							5	2	0	2		Ja		als separate Lehrveranstaltung verteilt über das Studium		Ja	2.0	Ja	5	2	2	1	1	1	5	4	4	2	2	2
		21	Männlich	1.7				Halle-Wittenberg		Regelstudiengang		6	2				Facharzt/-ärztin in eigener Praxis oder MVZ (außer Allgemeinmedizin)		Ich strebe es an.							4	3	3	1		keine Aussage möglich				keine Aussage möglich		keine Aussage möglich	5	4	5	3	3	3	3	5	5	1	0	0
		20	Weiblich	1.4				Düsseldorf		Modellstudiengang		1					Angestellte:r Arzt/Ärztin im Krankenhaus		Ich strebe es an.							5	1	1	1		Ja		Blockveranstaltung		keine Aussage möglich		keine Aussage möglich	5	1	4	2	4	3	4	5	5	0	0	0
		22	Weiblich	1.8				Dresden		Regelstudiengang		5	3				Facharzt/-ärztin in eigener Praxis oder MVZ (außer Allgemeinmedizin)		Ich strebe es an.							5	1	3	1		Nein	-oth-			Nein		Nein	5	2	3	3	4	2	5	5	4	0	2	1
Biologielaborantin	Medizinnahe Ausbildung	23	Weiblich	1.5		3.0		Düsseldorf		Modellstudiengang		3					Facharzt/-ärztin in eigener Praxis oder MVZ (außer Allgemeinmedizin)		Ich strebe es an.							4	2	5	2		keine Aussage möglich				keine Aussage möglich		keine Aussage möglich	3	4	4	2	1	4	5	5	5	0	1	0
		21	Männlich	1.3				Düsseldorf		Modellstudiengang		4					Angestellte:r Arzt/Ärztin im Universitätsklinikum		Ich strebe es an.							5	5	5	2		Ja		Blockveranstaltung		keine Aussage möglich		keine Aussage möglich	4	4	5	1	1	1	4	5	5	1	1	0
		22	Weiblich	1.2				Halle-Wittenberg		Regelstudiengang		8	4				Facharzt/-ärztin in eigener Praxis oder MVZ (außer Allgemeinmedizin)		Ich strebe es an.							5	2	3	4		keine Aussage möglich				keine Aussage möglich		Nein	4	3	4	3	3	3	2	5	4	0	1	0
Biologiestudium	Medizinnahes Studium	21	Weiblich	1.5		1.0		Würzburg		Regelstudiengang		4					Angestellte:r Arzt/Ärztin im Universitätsklinikum		Ich strebe es an.							2	2	2	2		Ja		als separate Lehrveranstaltung verteilt über das Studium		keine Aussage möglich		Nein	5	5	5	5	4	4	4	5	5	1	4	3
		20	Männlich	1.0				Göttingen		Regelstudiengang		2					Angestellte:r Arzt/Ärztin im Universitätsklinikum		Ich strebe es an.							5	2	0	3		keine Aussage möglich				keine Aussage möglich		keine Aussage möglich	4	3	4	3	3	3	4	4	4	0	1	1
		24	Weiblich	1.3				Jena		Regelstudiengang		10	3				Facharzt/-ärztin in eigener Praxis oder MVZ (außer Allgemeinmedizin)		Ich habe es begonnen.		experimentell/theoretisches Fach		4.0	4.0	3.0	5	2	2	2	Ja	keine Aussage möglich				Nein		Nein	5	1	3	2	3	4	5	5	5	2	4	3
Biologiestudium	Medizinnahes Studium	27	Weiblich	1.6		6.0		Göttingen		Regelstudiengang		6	1.5				Angestellte:r Arzt/Ärztin an einem Forschungsinstitut (abseits der Uniklinik)		Ich habe es begonnen.	Paralle biologische Promotion zum Dr rer nat						5	3	5	3		Nein	klinisches Wahlfach			Nein		Nein	5	5	5	5	5	1	2	2	5	4	4	4
		19	Weiblich	1.0				Heidelberg		Regelstudiengang	Reformstudiengang	2					Angestellte:r Arzt/Ärztin im Universitätsklinikum		Ich strebe es an.							4	3	0	2		Ja		keine Aussage möglich		keine Aussage möglich		keine Aussage möglich	5	4	5	4	4	4	5	4	4	1	3	1
		22	Weiblich	1.3				Jena		Regelstudiengang		10	1.5				Angestellte:r Arzt/Ärztin im Krankenhaus		Ich habe es begonnen.		klinisch/konservatives Fach		3.0	3.0	2.0	4	2	3	2	Ja	Nein	keine Aussage möglich			Nein		Nein	4	3	3	2	2	1	5	5	5	3	3	3
		25	Männlich	1.1				Jena		Regelstudiengang		1					Angestellte:r Arzt/Ärztin im Krankenhaus		Ich strebe es an.							5	1	2	2		Nein	vorklinisches Wahlfach			Ja	4.0	Nein	5	4	5	3	4	4	3	5	5	2	2	2
		21	Weiblich	1.1				Magdeburg		Regelstudiengang		8	1.5				Facharzt/-ärztin in eigener Praxis oder MVZ (außer Allgemeinmedizin)		Ich strebe es an.							4	2	2	2		Nein	fakultative Lehrveranstaltung			keine Aussage möglich		Nein	4	4	3	4	4	3	4	5	4	1	1	1
		21	Weiblich	1.4				Heidelberg		Regelstudiengang		6	2.5				Facharzt/-ärztin in eigener Praxis oder MVZ (außer Allgemeinmedizin)		Ich strebe es an.							4	4	2	3		keine Aussage möglich				Nein		Ja	3	1	4	0	5	4	2	1	3	2	3	1
		18	Weiblich	1.0				Düsseldorf		Modellstudiengang		1					Angestellte:r Arzt/Ärztin im Universitätsklinikum		Ich strebe es an.							4	1	1	1		keine Aussage möglich				keine Aussage möglich		keine Aussage möglich	3	4	3	2	3	2	2	5	4	0	1	0
		21	Männlich	1.6				Düsseldorf		Modellstudiengang		7	2		2		Angestellte:r Arzt/Ärztin im Krankenhaus		Ich strebe es an.							5	2	5	2		Ja		in anderen Lehrveranstaltungen integriert und verteilt über das Studium		Nein		Nein	5	2	4	3	4	5	5	5	4	1	1	0
		25	Weiblich	1.2				Jena		Regelstudiengang		10	2				Facharzt/-ärztin in eigener Praxis oder MVZ (außer Allgemeinmedizin)		Ich habe es begonnen.		experimentell/theoretisches Fach		3.0	2.0	3.0	4	3	3	2	Nein	Nein	keine Aussage möglich			Nein		Nein	5	3	3	3	3	3	5	4	4	1	1	0
		25	Weiblich	1.2				Jena		Regelstudiengang		10	3				Angestellte:r Arzt/Ärztin im Universitätsklinikum		Ich habe es begonnen.		experimentell/theoretisches Fach		4.0	3.0	4.0	5	2	2	1	Ja	Nein	keine Aussage möglich			Nein		Nein	5	1	2	2	4	2	4	5	5	0	0	0
		22	Männlich	1.0				Düsseldorf		Modellstudiengang		7	2.5		2.5		Angestellte:r Arzt/Ärztin im Krankenhaus		Ich strebe es an.							4	2	2	2		Ja		in anderen Lehrveranstaltungen integriert und verteilt über das Studium		Ja	0.0	Ja	4	3	4	2	2	2	4	4	5	2	4	3
		23	Männlich	1.0				Jena		Regelstudiengang		9	2				Angestellte:r Arzt/Ärztin im Krankenhaus		Ich habe es begonnen.		experimentell/theoretisches Fach		3.0	2.0	2.0	4	2	3	1	Ja	keine Aussage möglich				Ja	2.0	Nein	5	2	2	2	2	1	4	3	5	1	4	3
		24	Weiblich	1.3				Jena		Regelstudiengang		10	1.5				Facharzt/-ärztin in eigener Praxis oder MVZ (außer Allgemeinmedizin)		Ich habe es begonnen.		experimentell/theoretisches Fach		3.0	3.0	4.0	5	2	3	1	Ja	Nein	fakultative Lehrveranstaltung			keine Aussage möglich		Ja	5	2	3	2	2	3	5	4	5	2	3	1
		20	Weiblich	1.0				Düsseldorf		Modellstudiengang		2					Facharzt/-ärztin in eigener Praxis oder MVZ (außer Allgemeinmedizin)		Ich bin noch unentschlossen.							3	3	3	3		Ja		Blockveranstaltung		Ja	1.0	Ja	3	3	3	3	3	3	3	3	3	0	2	2
		23	Keine Angabe	1.2				Düsseldorf		Modellstudiengang		6	3		3		Angestellte:r Arzt/Ärztin im Universitätsklinikum		Ich strebe es an.							3	2	4	1		keine Aussage möglich				Nein		Nein	4	4	4	4	4	4	4	4	4	0	0	0
		20	Weiblich	1.4				Düsseldorf		Modellstudiengang		2					Facharzt/-ärztin in eigener Praxis oder MVZ (außer Allgemeinmedizin)		Ich strebe es an.							2	1	1	2		keine Aussage möglich				keine Aussage möglich		Nein	5	5	5	5	5	5	5	5	5	1	2	3
		21	Weiblich	1.0				Düsseldorf		Modellstudiengang		8	2		2		Angestellte:r Arzt/Ärztin im Universitätsklinikum		Ich habe es begonnen.		klinisch/operatives Fach		0.0	2.0	1.0	3	3	4	3	keine Angabe	Ja		Blockveranstaltung		Nein		Ja	5	2	4	5	5	2	5	5	5	1	4	1
Biologisch Technische Assistentin	Medizinnahe Ausbildung	22	Weiblich	1.7		2.0		Hannover		Modellstudiengang		4					Angestellte:r Arzt/Ärztin im Universitätsklinikum		Ich strebe es an.							4	3	3	2		Ja		als separate Lehrveranstaltung verteilt über das Studium		Ja	6.0	Ja	4	4	4	3	3	2	5	5	4	1	1	1
		23	Männlich	1.0				Jena		Regelstudiengang		9	2				Angestellte:r Arzt/Ärztin im Krankenhaus		Ich habe es begonnen.		experimentell/theoretisches Fach		3.0	2.0	2.0	4	2	3	1	Ja	keine Aussage möglich				Ja	2.0	Ja	5	3	3	2	2	2	4	3	5	2	4	3
		20	Weiblich	1.2				Berlin		Regelstudiengang		6	2				Facharzt/-ärztin in eigener Praxis oder MVZ (außer Allgemeinmedizin)		Ich strebe es an.							1	3	3	1		keine Aussage möglich				keine Aussage möglich		Ja	1	4	3	4	1	2	2	2	4	0	0	1
Biologisch technischer Assistent	Medizinnahe Ausbildung	20	Männlich	1.9		3.0		Witten/Herdecke		Modellstudiengang		3					Facharzt/-ärztin in eigener Praxis oder MVZ (außer Allgemeinmedizin)		Ich strebe es an.							3	2	3	2		keine Aussage möglich				keine Aussage möglich		Ja	5	4	4	5	5	4	5	5	3	4	2	0
		22	Weiblich	1.6				Dresden		Regelstudiengang		6	2				Facharzt/-ärztin in eigener Praxis oder MVZ (außer Allgemeinmedizin)		Ich strebe es an.							3	2	2	1		Ja		Blockveranstaltung		Ja	1.0	Ja	5	3	4	3	4	2	4	5	5	1	1	1
Biologisch-Technische Assistentin	Medizinnahe Ausbildung	30	Weiblich	2.1		2.0		Greifswald		Regelstudiengang		8	4				Angestellte:r Arzt/Ärztin im Krankenhaus		Ich strebe es an.							3	3	2	2		Ja		als separate Lehrveranstaltung verteilt über das Studium		Nein		Ja	5	3	4	3	4	4	4	5	4	4	3	3
		21	Männlich	1.2				Düsseldorf		Modellstudiengang		4					Angestellte:r Arzt/Ärztin im Krankenhaus		Ich bin noch unentschlossen.							5	2	2	1		Nein	klinisches Wahlfach			Nein		Nein	4	3	5	2	4	4	5	5	5	1	0	0
		21	Weiblich	1.2				Düsseldorf		Modellstudiengang		2					Angestellte:r Arzt/Ärztin im Krankenhaus		Ich strebe es an.							3	2	2	1		Ja		in anderen Lehrveranstaltungen integriert und verteilt über das Studium		Nein		Nein	4	4	4	4	4	4	3	4	4	0	1	0
		19	Weiblich	1.0				Düsseldorf		Modellstudiengang		2					Angestellte:r Arzt/Ärztin im Universitätsklinikum		Ich strebe es an.							2	2	1	1		Ja		Blockveranstaltung		Ja	1.0	keine Aussage möglich	4	4	4	3	4	4	4	3	5	0	0	0
		20	Weiblich	1.2				Ulm		Regelstudiengang		2					Facharzt/-ärztin in eigener Praxis oder MVZ (außer Allgemeinmedizin)		Ich strebe es an.							3	2	2	1		keine Aussage möglich				keine Aussage möglich		keine Aussage möglich	5	5	4	4	4	4	4	5	5	0	1	0
		19	Weiblich	1.0				Düsseldorf		Modellstudiengang		2					Angestellte:r Arzt/Ärztin im Universitätsklinikum		Ich strebe es an.							5	1	2	1		Ja		in anderen Lehrveranstaltungen integriert und verteilt über das Studium		Ja	1.0	Nein	5	5	3	5	5	2	3	5	5	0	2	1
		21	Weiblich	1.0				Düsseldorf		Modellstudiengang		7	2		2		Hausarzt/-ärztin in eigener Praxis oder MVZ		Ich habe es begonnen.		klinisch/konservatives Fach		0.0	2.0	1.0	4	2	2	1	Ja	Ja		in anderen Lehrveranstaltungen integriert und verteilt über das Studium		Nein		Nein	3	2	4	1	2	4	5	5	5	1	2	2
		21	Weiblich	1.0				Düsseldorf		Modellstudiengang		7	2		2		Hausarzt/-ärztin in eigener Praxis oder MVZ		Ich habe es begonnen.		klinisch/konservatives Fach		0.0	2.0	1.0	2	2	2	1	Ja	Ja		in anderen Lehrveranstaltungen integriert und verteilt über das Studium		Nein		Ja	4	1	4	2	1	4	4	5	5	2	1	1
		21	Weiblich	1.3				Dresden		Regelstudiengang		6	3				Facharzt/-ärztin in eigener Praxis oder MVZ (außer Allgemeinmedizin)		Ich habe es begonnen.		klinisch/konservatives Fach		2.0	2.0	2.0	5	2	2	1	Nein	keine Aussage möglich				keine Aussage möglich		Nein	3	2	1	2	2	4	4	5	4	3	4	3
		23	Männlich	1.0				Halle-Wittenberg		Regelstudiengang		6	3				Facharzt/-ärztin in eigener Praxis oder MVZ (außer Allgemeinmedizin)		Ich bin noch unentschlossen.							4	1	2	1		Ja		in anderen Lehrveranstaltungen integriert und verteilt über das Studium		Ja	0.0	Ja	4	3	4	4	3	2	4	5	4	1	1	1
Biologisch-technische-Assistentin	Medizinnahe Ausbildung	21	Weiblich	2.0		3.0		Brandenburg		Modellstudiengang		1					Facharzt/-ärztin in eigener Praxis oder MVZ (außer Allgemeinmedizin)		Ich strebe es an.							4	2	2	2		keine Aussage möglich				Ja	0.0	Ja	5	4	3	0	4	0	0	3	4	3	2	1
		21	Weiblich	1.1				Dresden		Regelstudiengang		5	1.5				Hausarzt/-ärztin in eigener Praxis oder MVZ		Ich habe es begonnen.		klinisch/operatives Fach		0.0	2.0	2.0	5	2	2	2	Nein	Ja		als separate Lehrveranstaltung verteilt über das Studium		Nein		Nein	3	2	2	2	2	3	5	4	4	2	3	2
		21	Weiblich	0.9				Halle-Wittenberg		Regelstudiengang		8	3				Facharzt/-ärztin in eigener Praxis oder MVZ (außer Allgemeinmedizin)		Ich strebe es an.							3	2	3	1		Ja		in anderen Lehrveranstaltungen integriert und verteilt über das Studium		keine Aussage möglich		Nein	5	4	4	4	4	4	5	5	5	4	3	4
		23	Männlich	1.3				Dresden		Regelstudiengang		10	3				Angestellte:r Arzt/Ärztin im Krankenhaus		Ich möchte nicht promovieren.							5	2	5	2		Nein	keine Aussage möglich			Nein		Nein	5	2	4	2	4	2	5	3	4	1	1	1
		26	Männlich	2.0				Dresden		Regelstudiengang		8	3.5				Angestellte:r Arzt/Ärztin im Krankenhaus		Ich strebe es an.							4	3	3	2		Nein	keine Aussage möglich			Nein		Nein	5	2	4	2	3	2	4	5	4	1	1	0
		22	Weiblich	1.3				Düsseldorf		Modellstudiengang		2					Facharzt/-ärztin in eigener Praxis oder MVZ (außer Allgemeinmedizin)		Ich strebe es an.							4	1	2	1		keine Aussage möglich				keine Aussage möglich		keine Aussage möglich	3	2	2	2	4	2	4	3	4	0	0	0
Biotechnologie	Medizinnahes Studium	42	Weiblich	2.6		5.0		Dresden		Regelstudiengang		2					Hausarzt/-ärztin in eigener Praxis oder MVZ		Ich strebe es an.							5	1	3	1		keine Aussage möglich				keine Aussage möglich		keine Aussage möglich	3	3	3	3	3	0	0	4	4	4	4	4
Biotechnologie	Medizinnahes Studium	32	Weiblich	1.7		5.0		Hannover		Modellstudiengang		10	2		2		Facharzt/-ärztin in eigener Praxis oder MVZ (außer Allgemeinmedizin)		Ich bin noch unentschlossen.							5	2	2	2		Nein	keine Aussage möglich			Nein		Nein	5	4	4	3	4	4	4	5	4	1	4	4
		23	Weiblich	1.0				Dresden		Regelstudiengang		10	2.5				Facharzt/-ärztin in eigener Praxis oder MVZ (außer Allgemeinmedizin)		Ich habe es begonnen.		klinisch/konservatives Fach		3.0	3.0	1.0	4	3	3	1	keine Angabe	Nein	klinisches Wahlfach			Ja	0.0	Nein	4	2	3	3	5	2	5	5	4	3	4	4
Biotechnologie	Medizinnahes Studium	24	Weiblich	1.2		2.0		Halle-Wittenberg		Regelstudiengang		4					Facharzt/-ärztin in eigener Praxis oder MVZ (außer Allgemeinmedizin)		Ich strebe es an.							4	1	2	1		keine Aussage möglich				keine Aussage möglich		keine Aussage möglich	5	3	0	3	4	4	4	5	4	1	0	0
		24	Männlich	1.0				Ulm		Regelstudiengang		10	2				Angestellte:r Arzt/Ärztin im Universitätsklinikum		Ich habe es begonnen.		experimentell/theoretisches Fach		2.0	1.0	1.0	5	3	4	2	Ja	Ja		in anderen Lehrveranstaltungen integriert und verteilt über das Studium		Nein		Ja	5	5	5	5	5	4	5	5	4	3	4	4
Biotechnologie	Medizinnahes Studium	31	Weiblich	1.4		5.0		Dresden		Regelstudiengang		8	3				Facharzt/-ärztin in eigener Praxis oder MVZ (außer Allgemeinmedizin)		Ich habe es begonnen.		klinisch/konservatives Fach		1.0	1.0	1.0	1	3	4	3	Nein	Nein	fakultative Lehrveranstaltung			Ja	13.0	Ja	4	3	3	3	3	3	4	3	3	4	4	4
		22	Männlich	1.6				Halle-Wittenberg		Regelstudiengang		4					Angestellte:r Arzt/Ärztin im Krankenhaus		Ich strebe es an.							4	1	1	4		keine Aussage möglich				keine Aussage möglich		Nein	5	3	4	3	2	3	5	3	4	1	1	0
		21	Weiblich	1.2				Leipzig		Regelstudiengang		4					Angestellte:r Arzt/Ärztin im Krankenhaus		Ich bin noch unentschlossen.							4	2	2	1		keine Aussage möglich				keine Aussage möglich		keine Aussage möglich	5	5	4	5	5	3	4	4	4	1	1	1
		20	Männlich	0.7				Leipzig		Regelstudiengang		4					Angestellte:r Arzt/Ärztin im Universitätsklinikum		Ich strebe es an.							4	2	3	2		keine Aussage möglich				keine Aussage möglich		keine Aussage möglich	5	5	3	3	4	3	4	5	4	0	3	3
Bioungenieurswesen	Medizinnahes Studium	36	Weiblich	1.6		1.0		Duisburg-Essen		Regelstudiengang		8	1.5				Angestellte:r Arzt/Ärztin im Universitätsklinikum		Ich strebe es an.							5	2	2	1		Nein	keine Aussage möglich			Nein		Nein	5	2	4	3	3	2	5	3	4	1	2	1
Biowissenschaften	Medizinnahes Studium	24	Weiblich	2.7		1.0		Hannover		Modellstudiengang		8	3		3		Angestellte:r Arzt/Ärztin im Krankenhaus		Ich strebe es an.							5	1	3	1		Nein	fakultative Lehrveranstaltung			keine Aussage möglich		Ja	4	2	3	4	4	4	5	5	4	1	1	1
		18	Männlich	1.0				Düsseldorf		Modellstudiengang		2					Facharzt/-ärztin in eigener Praxis oder MVZ (außer Allgemeinmedizin)		Ich strebe es an.							4	2	2	1		keine Aussage möglich				keine Aussage möglich		keine Aussage möglich	5	3	5	3	5	5	5	5	5	0	0	0
		19	Weiblich	1.1				Leipzig		Regelstudiengang		4					Facharzt/-ärztin in eigener Praxis oder MVZ (außer Allgemeinmedizin)		Ich bin noch unentschlossen.							4	2	2	1		keine Aussage möglich				Nein		Nein	4	2	4	2	3	2	5	5	4	2	4	2
Biowissenschaften	Medizinnahes Studium	24	Männlich	1.7		0.0		Erlangen-Nürnberg		Regelstudiengang		6	2.5				Facharzt/-ärztin in eigener Praxis oder MVZ (außer Allgemeinmedizin)		Ich strebe es an.							4	2	2	2		Ja		als separate Lehrveranstaltung verteilt über das Studium		Nein		Nein	2	2	3	3	4	3	3	3	3	0	0	0
		20	Männlich	1.5				Göttingen		Regelstudiengang		3					Angestellte:r Arzt/Ärztin im Universitätsklinikum		Ich strebe es an.							5	1	1	1		keine Aussage möglich				keine Aussage möglich		Ja	5	3	3	5	5	5	5	5	5	0	0	0
		20	Weiblich	1.1				Leipzig		Regelstudiengang		4					Angestellte:r Arzt/Ärztin im Universitätsklinikum		Ich strebe es an.							4	1	1	1		keine Aussage möglich				keine Aussage möglich		Nein	5	4	5	4	4	4	5	5	5	0	0	0
		21	Männlich	1.4				Halle-Wittenberg		Regelstudiengang		3					Angestellte:r Arzt/Ärztin im Universitätsklinikum		Ich strebe es an.							4	2	2	1		keine Aussage möglich				keine Aussage möglich		Nein	4	2	4	2	2	2	5	5	4	1	0	0
		24	Weiblich	1.5				Leipzig		Regelstudiengang		8	3.5				Facharzt/-ärztin in eigener Praxis oder MVZ (außer Allgemeinmedizin)		Ich bin noch unentschlossen.							4	2	2	1		Ja		in anderen Lehrveranstaltungen integriert und verteilt über das Studium		Nein		Nein	5	3	3	3	4	4	5	5	3	1	2	1
Biowissenschaften	Medizinnahes Studium	24	Männlich	1.7		0.0		Erlangen-Nürnberg		Regelstudiengang		6	2.5				Facharzt/-ärztin in eigener Praxis oder MVZ (außer Allgemeinmedizin)		Ich strebe es an.							3	3	3	3		Ja		Blockveranstaltung		Nein		Nein	4	3	4	0	2	3	2	2	2	2	3	1
		20	Weiblich	1.1				Halle-Wittenberg		Regelstudiengang		4					Angestellte:r Arzt/Ärztin im Krankenhaus		Ich strebe es an.							4	2	2	1		keine Aussage möglich				Ja	0.0	Ja	5	3	5	3	2	2	4	5	5	1	1	0
		22	Weiblich	0.9				Leipzig		Regelstudiengang		6	2.5				Angestellte:r Arzt/Ärztin im Krankenhaus		Ich strebe es an.							4	2	2	2		keine Aussage möglich				keine Aussage möglich		keine Aussage möglich	5	5	4	5	5	4	4	5	5	1	0	0
		23	Weiblich	0.8				Leipzig		Regelstudiengang		6	1.5				Angestellte:r Arzt/Ärztin im Krankenhaus		Ich habe es begonnen.		experimentell/theoretisches Fach		0.0	0.0	1.0	5	3	4	4	Nein	Ja		in anderen Lehrveranstaltungen integriert und verteilt über das Studium		keine Aussage möglich		keine Aussage möglich	3	3	3	2	3	3	4	4	4	2	1	1
		23	Weiblich	1.0				Leipzig		Regelstudiengang		6	4				Facharzt/-ärztin in eigener Praxis oder MVZ (außer Allgemeinmedizin)		Ich strebe es an.							3	2	2	2		keine Aussage möglich				keine Aussage möglich		keine Aussage möglich	5	3	3	3	4	2	3	4	4	1	0	0
		22	Weiblich	1.3				Leipzig		Regelstudiengang		6	1.5				Angestellte:r Arzt/Ärztin im Krankenhaus		Ich strebe es an.							2	2	2	2		keine Aussage möglich				Ja	0.0	Ja	5	3	4	3	3	2	4	5	4	1	0	0
		21	Weiblich	1.0				Leipzig		Regelstudiengang		4					Facharzt/-ärztin in eigener Praxis oder MVZ (außer Allgemeinmedizin)		Ich strebe es an.							4	3	3	2		keine Aussage möglich				Nein		Nein	5	3	4	3	3	3	4	5	5	0	0	0
Biowissenschaften (B.Sc.)	Medizinnahes Studium	21	Weiblich	2.3		3.0		Duisburg-Essen		Regelstudiengang		2					Facharzt/-ärztin in eigener Praxis oder MVZ (außer Allgemeinmedizin)		Ich strebe es an.							4	2	3	1		keine Aussage möglich				keine Aussage möglich		keine Aussage möglich	5	4	4	3	3	2	3	4	3	3	3	2
		20	Weiblich	1.0				Leipzig		Regelstudiengang		3					Angestellte:r Arzt/Ärztin im Universitätsklinikum		Ich strebe es an.							4	2	2	1		keine Aussage möglich				keine Aussage möglich		keine Aussage möglich	5	5	5	5	3	4	5	5	5	1	0	0
		20	Weiblich	1.2				Leipzig		Regelstudiengang		4					Facharzt/-ärztin in eigener Praxis oder MVZ (außer Allgemeinmedizin)		Ich strebe es an.							4	2	2	1		keine Aussage möglich				keine Aussage möglich		keine Aussage möglich	4	5	2	4	5	4	4	5	3	0	0	0
Biowissenschaften MSc	Medizinnahes Studium	31	Weiblich	1.6		5.0		Duisburg-Essen		Regelstudiengang		13	2.5				Angestellte:r Arzt/Ärztin im Universitätsklinikum		Ich habe es begonnen.		experimentell/theoretisches Fach		3.0	4.0	1.0	5	3	5	1	Nein	Ja		als separate Lehrveranstaltung verteilt über das Studium		Nein		Nein	5	5	5	5	5	4	5	5	5	4	4	4
BSC Molekularbiologie	Medizinnahes Studium	26	Weiblich	2.7		3.0		Göttingen		Regelstudiengang		6	4				Facharzt/-ärztin in eigener Praxis oder MVZ (außer Allgemeinmedizin)		Ich strebe es an.							4	1	1	1		Nein	fakultative Lehrveranstaltung			Ja	6.0	Nein	5	4	5	4	3	3	5	5	5	3	3	3
		20	Weiblich	0.7				Freiburg		Regelstudiengang		6	3				Angestellte:r Arzt/Ärztin im Universitätsklinikum		Ich habe es begonnen.		klinisch/konservatives Fach		2.0	1.0	1.0	3	2	2	1	Nein	Ja		als separate Lehrveranstaltung verteilt über das Studium		Ja	1.0	Nein	5	4	5	5	3	4	5	4	5	3	4	2
		23	Weiblich	2.0				Freiburg		Regelstudiengang		6	1.5				Facharzt/-ärztin in eigener Praxis oder MVZ (außer Allgemeinmedizin)		Ich strebe es an.							5	2	2	1		Ja		Blockveranstaltung		keine Aussage möglich		Ja	5	3	4	3	4	3	5	5	4	0	1	0
Bundesfreiwilligendienst (Krankenhaus)	Medizinnahe Ausbildung	25	Männlich	1.7		0.0		Lübeck		Regelstudiengang		12	2.5				Hausarzt/-ärztin in eigener Praxis oder MVZ		Ich bin noch unentschlossen.							5	2	4	1		Ja		in anderen Lehrveranstaltungen integriert und verteilt über das Studium		Ja	6.0	Ja	4	2	4	2	2	3	5	5	4	1	1	1
		24	Weiblich	1.5				Freiburg		Regelstudiengang		4					Facharzt/-ärztin in eigener Praxis oder MVZ (außer Allgemeinmedizin)		Ich strebe es an.							3	3	2	2		Ja		Blockveranstaltung		Nein		keine Aussage möglich	5	4	5	3	4	3	5	5	5	1	1	1
		23	Weiblich	1.3				Dresden		Regelstudiengang		10	keine Angaben				Hausarzt/-ärztin in eigener Praxis oder MVZ		Ich habe es abgebrochen.		klinisch/operatives Fach		5.0	2.0	3.0	3	5	5	2	Nein	Ja		als separate Lehrveranstaltung verteilt über das Studium		keine Aussage möglich		Ja	3	2	2	2	3	2	5	5	4	1	4	1
Business & Management BA	Medizinferne Vorbildung	23	Männlich	1.9		3.0		Ulm		Regelstudiengang		4					Angestellte:r Arzt/Ärztin in der Industrie		Ich strebe es an.							4	2	3	2		Ja		Blockveranstaltung		Ja	2.0	keine Aussage möglich	5	3	4	3	2	4	5	2	2	4	4	3
		21	Weiblich	1.1				Leipzig		Regelstudiengang		4					Facharzt/-ärztin in eigener Praxis oder MVZ (außer Allgemeinmedizin)		Ich strebe es an.							5	2	3	2		keine Aussage möglich				keine Aussage möglich		keine Aussage möglich	4	3	3	3	4	2	4	5	5	2	2	0
		21	Weiblich	0.9				Freiburg		Regelstudiengang		5	2				Angestellte:r Arzt/Ärztin im Universitätsklinikum		Ich strebe es an.							3	2	2	1		Nein	vorklinisches Wahlfach			Ja	8.0	Nein	4	3	4	2	3	4	4	4	4	1	1	0
		20	Weiblich	1.7				Düsseldorf		Modellstudiengang		2					Facharzt/-ärztin in eigener Praxis oder MVZ (außer Allgemeinmedizin)		Ich strebe es an.							5	1	4	1		Ja		als separate Lehrveranstaltung verteilt über das Studium		keine Aussage möglich		Nein	5	2	4	3	4	5	5	5	5	0	1	0
		20	Weiblich	1.2				Halle-Wittenberg		Regelstudiengang		4					Angestellte:r Arzt/Ärztin im Krankenhaus		Ich bin noch unentschlossen.							5	2	2	1		keine Aussage möglich				keine Aussage möglich		keine Aussage möglich	4	2	4	2	1	2	4	5	4	2	0	0
		23	Männlich	1.5				Freiburg		Regelstudiengang		6	2				Hausarzt/-ärztin in eigener Praxis oder MVZ		Ich strebe es an.							5	2	2	2		keine Aussage möglich				Ja	0.0	Nein	5	2	4	2	2	2	4	5	5	1	1	1
Business Administration	Medizinferne Vorbildung	30	Weiblich	1.4		1.0		Homburg		Regelstudiengang		11	4				Facharzt/-ärztin in eigener Praxis oder MVZ (außer Allgemeinmedizin)		Ich bin noch unentschlossen.							5	0	0	3		Nein	keine Aussage möglich			Nein		Nein	5	3	3	3	3	3	5	5	4	1	4	3
BWL	Medizinferne Vorbildung	25	Männlich	1.1		3.0		Freiburg		Regelstudiengang		5	2				Angestellte:r Arzt/Ärztin in der Industrie		Ich strebe es an.							4	2	2	1		Ja		in anderen Lehrveranstaltungen integriert und verteilt über das Studium		Nein		Ja	5	3	5	2	4	4	5	5	5	2	3	2
		21	Weiblich	1.2				Erlangen-Nürnberg		Regelstudiengang		5	3				Hausarzt/-ärztin in eigener Praxis oder MVZ		Ich strebe es an.							4	2	2	2		Ja		Blockveranstaltung		Nein		Ja	4	2	4	2	3	4	4	4	5	1	4	2
BWL	Medizinferne Vorbildung	33	Männlich	3.5		3.0		Duisburg-Essen		Regelstudiengang		11	keine Angaben				Angestellte:r Arzt/Ärztin im Krankenhaus		Ich habe es begonnen.		klinisch/operatives Fach		4.0	3.0	2.0	4	1	5	1	Nein	Nein	keine Aussage möglich			Nein		Nein	2	1	2	1	1	3	4	1	1	1	1	2
		20	Weiblich	1.2				Freiburg		Regelstudiengang		5	1.5				Angestellte:r Arzt/Ärztin im Universitätsklinikum		Ich strebe es an.							2	1	3	2		Ja		als separate Lehrveranstaltung verteilt über das Studium		Nein		Ja	5	5	4	4	3	4	5	5	5	2	1	1
BWL	Medizinferne Vorbildung	23	Weiblich	1.5		3.0		Mannheim		Modellstudiengang		2					Facharzt/-ärztin in eigener Praxis oder MVZ (außer Allgemeinmedizin)		Ich strebe es an.							4	2	2	2		Ja		keine Aussage möglich		keine Aussage möglich		Ja	3	2	3	2	3	2	3	5	3	0	2	1
		22	Weiblich	1.1				Düsseldorf		Modellstudiengang		8	2.5		2.5		Angestellte:r Arzt/Ärztin imÖGD oder bei einer Krankenkasse		Ich strebe es an.							5	2	0	1		Ja		als separate Lehrveranstaltung verteilt über das Studium		Nein		Ja	5	2	4	2	5	2	5	5	5	1	1	0
BWL	Medizinferne Vorbildung	22	Männlich	1.9		1.0		Düsseldorf		Modellstudiengang		6					Angestellte:r Arzt/Ärztin im Krankenhaus		Ich strebe es an.							4	2	4	2		keine Aussage möglich				keine Aussage möglich		Nein	4	2	4	3	4	3	5	4	4	0	1	0
Chemi	Medizinnahes Studium	26	Weiblich	1.1		1.0		Magdeburg		Regelstudiengang		10	3.5				Angestellte:r Arzt/Ärztin im Universitätsklinikum		Ich habe es begonnen.		klinisch/operatives Fach		2.0	1.0	1.0	3	2	2	1	Nein	Nein	keine Aussage möglich			keine Aussage möglich		Nein	4	4	4	3	5	5	5	3	2	2	3	1
		19	Weiblich	0.8				Erlangen-Nürnberg		Regelstudiengang		4					Facharzt/-ärztin in eigener Praxis oder MVZ (außer Allgemeinmedizin)		Ich strebe es an.							3	2	4	1		Ja		Blockveranstaltung		Nein		Nein	5	2	5	2	2	4	5	5	5	1	1	1
		20	Weiblich	1.1				Erlangen-Nürnberg		Regelstudiengang		5	keine Angaben				Facharzt/-ärztin in eigener Praxis oder MVZ (außer Allgemeinmedizin)		Ich strebe es an.							5	2	2	3		keine Aussage möglich				Ja	1.0	Nein	3	3	4	0	0	2	4	4	4	1	0	0
Chemical Engineering (Bachelors and Masters)	Medizinnahes Studium	21	Weiblich	1.0		4.0		Heidelberg		Modellstudiengang		2					Facharzt/-ärztin in eigener Praxis oder MVZ (außer Allgemeinmedizin)		Ich bin noch unentschlossen.							3	3	3	2		Ja		in anderen Lehrveranstaltungen integriert und verteilt über das Studium		Ja	0.0	Ja	4	3	5	5	5	4	5	4	5	4	4	4
		22	Weiblich	1.5				Freiburg		Regelstudiengang		5	1.5				Angestellte:r Arzt/Ärztin im Krankenhaus		Ich bin noch unentschlossen.							4	2	2	2		Ja		als separate Lehrveranstaltung verteilt über das Studium		keine Aussage möglich		keine Aussage möglich	3	2	2	2	2	3	3	4	5	0	1	0
		22	Weiblich	1.1				Erlangen-Nürnberg		Regelstudiengang		4					Facharzt/-ärztin in eigener Praxis oder MVZ (außer Allgemeinmedizin)		Ich bin noch unentschlossen.							3	1	3	1		Ja		Blockveranstaltung		Nein		Nein	4	2	3	4	1	2	5	5	5	0	0	0
CHEMIE	Medizinnahes Studium	22	Männlich	1.6		4.0		Ulm		Regelstudiengang		2					Facharzt/-ärztin in eigener Praxis oder MVZ (außer Allgemeinmedizin)		Ich strebe es an.							5	3	3	2		keine Aussage möglich				Nein		Nein	4	1	1	1	1	3	4	4	4	3	4	1
		22	Weiblich	1.0				Erlangen-Nürnberg		Regelstudiengang		4					Angestellte:r Arzt/Ärztin im Krankenhaus		Ich strebe es an.							5	2	2	2		Nein	fakultative Lehrveranstaltung			Nein		Nein	5	2	5	3	3	3	5	5	4	1	1	1
Chemie	Medizinnahes Studium	24	Weiblich	1.7		2.0		Magdeburg		Regelstudiengang		4					Facharzt/-ärztin in eigener Praxis oder MVZ (außer Allgemeinmedizin)		Ich strebe es an.							4	2	2	2		keine Aussage möglich				keine Aussage möglich		Ja	5	5	5	5	3	4	4	4	4	0	1	0
		21	Weiblich	1.1				Erlangen-Nürnberg		Regelstudiengang		4					Angestellte:r Arzt/Ärztin im Krankenhaus		Ich strebe es an.							4	2	4	3		Ja		Blockveranstaltung		Nein		Nein	4	3	4	2	4	2	4	5	4	0	1	0
		22	Weiblich	1.3				Erlangen-Nürnberg		Regelstudiengang		5	3				Angestellte:r Arzt/Ärztin im Krankenhaus		Ich bin noch unentschlossen.							5	2	4	3		Nein	fakultative Lehrveranstaltung			Nein		Nein	4	3	3	3	2	3	5	4	4	1	1	1
chemie	Medizinnahes Studium	23	Männlich	1.6		0.0		Witten/Herdecke		Modellstudiengang		5	1		1		Angestellte:r Arzt/Ärztin im Krankenhaus		Ich strebe es an.							2	3	3	3		Ja		als separate Lehrveranstaltung verteilt über das Studium		Ja	8.0	Ja	5	4	5	4	4	3	5	5	5	0	0	0
		20	Männlich	0.9				Halle-Wittenberg		Regelstudiengang		4					Hausarzt/-ärztin in eigener Praxis oder MVZ		Ich strebe es an.							4	2	4	2		Ja		in anderen Lehrveranstaltungen integriert und verteilt über das Studium		Nein		Nein	5	4	3	4	4	4	5	4	5	2	2	0
Chemie	Medizinnahes Studium	25	Männlich	1.9		0.0		Duisburg-Essen		Regelstudiengang		9	keine Angaben				Angestellte:r Arzt/Ärztin im Krankenhaus		Ich habe es begonnen.		klinisch/konservatives Fach		3.0	3.0	3.0	4	4	4	2	Nein	Ja		keine Aussage möglich		Nein		Nein	4	1	2	2	2	2	4	4	4	0	1	1
		22	Männlich	1.0				Ulm		Regelstudiengang		8	2.5				Angestellte:r Arzt/Ärztin in der Industrie		Ich habe es begonnen.		experimentell/theoretisches Fach	Umweltforschung	2.0	1.0	1.0	5	3	4	1	Nein	Ja		als separate Lehrveranstaltung verteilt über das Studium		Nein		Nein	4	1	3	2	3	4	5	4	4	1	2	1
		23	Weiblich	1.5				Ulm		Regelstudiengang		6	3.5				Angestellte:r Arzt/Ärztin im Universitätsklinikum		Ich strebe es an.							3	1	1	2		Nein	keine Aussage möglich			keine Aussage möglich		keine Aussage möglich	5	3	3	3	5	5	5	3	3	3	2	0
		20	Männlich	1.2				Leipzig		Regelstudiengang		4					Facharzt/-ärztin in eigener Praxis oder MVZ (außer Allgemeinmedizin)		Ich strebe es an.							4	2	2	1		keine Aussage möglich				keine Aussage möglich		keine Aussage möglich	4	4	3	4	3	2	3	4	3	0	0	0
		22	Weiblich	1.8				Mainz		Regelstudiengang		7					Facharzt/-ärztin in eigener Praxis oder MVZ (außer Allgemeinmedizin)		Ich habe es begonnen.		klinisch/operatives Fach		0.0	3.0	1.0	1	3	0	0	keine Angabe	Nein	keine Aussage möglich			Ja	0.0	Nein	5	1	1	3	3	1	1	3	1	0	1	1
		22	Weiblich	1.6				Erlangen-Nürnberg		Regelstudiengang		5	3.5				Facharzt/-ärztin in eigener Praxis oder MVZ (außer Allgemeinmedizin)		Ich bin noch unentschlossen.							5	2	2	2		keine Aussage möglich				keine Aussage möglich		keine Aussage möglich	1	2	4	3	4	3	3	4	5	0	0	0
		21	Weiblich	1.6				Ulm		Regelstudiengang		5	2.5				Facharzt/-ärztin in eigener Praxis oder MVZ (außer Allgemeinmedizin)		Ich strebe es an.							4	2	3	3		Nein	keine Aussage möglich			Ja	0.0	keine Aussage möglich	5	3	4	2	3	3	4	4	4	1	1	1
		20	Männlich	1.2				Leipzig		Regelstudiengang		4					Facharzt/-ärztin in eigener Praxis oder MVZ (außer Allgemeinmedizin)		Ich strebe es an.							5	2	2	1		keine Aussage möglich				keine Aussage möglich		keine Aussage möglich	4	4	3	3	3	3	4	5	5	0	0	0
Chemie Bsc	Medizinnahes Studium	23	Männlich	1.3		3.0		Leipzig		Regelstudiengang		4					Angestellte:r Arzt/Ärztin im Universitätsklinikum		Ich strebe es an.							4	2	3	1		Nein	keine Aussage möglich			keine Aussage möglich		Nein	4	3	4	3	2	3	5	4	4	1	1	3
Chemie Monobachelor	Medizinnahes Studium	24	Weiblich	1.4		1.0		Kiel		Regelstudiengang		9	2.5				Facharzt/-ärztin in eigener Praxis oder MVZ (außer Allgemeinmedizin)		Ich habe es begonnen.		klinisch/konservatives Fach		2.0	0.0	1.0	3	2	0	2	Nein	Ja		als separate Lehrveranstaltung verteilt über das Studium		Nein		Nein	5	3	4	3	3	3	5	4	3	1	0	0
Chemielaborant, Techniker (Biotechnik)	Medizinnahe Ausbildung	28	Männlich	1.1		3.0		Berlin		Modellstudiengang		3					Angestellte:r Arzt/Ärztin im Universitätsklinikum		Ich strebe es an.							4	1	2	1		Ja		-oth-	Modul	Ja	1.0	Ja	5	4	5	4	4	4	5	4	5	3	4	3
		21	Weiblich	0.9				Freiburg		Regelstudiengang		4					Angestellte:r Arzt/Ärztin im Krankenhaus		Ich bin noch unentschlossen.							4	3	3	2		Ja		keine Aussage möglich		keine Aussage möglich		keine Aussage möglich	4	2	3	3	4	4	5	5	5	0	0	0
		19	Weiblich	1.0				Leipzig		Regelstudiengang		4					Facharzt/-ärztin in eigener Praxis oder MVZ (außer Allgemeinmedizin)		Ich strebe es an.							4	1	2	1		keine Aussage möglich				keine Aussage möglich		Ja	5	3	3	3	3	3	3	3	3	2	3	2
Chemisch technischer Assistent	Medizinnahe Ausbildung	24	Männlich	1.5		2.0		Lübeck		Regelstudiengang		8	3.5				Angestellte:r Arzt/Ärztin im Krankenhaus		Ich habe es begonnen.		klinisch/konservatives Fach		1.0	1.0	1.0	4	2	2	3	Ja	Nein	klinisches Wahlfach			Ja	4.0	Nein	5	4	4	4	3	5	5	5	4	1	1	1
		21	Weiblich	1.3				Freiburg		Regelstudiengang		6	2.5				Facharzt/-ärztin in eigener Praxis oder MVZ (außer Allgemeinmedizin)		Ich strebe es an.							5	3	3	1		keine Aussage möglich				keine Aussage möglich		Nein	4	2	3	4	5	3	5	5	4	1	1	0
		21	Weiblich	1.7				Düsseldorf		Modellstudiengang		2					Facharzt/-ärztin in eigener Praxis oder MVZ (außer Allgemeinmedizin)		Ich bin noch unentschlossen.							4	3	3	2		Ja		keine Aussage möglich		keine Aussage möglich		keine Aussage möglich	5	5	5	3	3	3	5	5	4	0	0	0
Chirurgisch technische Assistentin	Medizinnahe Ausbildung	21	Weiblich	1.0		3.0		Hannover		Modellstudiengang		4					Angestellte:r Arzt/Ärztin im Krankenhaus		Ich strebe es an.							5	2	3	4		Ja		als separate Lehrveranstaltung verteilt über das Studium		Ja	0.0	Nein	4	3	2	3	3	4	5	5	5	0	1	2
		22	Männlich	1.6				Freiburg		Regelstudiengang		6	2				Angestellte:r Arzt/Ärztin im Krankenhaus		Ich strebe es an.							5	2	2	1		Ja		als separate Lehrveranstaltung verteilt über das Studium		Nein		Ja	5	4	4	3	5	4	5	5	5	3	2	2
		24	Weiblich	1.0				Freiburg		Regelstudiengang		6	3				Angestellte:r Arzt/Ärztin im Krankenhaus		Ich bin noch unentschlossen.							3	3	2	2		Ja		in anderen Lehrveranstaltungen integriert und verteilt über das Studium		Nein		Nein	3	2	4	4	4	2	4	4	5	1	1	1
		23	Männlich	1.1				Jena		Regelstudiengang		12	1.5				Angestellte:r Arzt/Ärztin im Universitätsklinikum		Ich bin noch unentschlossen.							2	3	4	2		Ja		als separate Lehrveranstaltung verteilt über das Studium		Nein		Nein	4	2	4	2	2	4	5	5	4	1	0	1
		20	Weiblich	0.9				Leipzig		Regelstudiengang		3					Facharzt/-ärztin in eigener Praxis oder MVZ (außer Allgemeinmedizin)		Ich strebe es an.							5	2	2	2		keine Aussage möglich				keine Aussage möglich		Nein	4	3	3	2	2	2	4	5	5	1	1	0
		21	Weiblich	1.2				Heidelberg		Regelstudiengang		1					Angestellte:r Arzt/Ärztin an einem Forschungsinstitut (abseits der Uniklinik)		Ich bin noch unentschlossen.							0	0	0	0		keine Aussage möglich				keine Aussage möglich		keine Aussage möglich	4	4	4	4	4	4	4	3	3	0	0	0
		21	Männlich	0.8				Freiburg		Regelstudiengang		5	2.5				Facharzt/-ärztin in eigener Praxis oder MVZ (außer Allgemeinmedizin)		Ich strebe es an.							4	2	2	1		Ja		in anderen Lehrveranstaltungen integriert und verteilt über das Studium		Ja	0.0	Nein	5	4	4	3	3	0	4	5	2	2	0	1
Chirurgisch technische Assistentin	Medizinnahe Ausbildung	28	Weiblich	2.5		3.0		Brandenburg		Modellstudiengang		2					Angestellte:r Arzt/Ärztin im Krankenhaus		Ich bin noch unentschlossen.							4	2	2	2		Ja		als separate Lehrveranstaltung verteilt über das Studium		Ja	8.0	keine Aussage möglich	5	1	3	4	4	4	5	5	5	1	1	0
		21	Weiblich	1.3				Halle-Wittenberg		Regelstudiengang		4					Angestellte:r Arzt/Ärztin im Krankenhaus		Ich bin noch unentschlossen.							2	2	3	2		Nein	keine Aussage möglich			Nein		Nein	4	4	3	3	4	4	5	5	5	1	2	1
Chirurgisch technische und Anästhesie technische Assistenz	Medizinnahe Ausbildung	22	Männlich	2.7		4.0		Tübingen		Regelstudiengang		2					Facharzt/-ärztin in eigener Praxis oder MVZ (außer Allgemeinmedizin)		Ich strebe es an.							4	1	2	2		Ja		Blockveranstaltung		keine Aussage möglich		Ja	5	4	4	4	5	4	4	5	5	0	2	0
		23	Männlich	1.0				Mainz		Regelstudiengang		9	3				Facharzt/-ärztin in eigener Praxis oder MVZ (außer Allgemeinmedizin)		Ich habe es begonnen.		experimentell/theoretisches Fach		4.0	4.0	1.0	5	2	2	1	Nein	Nein	keine Aussage möglich			Nein		Nein	4	2	2	2	3	3	5	4	4	3	4	4
		24	Weiblich	1.5				Mainz		Regelstudiengang		9	3				Hausarzt/-ärztin in eigener Praxis oder MVZ		Ich habe es begonnen.		klinisch/konservatives Fach		3.0	4.0	1.0	5	3	3	2	Nein	Ja		in anderen Lehrveranstaltungen integriert und verteilt über das Studium		keine Aussage möglich		Ja	4	2	1	2	4	3	4	4	3	1	1	1
		21	Weiblich	1.2				Leipzig		Regelstudiengang		4					Angestellte:r Arzt/Ärztin im Krankenhaus		Ich strebe es an.							5	3	4	1		keine Aussage möglich				keine Aussage möglich		keine Aussage möglich	3	3	4	2	3	3	4	5	4	1	0	0
Chirurgisch-technische Assistentin	Medizinnahe Ausbildung	33	Weiblich	2.5		3.0		Duisburg-Essen		Regelstudiengang		13	3.5				Angestellte:r Arzt/Ärztin im Universitätsklinikum		Ich habe es abgeschlossen.		klinisch/konservatives Fach		3.0	4.0	2.0	5	2	3	3	Nein	Nein	fakultative Lehrveranstaltung			Nein		Nein	4	5	4	4	3	3	4	2	4	2	4	2
Chirurgisch-technische Assistenz	Medizinnahe Ausbildung	26	Weiblich	1.5		3.0		Duisburg-Essen		Regelstudiengang		8	2				Angestellte:r Arzt/Ärztin im Krankenhaus		Ich habe es begonnen.		klinisch/operatives Fach		1.0	4.0	1.0	4	1	2	2	keine Angabe	Ja		als separate Lehrveranstaltung verteilt über das Studium		keine Aussage möglich		Nein	5	2	3	3	3	4	5	5	5	3	4	3
		22	Männlich	1.2				Leipzig		Regelstudiengang		6	1.5				Angestellte:r Arzt/Ärztin im Universitätsklinikum		Ich strebe es an.							3	2	2	2		keine Aussage möglich				keine Aussage möglich		keine Aussage möglich	5	4	5	3	3	3	5	5	5	0	0	0
Chirurgisch-technische Assistenz	Medizinnahe Ausbildung	23	Weiblich	2.2		3.0		Bonn		Regelstudiengang		2					Hausarzt/-ärztin in eigener Praxis oder MVZ		Ich bin noch unentschlossen.							5	2	2	3		Nein	keine Aussage möglich			Ja	8.0	Nein	5	3	4	2	4	3	3	5	4	0	2	1
Cta	Medizinnahe Ausbildung	27	Weiblich	2.3		3.0		Düsseldorf		Modellstudiengang		6	keine Angaben		keine Angaben		Angestellte:r Arzt/Ärztin im Universitätsklinikum		Ich strebe es an.							5	1	3	1		keine Aussage möglich				Ja	0.0	Nein	5	3	4	3	3	3	5	5	5	2	2	1
		23	Weiblich	1.5				Mainz		Regelstudiengang		7	3.5				Facharzt/-ärztin in eigener Praxis oder MVZ (außer Allgemeinmedizin)		Ich strebe es an.							5	3	5	1		Ja		als separate Lehrveranstaltung verteilt über das Studium		Nein		Nein	1	1	2	1	2	2	2	4	3	0	1	0
Digitale Mediengestaltung	Medizinferne Vorbildung	39	Weiblich	3.1		3.0		Heidelberg		Regelstudiengang		10	3				Angestellte:r Arzt/Ärztin im Universitätsklinikum		Ich habe es begonnen.		experimentell/theoretisches Fach	Medizingeschichte	0.0	1.0	1.0	2	1	1	1	Nein	Ja		in anderen Lehrveranstaltungen integriert und verteilt über das Studium		Ja	1.0	Ja	5	5	4	5	5	4	5	4	5	3	4	4
		25	Weiblich	1.4				Mainz		Regelstudiengang		7	2				Facharzt/-ärztin in eigener Praxis oder MVZ (außer Allgemeinmedizin)		Ich habe es begonnen.		klinisch/konservatives Fach		1.0	1.0	3.0	4	1	2	2	Ja	keine Aussage möglich				keine Aussage möglich		Ja	5	4	5	5	5	3	5	5	4	2	3	3
Digitale Print Technologien	Medizinferne Vorbildung	22	Männlich	2.7		2.0		Jena		Regelstudiengang		4					Facharzt/-ärztin in eigener Praxis oder MVZ (außer Allgemeinmedizin)		Ich bin noch unentschlossen.							5	2	3	1		keine Aussage möglich				keine Aussage möglich		Ja	3	1	3	1	1	1	1	5	4	1	1	2
Dipl. Biologie	Medizinnahes Studium	34	Männlich	1.4		4.0		Mainz		Regelstudiengang		8	2				Angestellte:r Arzt/Ärztin an einem Forschungsinstitut (abseits der Uniklinik)		Ich strebe es an.							5	2	4	5		Nein	klinisches Wahlfach			Nein		Nein	3	5	5	5	5	5	5	4	2	4	4	4
Duales Studium Physiotherapie	Medizinnahes Studium	26	Weiblich	2.5		3.0		Duisburg-Essen		Regelstudiengang		5	3				Hausarzt/-ärztin in eigener Praxis oder MVZ		Ich strebe es an.							5	1	1	1		keine Aussage möglich				keine Aussage möglich		Ja	4	3	3	3	4	4	5	3	3	3	4	3
Eisenbahner im Betriebsdienst	Medizinferne Vorbildung	32	Männlich	3.1		3.0		Frankfurt am Main		Regelstudiengang		0	keine Angaben				Angestellte:r Arzt/Ärztin im Universitätsklinikum		Ich strebe es an.							5	2	3	1		Ja		als separate Lehrveranstaltung verteilt über das Studium		keine Aussage möglich		Ja	5	5	5	5	5	5	5	5	5	4	4	4
Elektrotechnik	Medizinferne Vorbildung	29	Männlich	1.1		4.0		Heidelberg		Regelstudiengang		10	3.5				Facharzt/-ärztin in eigener Praxis oder MVZ (außer Allgemeinmedizin)		Ich strebe es an.							5	2	2	1		Ja		in anderen Lehrveranstaltungen integriert und verteilt über das Studium		Nein		Nein	5	1	1	1	1	3	5	5	3	3	4	4
Elektrotechnik	Medizinferne Vorbildung	20	Männlich	1.2		0.0		Mannheim		Modellstudiengang		2					Facharzt/-ärztin in eigener Praxis oder MVZ (außer Allgemeinmedizin)		Ich möchte nicht promovieren.							2	2	1	3		keine Aussage möglich				keine Aussage möglich		keine Aussage möglich	5	3	3	4	2	3	4	5	3	1	0	0
Elektrotechnik	Medizinferne Vorbildung	39	Männlich	2.4		6.0		Dresden		Regelstudiengang		5	1.5				Angestellte:r Arzt/Ärztin an einem Forschungsinstitut (abseits der Uniklinik)	Forschung	Ich strebe es an.							4	1	3	1		Nein	fakultative Lehrveranstaltung			keine Aussage möglich		Nein	4	4	4	4	4	3	3	4	4	2	4	3
Englisch/Chemie Kombibachelor	Medizinnahes Studium	25	Weiblich	1.5		4.0		Berlin		Modellstudiengang		2					Angestellte:r Arzt/Ärztin im Universitätsklinikum		Ich strebe es an.							4	1	2	1		Ja		Blockveranstaltung		Ja	4.0	keine Aussage möglich	5	4	3	4	4	4	5	3	2	1	3	1
Erzieherin, Rettungssanitäterin	Medizinnahe Ausbildung	23	Weiblich	1.8		3.0		Brandenburg		Modellstudiengang		3					Hausarzt/-ärztin in eigener Praxis oder MVZ		Ich bin noch unentschlossen.							5	3	2	3		keine Aussage möglich				Ja	10.0	Nein	5	4	4	3	3	5	5	5	4	1	4	2
		24	Weiblich	1.3				Mainz		Regelstudiengang		7	2.5				Angestellte:r Arzt/Ärztin im Universitätsklinikum		Ich habe es begonnen.		experimentell/theoretisches Fach		3.0	3.0	2.0	2	2	2	1	Nein	Nein	fakultative Lehrveranstaltung			Nein		Nein	5	4	3	4	4	3	4	5	5	1	2	1
		27	Männlich	1.9				Mainz		Regelstudiengang		10	2				Facharzt/-ärztin in eigener Praxis oder MVZ (außer Allgemeinmedizin)		Ich strebe es an.							5	2	4	1		Nein	fakultative Lehrveranstaltung			Nein		Nein	3	2	1	2	3	3	4	5	4	1	1	2
Europäisches Recht	Medizinferne Vorbildung	23	Weiblich	2.2		3.0		Dresden		Modellstudiengang		6	keine Angaben		keine Angaben		Facharzt/-ärztin in eigener Praxis oder MVZ (außer Allgemeinmedizin)		Ich habe es begonnen.		experimentell/theoretisches Fach		0.0	1.0	2.0	4	2	2	1	Nein	Ja		als separate Lehrveranstaltung verteilt über das Studium		Ja	0.0	keine Aussage möglich	4	3	5	3	2	2	4	5	4	2	3	3
		23	Weiblich	1.5				Mainz		Regelstudiengang		9	2.5				Angestellte:r Arzt/Ärztin im Universitätsklinikum		Ich habe es begonnen.		experimentell/theoretisches Fach		2.0	1.0	1.0	4	3	3	2	Ja	keine Aussage möglich				Nein		Nein	5	5	5	5	5	3	4	5	4	1	3	3
Exam. Gesundheits- und Krankenpfleger	Medizinnahe Ausbildung	30	Männlich	3.0		3.0		Berlin		Modellstudiengang		7	2		2		Facharzt/-ärztin in eigener Praxis oder MVZ (außer Allgemeinmedizin)		Ich strebe es an.							3	1	2	1		Ja		als separate Lehrveranstaltung verteilt über das Studium		Ja	3.0	keine Aussage möglich	4	1	2	3	4	3	5	5	4	3	3	1
Examinierte Altenpflegerin	Medizinnahe Ausbildung	28	Weiblich	1.3		3.0		Hamburg		Modellstudiengang		3					Facharzt/-ärztin in eigener Praxis oder MVZ (außer Allgemeinmedizin)		Ich strebe es an.							5	1	1	1		Ja		Blockveranstaltung		Ja	2.0	Ja	4	3	2	1	1	3	3	4	5	4	4	3
		23	Weiblich	1.5				Freiburg		Regelstudiengang		6					Facharzt/-ärztin in eigener Praxis oder MVZ (außer Allgemeinmedizin)		Ich strebe es an.							4	2	3	2		Ja		Blockveranstaltung		keine Aussage möglich		Ja	2	2	2	2	1	3	2	4	4	1	0	0
		20	Weiblich	1.1				Leipzig		Regelstudiengang		4					Angestellte:r Arzt/Ärztin im Universitätsklinikum		Ich strebe es an.							3	2	1	1		keine Aussage möglich				keine Aussage möglich		keine Aussage möglich	5	4	4	4	3	3	3	4	5	1	2	2
Fachausbildung Chemielaborant	Medizinnahe Ausbildung	34	Männlich	2.9		3.0		Dresden		Regelstudiengang		12	3				Angestellte:r Arzt/Ärztin im Krankenhaus		Ich habe es begonnen.		experimentell/theoretisches Fach		3.0	2.0	2.0	4	1	4	2	Nein	Nein	keine Aussage möglich			Nein		Nein	4	3	3	2	2	2	4	3	3	2	3	1
		22	Weiblich	1.1				Mainz		Regelstudiengang		7	3				Facharzt/-ärztin in eigener Praxis oder MVZ (außer Allgemeinmedizin)		Ich habe es begonnen.		klinisch/konservatives Fach		0.0	1.0	2.0	4	0	0	2	Nein	Nein	klinisches Wahlfach			Nein		Nein	3	3	2	2	2	1	4	3	5	0	1	0
Fachpflege für Pädiatrische Intensiv- und Anästhesiepflege	Medizinnahe Ausbildung	31	Weiblich	1.8		5.0		Duisburg-Essen		Regelstudiengang		4					Angestellte:r Arzt/Ärztin im Krankenhaus		Ich bin noch unentschlossen.							5	2	0	1		keine Aussage möglich				keine Aussage möglich		keine Aussage möglich	4	1	4	1	3	2	4	3	4	0	1	0
Facility Management Bachelor	Medizinferne Vorbildung	30	Männlich	3.5		3.0		Dresden		Regelstudiengang		10	keine Angaben				Hausarzt/-ärztin in eigener Praxis oder MVZ		Ich habe es begonnen.		klinisch/konservatives Fach		0.0	2.0	1.0	4	2	5	2	Nein	Ja		als separate Lehrveranstaltung verteilt über das Studium		Nein		Ja	4	1	3	1	1	1	5	4	4	3	4	4
		22	Weiblich	1.2				Freiburg		Regelstudiengang		4					Facharzt/-ärztin in eigener Praxis oder MVZ (außer Allgemeinmedizin)		Ich bin noch unentschlossen.							4	1	2	1		Ja		als separate Lehrveranstaltung verteilt über das Studium		Ja	1.0	Ja	5	3	4	3	4	4	5	4	5	2	3	2
Finanzausbildung	Medizinferne Vorbildung	36	Männlich	3.0		3.0		Halle-Wittenberg		Regelstudiengang		10	3.5				Angestellte:r Arzt/Ärztin im Krankenhaus		Ich strebe es an.							5	3	4	3		Nein	keine Aussage möglich			keine Aussage möglich		Nein	4	0	2	1	1	2	3	4	2	1	2	1
		22	Männlich	1.2				Erlangen-Nürnberg		Regelstudiengang		5					Facharzt/-ärztin in eigener Praxis oder MVZ (außer Allgemeinmedizin)		Ich strebe es an.							3	1	1	1		keine Aussage möglich				keine Aussage möglich		Nein	0	2	0	3	0	1	4	5	0	1	0	0
		21	Weiblich	0.9				Freiburg		Regelstudiengang		5	2.5				Facharzt/-ärztin in eigener Praxis oder MVZ (außer Allgemeinmedizin)		Ich strebe es an.							4	2	2	2		Ja		als separate Lehrveranstaltung verteilt über das Studium		Ja	0.0	Nein	5	3	4	4	4	3	5	5	5	1	1	1
		23	Männlich	1.6				Mannheim		Regelstudiengang		8	2.5				Angestellte:r Arzt/Ärztin an einem Forschungsinstitut (abseits der Uniklinik)		Ich habe es begonnen.		experimentell/theoretisches Fach		3.0	2.0	2.0	3	1	3	2	Ja	Ja		Blockveranstaltung		Nein		Nein	5	5	4	5	4	3	5	4	4	2	1	2
		26	Weiblich	1.0				Erlangen-Nürnberg		Ich weiß es nicht sicher		14	2.5				Angestellte:r Arzt/Ärztin in der Industrie		Ich möchte nicht promovieren.							5	3	2	1		Nein	keine Aussage möglich			Nein		Nein	4	3	1	2	1	4	3	4	4	1	2	2
		25	Männlich	1.5				Ulm		Regelstudiengang		11	4				Angestellte:r Arzt/Ärztin in der Industrie		Ich habe es begonnen.		experimentell/theoretisches Fach		4.0	4.0	3.0	5	5	5	2	Nein	Nein	keine Aussage möglich			Nein		Nein	4	3	3	3	2	4	5	5	4	1	1	1
Geographie-Bachelor und Rettungssanitäterin	Medizinferne Vorbildung	29	Weiblich	2.5		4.0		Duisburg-Essen		Regelstudiengang		6	3				Hausarzt/-ärztin in eigener Praxis oder MVZ		Ich strebe es an.							4	2	3	2		Nein	keine Aussage möglich			Nein		Nein	4	2	2	2	2	3	2	4	4	4	4	4
Geschichte	Medizinferne Vorbildung	21	Männlich	0.8		3.0		Heidelberg		Regelstudiengang		2					Angestellte:r Arzt/Ärztin im Krankenhaus		Ich strebe es an.							3	1	2	3		Ja		als separate Lehrveranstaltung verteilt über das Studium		Ja	4.0	Nein	4	4	5	5	5	5	2	4	5	1	2	1
		26	Weiblich	2.3				Mainz		Regelstudiengang		8	4				Angestellte:r Arzt/Ärztin im Krankenhaus		Ich habe es begonnen.		klinisch/konservatives Fach		0.0	2.0	1.0	5	2	2	2	Nein	Ja		Blockveranstaltung		Ja	1.0	Nein	4	3	2	2	2	3	4	3	3	2	1	0
gesundheis- und krankenpflege	Medizinnahe Ausbildung	22	Weiblich	1.8		1.0		Hannover		Modellstudiengang		6	3		3		Angestellte:r Arzt/Ärztin im Krankenhaus		Ich strebe es an.							4	2	2	1		Ja		als separate Lehrveranstaltung verteilt über das Studium		Ja	13.0	Nein	5	4	4	4	3	2	5	5	4	1	2	2
Gesundheit- und Kinderkrankenpflegerin	Medizinnahe Ausbildung	23	Weiblich	1.7		3.0		Münster		Regelstudiengang		4					Hausarzt/-ärztin in eigener Praxis oder MVZ		Ich bin noch unentschlossen.							4	2	2	2		keine Aussage möglich				keine Aussage möglich		keine Aussage möglich	4	4	4	2	2	4	4	4	4	0	0	0
		19	Männlich	0.7				Leipzig		Regelstudiengang		4					Angestellte:r Arzt/Ärztin im Universitätsklinikum		Ich strebe es an.							3	1	1	1		keine Aussage möglich				Nein		keine Aussage möglich	5	4	3	4	4	4	4	5	5	1	4	3
Gesundheit- und Krankenpflege	Medizinnahe Ausbildung	26	Weiblich	1.7		3.0		Greifswald		Regelstudiengang		6	3.5				Facharzt/-ärztin in eigener Praxis oder MVZ (außer Allgemeinmedizin)		Ich strebe es an.							5	3	0	1		Ja		als separate Lehrveranstaltung verteilt über das Studium		Nein		Ja	5	3	2	2	2	2	4	5	5	2	1	1
		21	Weiblich	1.1				Mainz		Regelstudiengang		7	2				Angestellte:r Arzt/Ärztin im Universitätsklinikum		Ich strebe es an.							4	2	3	2		keine Aussage möglich				Ja	1.0	Nein	3	3	3	3	4	2	4	4	4	1	2	2
		21	Weiblich	1.0				Tübingen		Regelstudiengang		4					Facharzt/-ärztin in eigener Praxis oder MVZ (außer Allgemeinmedizin)		Ich bin noch unentschlossen.							5	2	3	3		Ja		als separate Lehrveranstaltung verteilt über das Studium		Ja	6.0	Nein	4	2	2	1	1	2	4	4	3	1	1	2
		20	Weiblich	0.9				Leipzig		Regelstudiengang		6	2				Angestellte:r Arzt/Ärztin im Krankenhaus		Ich strebe es an.							4	2	3	2		keine Aussage möglich				Nein		Nein	4	3	3	2	2	3	4	5	4	0	0	0
Gesundheit und Krankenpflege	Medizinnahe Ausbildung	27	Weiblich	2.7		3.0		LMU München		Regelstudiengang		4					Hausarzt/-ärztin in eigener Praxis oder MVZ		Ich bin noch unentschlossen.							4	2	1	2		keine Aussage möglich				keine Aussage möglich		keine Aussage möglich	5	0	3	0	0	0	0	5	4	0	2	2
Gesundheit- und Krankenpflegerin	Medizinnahe Ausbildung	23	Weiblich	1.6		1.0		Greifswald		Regelstudiengang		8	2				Facharzt/-ärztin in eigener Praxis oder MVZ (außer Allgemeinmedizin)		Ich bin noch unentschlossen.							4	3	3	2		Ja		als separate Lehrveranstaltung verteilt über das Studium		Nein		Ja	5	3	3	2	2	5	5	5	3	2	3	1
		24	Weiblich	1.0				Mainz		Regelstudiengang		9	2.5				Angestellte:r Arzt/Ärztin im Krankenhaus		Ich habe es begonnen.		klinisch/konservatives Fach		3.0	2.0	2.0	5	2	2	1	keine Angabe	Ja		Blockveranstaltung		Nein		Nein	4	3	2	2	1	2	5	5	5	1	1	1
		25	Männlich	1.1				Göttingen		Regelstudiengang		11	2				Angestellte:r Arzt/Ärztin im Universitätsklinikum		Ich habe es begonnen.		experimentell/theoretisches Fach		5.0	4.0	3.0	5	2	2	1	Nein	Nein	keine Aussage möglich			Nein		Nein	3	3	3	3	4	2	3	4	2	1	1	0
		21	Männlich	0.7				Dresden		Regelstudiengang		6	1				Angestellte:r Arzt/Ärztin im Universitätsklinikum		Ich strebe es an.							5	1	4	1		keine Aussage möglich				Nein		Nein	4	4	4	4	5	2	5	3	4	0	1	0
Gesundheit- und Krankenpflegerin	Medizinnahe Ausbildung	26	Weiblich	2.1		3.0		Greifswald		Regelstudiengang		4					Angestellte:r Arzt/Ärztin im Krankenhaus		Ich strebe es an.							5	2	3	1		Nein	vorklinisches Wahlfach			keine Aussage möglich		Nein	5	2	3	3	1	3	4	4	5	1	2	1
		21	Weiblich	1.2				Leipzig		Regelstudiengang		8	1.5				Angestellte:r Arzt/Ärztin im Krankenhaus		Ich strebe es an.							4	3	3	2		Ja		Blockveranstaltung		Ja	2.0	keine Aussage möglich	5	4	4	3	4	2	4	5	4	2	3	1
Gesundheits - und Krankenpflege	Medizinnahe Ausbildung	26	Weiblich	2.0		3.0		Gießen		Regelstudiengang		4					Angestellte:r Arzt/Ärztin im Universitätsklinikum		Ich bin noch unentschlossen.							4	3	3	3		Ja		in anderen Lehrveranstaltungen integriert und verteilt über das Studium		keine Aussage möglich		Nein	3	3	3	2	3	2	4	4	3	1	2	1
		23	Männlich	1.6				Dresden		Regelstudiengang		8	1.5				Facharzt/-ärztin in eigener Praxis oder MVZ (außer Allgemeinmedizin)		Ich bin noch unentschlossen.							4	1	2	2		Nein	keine Aussage möglich			Nein		Nein	4	2	3	2	2	2	4	5	4	0	0	0
		19	Männlich	1.0				Düsseldorf		Modellstudiengang		2					Facharzt/-ärztin in eigener Praxis oder MVZ (außer Allgemeinmedizin)		Ich strebe es an.							3	1	1	1		keine Aussage möglich				keine Aussage möglich		keine Aussage möglich	5	4	5	4	4	4	5	4	5	0	0	0
		23	Männlich	1.5				Erlangen-Nürnberg		Regelstudiengang		8					Angestellte:r Arzt/Ärztin im Universitätsklinikum		Ich bin noch unentschlossen.							5	2	2	1		Ja		Blockveranstaltung		Nein		Nein	4	1	4	2	2	0	4	5	5	2	3	1
Gesundheits - und Krankenpflege	Medizinnahe Ausbildung	27	Weiblich	2.7		3.0		LMU München		Regelstudiengang		4					Hausarzt/-ärztin in eigener Praxis oder MVZ		Ich bin noch unentschlossen.							3	1	1	1		keine Aussage möglich				keine Aussage möglich		Nein	3	3	3	3	4	2	2	5	5	0	1	1
		21	Weiblich	0.8				Freiburg		Regelstudiengang		7	1.5				Facharzt/-ärztin in eigener Praxis oder MVZ (außer Allgemeinmedizin)		Ich habe es begonnen.		experimentell/theoretisches Fach		0.0	1.0	1.0	5	3	4	1	Nein	Ja		als separate Lehrveranstaltung verteilt über das Studium		Ja	13.0	Ja	4	4	4	2	2	3	4	5	5	3	3	2
		23	Männlich	1.5				Leipzig		Regelstudiengang		8	2				Angestellte:r Arzt/Ärztin im Universitätsklinikum		Ich strebe es an.							5	2	4	1		Ja		als separate Lehrveranstaltung verteilt über das Studium		keine Aussage möglich		Nein	5	5	2	4	5	5	5	3	4	1	4	1
		23	Weiblich	1.2				Heidelberg		Regelstudiengang		6	2.5				Angestellte:r Arzt/Ärztin im Universitätsklinikum		Ich strebe es an.							1	2	2	2		Ja		in anderen Lehrveranstaltungen integriert und verteilt über das Studium		Nein		Nein	4	5	5	4	4	5	4	5	5	3	2	3
		24	Weiblich	1.0				Mainz		Regelstudiengang		10	2				Facharzt/-ärztin in eigener Praxis oder MVZ (außer Allgemeinmedizin)		Ich möchte nicht promovieren.							5	3	3	2		Ja		Blockveranstaltung		Ja	1.0	Nein	5	3	4	2	4	1	4	5	5	1	4	3
Gesundheits- & Krankenpflege	Medizinnahe Ausbildung	28	Weiblich	2.3		3.0		LMU München		Regelstudiengang		4					Angestellte:r Arzt/Ärztin im Krankenhaus		Ich bin noch unentschlossen.							4	2	4	4		Ja		Blockveranstaltung		Ja	0.0	keine Aussage möglich	4	3	3	2	2	3	4	5	4	1	1	1
		21	Weiblich	1.3				Freiburg		Regelstudiengang		6	keine Angaben				Angestellte:r Arzt/Ärztin im Krankenhaus		Ich strebe es an.							5	2	2	1		Nein	fakultative Lehrveranstaltung			keine Aussage möglich		Ja	5	2	4	3	4	5	5	5	4	1	4	3
Gesundheits- & Krankenpfleger	Medizinnahe Ausbildung	26	Männlich	1.8		3.0		Dresden		Regelstudiengang		8	1.5				Angestellte:r Arzt/Ärztin im Krankenhaus		Ich habe es begonnen.		experimentell/theoretisches Fach		0.0	1.0	2.0	5	2	4	1	Nein	keine Aussage möglich				Nein		Nein	4	4	4	3	3	4	4	4	3	2	2	2
Gesundheits- / Krankenpflegerin	Medizinnahe Ausbildung	27	Weiblich	2.1		7.0		Gießen		Regelstudiengang		4					Angestellte:r Arzt/Ärztin im Krankenhaus		Ich strebe es an.							3	3	3	3		Ja		keine Aussage möglich		keine Aussage möglich		keine Aussage möglich	3	3	3	3	3	3	3	3	3	2	2	2
		21	Weiblich	1.1				Leipzig		Regelstudiengang		4					Facharzt/-ärztin in eigener Praxis oder MVZ (außer Allgemeinmedizin)		Ich strebe es an.							4	2	2	1		keine Aussage möglich				keine Aussage möglich		Nein	5	4	5	4	4	2	4	5	5	1	0	1
Gesundheits- u. Krankenpflege	Medizinnahe Ausbildung	24	Männlich	1.5		3.0		Düsseldorf		Modellstudiengang		6	keine Angaben		keine Angaben		Facharzt/-ärztin in eigener Praxis oder MVZ (außer Allgemeinmedizin)		Ich strebe es an.							4	1	2	2		Ja		als separate Lehrveranstaltung verteilt über das Studium		Nein		Nein	5	2	2	2	3	2	5	4	4	1	1	1
Gesundheits- und Kinderkrankenpflege	Medizinnahe Ausbildung	26	Weiblich	2.0		3.0		Hannover		Modellstudiengang		4					Facharzt/-ärztin in eigener Praxis oder MVZ (außer Allgemeinmedizin)		Ich strebe es an.							3	2	2	1		Ja		als separate Lehrveranstaltung verteilt über das Studium		keine Aussage möglich		Nein	5	4	4	3	4	4	4	5	5	0	1	1
		22	Weiblich	1.0				Heidelberg		Regelstudiengang		6	2				Facharzt/-ärztin in eigener Praxis oder MVZ (außer Allgemeinmedizin)		Ich strebe es an.							5	2	2	1		keine Aussage möglich				keine Aussage möglich		Nein	3	2	4	2	4	4	5	5	5	0	0	0
		24	Weiblich	1.0				Mainz		Regelstudiengang		9	2				Angestellte:r Arzt/Ärztin im Universitätsklinikum		Ich habe es begonnen.		klinisch/konservatives Fach		0.0	2.0	2.0	5	2	3	2	Ja	Ja		als separate Lehrveranstaltung verteilt über das Studium		Nein		Nein	4	2	3	3	2	1	4	5	4	1	2	0
Gesundheits- und Kinderkrankenpflege	Medizinnahe Ausbildung	22	Weiblich	1.2		0.0		Halle-Wittenberg		Regelstudiengang		10	3				Facharzt/-ärztin in eigener Praxis oder MVZ (außer Allgemeinmedizin)		Ich habe es begonnen.		klinisch/konservatives Fach		2.0	1.0	2.0	3	2	5	2	Nein	Ja		in anderen Lehrveranstaltungen integriert und verteilt über das Studium		Nein		Nein	4	4	4	4	3	3	4	4	3	3	4	3
Gesundheits- und Kinderkrankenpflege	Medizinnahe Ausbildung	26	Weiblich	1.6		3.0		Duisburg-Essen		Regelstudiengang		4					Hausarzt/-ärztin in eigener Praxis oder MVZ		Ich habe es begonnen.		klinisch/konservatives Fach		2.0	1.0	2.0	4	3	3	3	Nein	keine Aussage möglich				keine Aussage möglich		Nein	5	2	4	3	4	4	5	4	5	1	1	0
Gesundheits- und Kinderkrankenpflege	Medizinnahe Ausbildung	29	Weiblich	2.2		3.0		Ulm		Regelstudiengang		5	4				Facharzt/-ärztin in eigener Praxis oder MVZ (außer Allgemeinmedizin)		Ich strebe es an.							2	1	0	1		Ja		keine Aussage möglich		Ja	0.0	Ja	5	3	5	2	2	4	5	5	5	1	2	0
		20	Weiblich	1.3				Erlangen-Nürnberg		Regelstudiengang		5	2				Facharzt/-ärztin in eigener Praxis oder MVZ (außer Allgemeinmedizin)		Ich strebe es an.							4	2	2	1		Ja		Blockveranstaltung		Nein		Nein	5	3	4	2	4	4	4	4	5	0	0	0
Gesundheits- und Kinderkrankenpflege	Medizinnahe Ausbildung	27	Weiblich	3.0		3.0		Witten/Herdecke		Modellstudiengang		9	1		1		Angestellte:r Arzt/Ärztin im Universitätsklinikum		Ich habe es begonnen.		klinisch/konservatives Fach		0.0	2.0	1.0	1	1	5	1	Nein	Nein	fakultative Lehrveranstaltung			Ja	10.0	Ja	5	3	3	3	3	4	5	5	5	1	1	1
		21	Weiblich	1.6				Erlangen-Nürnberg		Regelstudiengang		6	3.5				Facharzt/-ärztin in eigener Praxis oder MVZ (außer Allgemeinmedizin)		Ich strebe es an.							4	1	4	1		Ja		Blockveranstaltung		keine Aussage möglich		Nein	5	3	4	3	4	4	5	3	4	1	3	0
		23	Männlich	1.9				Brandenburg		Modellstudiengang		9	1.5		1.5		Angestellte:r Arzt/Ärztin im Universitätsklinikum		Ich strebe es an.							3	2	4	2		Ja		in anderen Lehrveranstaltungen integriert und verteilt über das Studium		Ja	8.0	Ja	5	5	4	5	5	5	5	4	5	3	3	2
Gesundheits- und kinderkrankenpflege	Medizinnahe Ausbildung	26	Weiblich	2.1		3.0		Würzburg		Regelstudiengang		5	2.5				Facharzt/-ärztin in eigener Praxis oder MVZ (außer Allgemeinmedizin)		Ich strebe es an.							5	2	2	2		keine Aussage möglich				Ja	0.0	Ja	5	2	4	3	2	4	5	5	5	0	0	1
Gesundheits- und Kinderkrankenpflege	Medizinnahe Ausbildung	25	Weiblich	1.5		3.0		Tübingen		Regelstudiengang		8	2				Facharzt/-ärztin in eigener Praxis oder MVZ (außer Allgemeinmedizin)		Ich strebe es an.							5	2	0	2		Ja		als separate Lehrveranstaltung verteilt über das Studium		Ja	8.0	Ja	5	2	2	3	2	4	5	5	5	1	1	1
Gesundheits- und Kinderkrankenpflege, Pflegemanagement	Medizinnahe Ausbildung	28	Weiblich	2.1		6.0		Hannover		Modellstudiengang		2					Angestellte:r Arzt/Ärztin im Krankenhaus		Ich bin noch unentschlossen.							5	2	3	3		Ja		als separate Lehrveranstaltung verteilt über das Studium		keine Aussage möglich		Nein	5	2	4	3	4	3	5	5	5	1	2	1
		20	Weiblich	1.2				Ulm		Regelstudiengang		2					Facharzt/-ärztin in eigener Praxis oder MVZ (außer Allgemeinmedizin)		Ich strebe es an.							4	1	1	1		keine Aussage möglich				Ja	13.0	keine Aussage möglich	5	4	5	4	3	0	5	5	2	1	4	1
		22	Weiblich	1.4				Dresden		Regelstudiengang		6	2				Facharzt/-ärztin in eigener Praxis oder MVZ (außer Allgemeinmedizin)		Ich strebe es an.							2	3	3	2		Nein	keine Aussage möglich			keine Aussage möglich		keine Aussage möglich	4	4	4	4	4	3	4	4	4	0	1	1
		18	Weiblich	0.9				Düsseldorf		Modellstudiengang		2					Facharzt/-ärztin in eigener Praxis oder MVZ (außer Allgemeinmedizin)		Ich strebe es an.							5	2	2	1		Nein	vorklinisches Wahlfach			Nein		Nein	4	5	4	4	4	3	3	5	5	1	3	1
		24	Männlich	1.3				Dresden		Regelstudiengang		10	4				Facharzt/-ärztin in eigener Praxis oder MVZ (außer Allgemeinmedizin)		Ich habe es begonnen.		klinisch/operatives Fach		4.0	3.0	4.0	3	4	4	4	Nein	Ja		als separate Lehrveranstaltung verteilt über das Studium		Nein		Nein	3	2	2	5	4	3	4	4	3	1	2	1
Gesundheits- und Kinderkrankenpfleger	Medizinnahe Ausbildung	23	Männlich	1.4		3.0		Jena		Regelstudiengang		4					Hausarzt/-ärztin in eigener Praxis oder MVZ		Ich bin noch unentschlossen.							4	2	2	1		keine Aussage möglich				keine Aussage möglich		Nein	5	3	4	3	3	4	5	5	5	1	1	2
		23	Weiblich	1.1				Dresden		Regelstudiengang		8	2					Weiß ich noch nicht	Ich habe es begonnen.		experimentell/theoretisches Fach		3.0	2.0	2.0	5	2	0	2	Nein	keine Aussage möglich				keine Aussage möglich		Nein	4	4	4	2	3	3	4	4	4	1	2	1
		23	Weiblich	1.7				Mainz		Regelstudiengang		7	1.5				Facharzt/-ärztin in eigener Praxis oder MVZ (außer Allgemeinmedizin)		Ich habe es begonnen.		klinisch/konservatives Fach		2.0	3.0	1.0	3	2	5	2	keine Angabe	Ja		Blockveranstaltung		Nein		Nein	5	3	3	4	3	3	3	4	4	1	1	0
		25	Weiblich	1.3				Halle-Wittenberg		Regelstudiengang		10	4				Hausarzt/-ärztin in eigener Praxis oder MVZ		Ich strebe es an.							5	3	3	4		Nein	keine Aussage möglich			Nein		Nein	5	3	4	5	4	3	4	4	5	0	1	1
		22	Weiblich	1.7				Dresden		Regelstudiengang		6	keine Angaben				Angestellte:r Arzt/Ärztin im Universitätsklinikum		Ich strebe es an.							4	2	3	1		keine Aussage möglich				keine Aussage möglich		keine Aussage möglich	5	3	3	3	4	4	4	5	5	0	0	0
		23	Männlich	2.5				Ulm		Regelstudiengang		3					Facharzt/-ärztin in eigener Praxis oder MVZ (außer Allgemeinmedizin)		Ich strebe es an.							5	2	2	1		keine Aussage möglich				keine Aussage möglich		keine Aussage möglich	0	2	2	3	4	2	3	5	3	0	1	0
Gesundheits- und Kinderkrankenpfleger	Medizinnahe Ausbildung	31	Männlich	1.8		3.0		Tübingen		Regelstudiengang		11	2.5				Angestellte:r Arzt/Ärztin im Universitätsklinikum		Ich habe es abgebrochen.		experimentell/theoretisches Fach		5.0	5.0	5.0	4	2	4	2	Nein	Ja		als separate Lehrveranstaltung verteilt über das Studium		Ja	2.0	Ja	5	5	3	5	5	3	5	4	5	2	3	3
Gesundheits- und kinderkrankenpflegeri	Medizinnahe Ausbildung	31	Weiblich	2.6		3.0		Dresden		Regelstudiengang		12	3				Angestellte:r Arzt/Ärztin im Krankenhaus		Ich habe es begonnen.		klinisch/konservatives Fach		3.0	2.0	1.0	4	2	2	1	Nein	Nein	fakultative Lehrveranstaltung			Nein		Nein	4	3	5	4	3	3	3	3	3	2	2	3
		22	Weiblich	1.5				Dresden		Regelstudiengang		8	keine Angaben				Facharzt/-ärztin in eigener Praxis oder MVZ (außer Allgemeinmedizin)		Ich strebe es an.							4	2	0	2		Nein	keine Aussage möglich			keine Aussage möglich		Ja	5	2	4	0	2	2	5	5	4	1	1	0
		20	Weiblich	0.9				Heidelberg		Regelstudiengang		2					Angestellte:r Arzt/Ärztin im Krankenhaus		Ich strebe es an.							4	1	2	1		keine Aussage möglich				keine Aussage möglich		keine Aussage möglich	5	3	3	4	4	3	3	4	5	3	4	1
		19	Männlich	1.0				Hamburg		Modellstudiengang		4					Angestellte:r Arzt/Ärztin im Universitätsklinikum		Ich strebe es an.							4	2	3	1		Ja		als separate Lehrveranstaltung verteilt über das Studium		Nein		Ja	5	4	3	4	4	4	5	3	5	1	1	1
		23	Weiblich	1.4				Heidelberg		Regelstudiengang		8	2				Hausarzt/-ärztin in eigener Praxis oder MVZ		Ich strebe es an.							5	2	0	2		Nein	keine Aussage möglich			Nein		Nein	2	2	2	2	2	1	4	3	3	0	1	0
		22	Männlich	1.2				Heidelberg		Regelstudiengang		8	1				Facharzt/-ärztin in eigener Praxis oder MVZ (außer Allgemeinmedizin)		Ich habe es begonnen.		klinisch/operatives Fach		0.0	2.0	3.0	5	2	2	1	Nein	keine Aussage möglich				keine Aussage möglich		keine Aussage möglich	3	1	3	1	2	3	5	5	2	1	1	0
gesundheits und kinderkrankenpflegerin	Medizinnahe Ausbildung	23	Weiblich	1.7		3.0		Duisburg-Essen		Regelstudiengang		6	4				Angestellte:r Arzt/Ärztin im Krankenhaus		Ich strebe es an.							4	2	2	1		keine Aussage möglich				keine Aussage möglich		Ja	5	3	4	3	5	4	5	5	5	2	3	3
Gesundheits- und Kinderkrankenpflegerin	Medizinnahe Ausbildung	33	Weiblich	2.0		3.0		Ulm		Regelstudiengang		10	3				Hausarzt/-ärztin in eigener Praxis oder MVZ		Ich habe es begonnen.		klinisch/konservatives Fach		0.0	2.0	1.0	5	3	5	2	Nein	Ja		in anderen Lehrveranstaltungen integriert und verteilt über das Studium		keine Aussage möglich		Nein	3	2	4	2	2	2	3	3	3	1	1	0
		22	Weiblich	0.8				Heidelberg		Regelstudiengang		8	2				Angestellte:r Arzt/Ärztin im Universitätsklinikum		Ich habe es begonnen.		klinisch/konservatives Fach		4.0	4.0	1.0	4	2	4	3	Nein	Ja		-oth-	Begleitprogramm zur Promotion	Nein		Ja	5	3	2	3	2	3	5	4	5	2	3	1
		23	Männlich	1.0				Heidelberg		Regelstudiengang		10	1				Angestellte:r Arzt/Ärztin im Universitätsklinikum		Ich habe es begonnen.		klinisch/operatives Fach		4.0	4.0	3.0	4	1	3	1	Nein	Ja		als separate Lehrveranstaltung verteilt über das Studium		Ja	2.0	Ja	5	5	5	5	5	4	5	5	4	3	4	2
		24	Weiblich	1.7				Heidelberg		Regelstudiengang		10	3.5				Angestellte:r Arzt/Ärztin im Krankenhaus		Ich habe es begonnen.		klinisch/operatives Fach		0.0	3.0	2.0	3	2	4	1	Ja	Nein	fakultative Lehrveranstaltung			keine Aussage möglich		Nein	5	3	3	4	4	3	5	5	5	4	4	4
Gesundheits- und Kinderkrankenpflegerin	Medizinnahe Ausbildung	29	Weiblich	2.5		5.0		Mainz		Regelstudiengang		9	2				Angestellte:r Arzt/Ärztin im Universitätsklinikum		Ich habe es begonnen.		klinisch/konservatives Fach		0.0	1.0	1.0	4	3	4	2	Nein	Nein	-oth-			Nein		Nein	5	4	3	4	2	4	5	5	5	3	3	3
		23	Weiblich	1.4				Heidelberg		Regelstudiengang		9	3.5				Angestellte:r Arzt/Ärztin im Krankenhaus		Ich strebe es an.							5	2	4	1		Ja		als separate Lehrveranstaltung verteilt über das Studium		Nein		Ja	5	3	3	3	3	4	5	5	5	1	0	0
		26	Männlich	1.5				Heidelberg		Regelstudiengang		10	1				Angestellte:r Arzt/Ärztin im Universitätsklinikum		Ich strebe es an.							5	2	3	1		Ja		als separate Lehrveranstaltung verteilt über das Studium		Nein		Nein	5	2	2	2	2	3	5	5	5	1	1	1
		24	Weiblich	1.4				Heidelberg		Regelstudiengang		10	2.5				Angestellte:r Arzt/Ärztin im Krankenhaus		Ich habe es begonnen.		klinisch/operatives Fach		0.0	3.0	1.0	5	2	5	1	keine Angabe	Ja		in anderen Lehrveranstaltungen integriert und verteilt über das Studium		keine Aussage möglich		Ja	5	3	3	3	3	3	5	5	5	3	2	3
Gesundheits- und Kinderkrankenpflegerin	Medizinnahe Ausbildung	30	Weiblich	1.8		3.0		Mainz		Regelstudiengang		10	2				Angestellte:r Arzt/Ärztin im Krankenhaus		Ich habe es begonnen.		klinisch/konservatives Fach		3.0	2.0	3.0	5	2	2	2	Nein	Nein	fakultative Lehrveranstaltung			Nein		Nein	4	3	2	2	2	4	5	5	5	2	4	4
		23	Weiblich	0.8				Heidelberg		Modellstudiengang		10	2		2		Angestellte:r Arzt/Ärztin im Universitätsklinikum		Ich habe es begonnen.		experimentell/theoretisches Fach		4.0	2.0	2.0	4	3	4	2	Ja	Nein	fakultative Lehrveranstaltung			Nein		Nein	5	5	4	5	5	5	5	4	5	0	2	1
Gesundheits- und Kinderkrankenpflegerin	Medizinnahe Ausbildung	25	Weiblich	2.6		4.0		Regensburg		Regelstudiengang		2					Angestellte:r Arzt/Ärztin im Krankenhaus		Ich strebe es an.							4	2	2	1		keine Aussage möglich				keine Aussage möglich		Ja	5	3	4	3	3	5	5	4	5	3	1	2
		23	Weiblich	1.7				Heidelberg		Regelstudiengang		8	2.5				Facharzt/-ärztin in eigener Praxis oder MVZ (außer Allgemeinmedizin)		Ich strebe es an.							5	2	2	3		Ja		Blockveranstaltung		keine Aussage möglich		keine Aussage möglich	3	2	2	2	2	2	5	5	4	1	3	1
		22	Weiblich	1.3				Heidelberg		Regelstudiengang		8					Angestellte:r Arzt/Ärztin im Krankenhaus		Ich strebe es an.							3	1	2	1		Ja		in anderen Lehrveranstaltungen integriert und verteilt über das Studium		Nein		Nein	5	2	5	2	2	4	5	5	4	1	0	0
Gesundheits- und Kinderkrankenpflegerin	Medizinnahe Ausbildung	27	Weiblich	2.1		3.0		Düsseldorf		Modellstudiengang		8	2.5		2.5		Hausarzt/-ärztin in eigener Praxis oder MVZ		Ich bin noch unentschlossen.							5	2	4	2		Nein	fakultative Lehrveranstaltung			keine Aussage möglich		Nein	4	2	3	2	2	2	4	4	4	0	1	1
Gesundheits- und Kinderkrankenpflegerin	Medizinnahe Ausbildung	25	Weiblich	1.7		3.0		Berlin		Modellstudiengang		3					Angestellte:r Arzt/Ärztin im Universitätsklinikum		Ich strebe es an.							5	3	3	2		Ja		Blockveranstaltung		Ja	0.0	Ja	3	3	3	3	2	2	2	4	4	1	1	1
		23	Weiblich	1.4				Heidelberg		Regelstudiengang		8	2.5				Angestellte:r Arzt/Ärztin im Krankenhaus		Ich habe es begonnen.		klinisch/operatives Fach		0.0	2.0	1.0	2	2	4	1	Ja	Ja		Blockveranstaltung		keine Aussage möglich		Nein	5	2	4	4	4	4	5	4	4	1	1	1
Gesundheits- und Kinderkrankenpflegerin	Medizinnahe Ausbildung	24	Weiblich	1.5		3.0		Brandenburg		Modellstudiengang		4					Angestellte:r Arzt/Ärztin im Universitätsklinikum		Ich strebe es an.							5	2	2	1		Ja		als separate Lehrveranstaltung verteilt über das Studium		Ja	8.0	Ja	5	4	5	4	3	4	5	3	5	2	3	1
		23	Weiblich	1.3				Heidelberg		Ich weiß es nicht sicher		10	1.5				Angestellte:r Arzt/Ärztin im Universitätsklinikum		Ich strebe es an.							2	1	2	2		keine Aussage möglich				Ja	4.0	keine Aussage möglich	4	4	4	4	3	2	5	3	4	3	3	2
Gesundheits und Kinderkrankenpflegerin	Medizinnahe Ausbildung	28	Weiblich	3.3		3.0		Hannover		Modellstudiengang		4					Hausarzt/-ärztin in eigener Praxis oder MVZ		Ich strebe es an.							4	2	2	2		Ja		als separate Lehrveranstaltung verteilt über das Studium		Ja	0.0	Nein	5	3	3	3	3	3	3	4	4	0	1	0
Gesundheits- und Kinderkrankenpflegerin	Medizinnahe Ausbildung	27	Weiblich	1.8		3.0		Freiburg		Regelstudiengang		6	3				Facharzt/-ärztin in eigener Praxis oder MVZ (außer Allgemeinmedizin)		Ich strebe es an.							2	1	4	4		Ja		als separate Lehrveranstaltung verteilt über das Studium		keine Aussage möglich		Ja	4	3	3	2	3	2	4	5	4	1	1	1
		22	Weiblich	1.3				Heidelberg		Regelstudiengang		8					Angestellte:r Arzt/Ärztin im Krankenhaus		Ich strebe es an.							4	2	2	1		Ja		in anderen Lehrveranstaltungen integriert und verteilt über das Studium		Nein		Nein	4	2	4	2	2	4	5	5	4	1	1	0
Gesundheits- und Kinderkrankenpflegerin mit 3 Semestern dualem Studium der angewandten Pflegewissenschaften	Medizinnahe Ausbildung	25	Weiblich	1.3		3.0		Erlangen-Nürnberg		Regelstudiengang		5	2				Facharzt/-ärztin in eigener Praxis oder MVZ (außer Allgemeinmedizin)		Ich bin noch unentschlossen.							0	2	0	1		Ja		Blockveranstaltung		keine Aussage möglich		Nein	5	3	3	3	3	3	5	5	5	2	4	0
		19	Weiblich	0.8				Hamburg		Modellstudiengang		4					Ärzte ohne Grenzen	Ärzte ohne Grenzen	Ich strebe es an.							4	1	1	1		Ja		als separate Lehrveranstaltung verteilt über das Studium		Ja	8.0	Ja	5	3	4	3	4	3	4	5	5	2	1	2
Gesundheits und Kinderkrankenschwester	Medizinnahe Ausbildung	23	Weiblich	1.9		0.0		Hannover		Modellstudiengang		6	2.5		2.5		Angestellte:r Arzt/Ärztin im Krankenhaus		Ich strebe es an.							2	1	2	2		Ja		als separate Lehrveranstaltung verteilt über das Studium		Ja	6.0	Ja	4	3	4	3	3	3	5	5	5	1	2	2
		22	Weiblich	1.2				Heidelberg		Regelstudiengang		8	1				Angestellte:r Arzt/Ärztin im Krankenhaus		Ich strebe es an.							4	3	4	2		Ja		als separate Lehrveranstaltung verteilt über das Studium		Nein		Nein	5	3	4	3	3	3	4	5	3	1	1	0
		20	Weiblich	1.2				Jena		Regelstudiengang		4					Facharzt/-ärztin in eigener Praxis oder MVZ (außer Allgemeinmedizin)		Ich strebe es an.							4	2	3	2		keine Aussage möglich				Nein		Nein	4	4	4	5	4	4	4	5	5	3	0	0
		19	Weiblich	1.0				Jena		Regelstudiengang		4					Angestellte:r Arzt/Ärztin im Universitätsklinikum		Ich strebe es an.							4	2	2	2		Nein	fakultative Lehrveranstaltung			Nein		Nein	5	4	5	4	4	4	5	5	5	2	3	1
		19	Weiblich	1.2				Jena		Regelstudiengang		4					Facharzt/-ärztin in eigener Praxis oder MVZ (außer Allgemeinmedizin)		Ich strebe es an.							4	3	3	2		Nein	keine Aussage möglich			Nein		Nein	5	4	4	4	5	3	5	5	5	0	1	0
		19	Weiblich	1.0				Jena		Regelstudiengang		4					Angestellte:r Arzt/Ärztin im Universitätsklinikum		Ich strebe es an.							5	3	3	2		keine Aussage möglich				keine Aussage möglich		keine Aussage möglich	5	3	4	2	2	4	5	5	5	1	3	2
Gesundheits und Krankenoflegerin	Medizinnahe Ausbildung	27	Weiblich	3.2		3.0		Frankfurt am Main		Regelstudiengang		6	3.5				Hausarzt/-ärztin in eigener Praxis oder MVZ		Ich bin noch unentschlossen.							5	3	3	2		Nein	keine Aussage möglich			keine Aussage möglich		Nein	5	2	4	2	3	2	5	5	5	1	0	0
Gesundheits und Krankenpflege	Medizinnahe Ausbildung	25	Weiblich	1.4		0.0		Rostock		Regelstudiengang		10	3.5				Facharzt/-ärztin in eigener Praxis oder MVZ (außer Allgemeinmedizin)		Ich habe es begonnen.		klinisch/operatives Fach	Experimentelle Chirurgie	4.0	4.0	1.0	4	2	0	1	Nein	Ja		als separate Lehrveranstaltung verteilt über das Studium		Nein		Nein	5	1	4	1	1	2	5	5	5	1	4	3
		20	Weiblich	1.5				Jena		Regelstudiengang		4					Facharzt/-ärztin in eigener Praxis oder MVZ (außer Allgemeinmedizin)		Ich strebe es an.							4	2	2	2		keine Aussage möglich				keine Aussage möglich		keine Aussage möglich	4	2	2	4	4	4	4	4	4	0	1	1
Gesundheits und Krankenpflege	Medizinnahe Ausbildung	32	Männlich	3.1		3.0		Duisburg-Essen		Regelstudiengang		8	4				Angestellte:r Arzt/Ärztin im Krankenhaus		Ich bin noch unentschlossen.							5	2	2	1		Ja		in anderen Lehrveranstaltungen integriert und verteilt über das Studium		Ja	4.0	Nein	5	3	4	4	3	3	5	5	5	0	1	1
Gesundheits und Krankenpflege	Medizinnahe Ausbildung	23	Männlich	1.8		1.0		Duisburg-Essen		Regelstudiengang		6	3				Angestellte:r Arzt/Ärztin im Krankenhaus		Ich bin noch unentschlossen.							5	3	3	2		Ja		keine Aussage möglich		Ja	0.0	Ja	4	3	3	2	3	4	5	5	4	1	2	1
Gesundheits und Krankenpflege	Medizinnahe Ausbildung	28	Weiblich	1.8		3.0		Duisburg-Essen		Regelstudiengang		13	2				Angestellte:r Arzt/Ärztin im Krankenhaus		Ich habe es begonnen.		klinisch/konservatives Fach		3.0	5.0	2.0	5	4	4	3	keine Angabe	Nein	fakultative Lehrveranstaltung			Nein		Nein	4	2	3	3	2	2	5	5	5	1	1	0
		21	Weiblich	1.3				Jena		Regelstudiengang		4					Facharzt/-ärztin in eigener Praxis oder MVZ (außer Allgemeinmedizin)		Ich strebe es an.							4	2	3	2		keine Aussage möglich				Nein		keine Aussage möglich	5	2	3	4	3	4	5	5	5	1	1	0
		23	Männlich	1.2				Heidelberg		Regelstudiengang		10	2				Angestellte:r Arzt/Ärztin im Universitätsklinikum		Ich habe es begonnen.		experimentell/theoretisches Fach		3.0	4.0	2.0	5	1	1	1	Nein	Nein	-oth-			Nein		Nein	4	4	3	3	4	5	5	5	4	3	4	1
Gesundheits und Krankenpflege	Medizinnahe Ausbildung	26	Männlich	1.6		3.0		Gießen		Regelstudiengang		4					Angestellte:r Arzt/Ärztin im Krankenhaus		Ich bin noch unentschlossen.							4	2	2	1		Ja		Blockveranstaltung		keine Aussage möglich		Ja	3	2	2	2	2	2	4	2	5	1	1	2
		19	Weiblich	1.0				Jena		Regelstudiengang		4					Hausarzt/-ärztin in eigener Praxis oder MVZ		Ich bin noch unentschlossen.							5	3	2	1		keine Aussage möglich				keine Aussage möglich		Nein	5	1	4	1	1	4	5	2	4	0	4	3
		20	Weiblich	1.2				Jena		Regelstudiengang		4					Angestellte:r Arzt/Ärztin im Krankenhaus		Ich strebe es an.							5	2	3	4		keine Aussage möglich				keine Aussage möglich		keine Aussage möglich	3	2	3	2	2	2	4	5	5	0	0	1
		19	Weiblich	1.2				Jena		Regelstudiengang		4					Angestellte:r Arzt/Ärztin im Universitätsklinikum		Ich strebe es an.							5	2	2	1		keine Aussage möglich				keine Aussage möglich		Ja	5	4	4	5	5	4	4	5	4	3	3	3
		21	Weiblich	1.6				Düsseldorf		Modellstudiengang		4					Angestellte:r Arzt/Ärztin im Krankenhaus		Ich strebe es an.							4	2	2	1		keine Aussage möglich				keine Aussage möglich		keine Aussage möglich	5	3	3	2	4	0	5	5	4	1	0	1
		20	Weiblich	1.2				Jena		Regelstudiengang		4					Facharzt/-ärztin in eigener Praxis oder MVZ (außer Allgemeinmedizin)		Ich strebe es an.							3	2	2	2		Nein	keine Aussage möglich			Nein		Nein	4	4	4	5	5	5	5	5	5	0	1	1
Gesundheits und krankenpflege	Medizinnahe Ausbildung	24	Weiblich	1.6		0.0		Ulm		Regelstudiengang		10	3				Angestellte:r Arzt/Ärztin im Krankenhaus		Ich habe es begonnen.		experimentell/theoretisches Fach		5.0	2.0	5.0	5	2	3	2	Nein	Nein	fakultative Lehrveranstaltung			Ja	1.0	Nein	4	4	4	3	2	4	5	4	5	2	4	3
Gesundheits -und Krankenpflege	Medizinnahe Ausbildung	23	Weiblich	1.7		3.0		Oldenburg		Modellstudiengang		2					Facharzt/-ärztin in eigener Praxis oder MVZ (außer Allgemeinmedizin)		Ich strebe es an.							4	2	2	1		Ja		als separate Lehrveranstaltung verteilt über das Studium		Ja	10.0	Nein	4	4	2	2	2	4	4	5	5	0	0	0
		20	Männlich	1.2				Düsseldorf		Modellstudiengang		4					Angestellte:r Arzt/Ärztin im Krankenhaus		Ich strebe es an.							3	2	2	1		Ja		als separate Lehrveranstaltung verteilt über das Studium		Ja	3.0	Ja	5	4	4	4	2	3	3	5	5	1	2	2
		24	Weiblich	1.8				Heidelberg		Regelstudiengang		9	3.5				Facharzt/-ärztin in eigener Praxis oder MVZ (außer Allgemeinmedizin)		Ich habe es abgebrochen.		experimentell/theoretisches Fach		4.0	5.0	3.0	4	3	4	2	keine Angabe	Nein	-oth-			Nein		Nein	5	3	3	2	2	2	5	3	4	3	4	3
		19	Weiblich	0.9				Jena		Regelstudiengang		4					Hausarzt/-ärztin in eigener Praxis oder MVZ		Ich strebe es an.							4	2	3	3		keine Aussage möglich				keine Aussage möglich		Ja	5	4	4	4	4	4	4	4	4	0	1	1
		20	Weiblich	1.5				Jena		Regelstudiengang		4					Hausarzt/-ärztin in eigener Praxis oder MVZ		Ich strebe es an.							4	2	3	1		keine Aussage möglich				Nein		Nein	4	4	3	3	3	2	3	4	3	1	1	1
Gesundheits- und Krankenpflege	Medizinnahe Ausbildung	26	Weiblich	1.6		3.0		Augsburg		Modellstudiengang		7	2.5		2.5		Angestellte:r Arzt/Ärztin im Universitätsklinikum		Ich habe es begonnen.		experimentell/theoretisches Fach		0.0	1.0	2.0	4	1	3	1	Nein	Ja		-oth-	Innerhalb der curricularen Lehrveranstaltungen und zusätzliche Kurse online oder Anrechnung von extern besuchten Veranstaltungen zur Förderung der Wissenschaftlichkeit	Ja	13.0	Ja	5	3	4	3	3	2	5	5	5	1	2	1
		20	Männlich	1.7				Jena		Regelstudiengang		4					Facharzt/-ärztin in eigener Praxis oder MVZ (außer Allgemeinmedizin)		Ich strebe es an.							4	1	1	1		keine Aussage möglich				Ja	4.0	Ja	5	3	4	4	3	3	4	4	4	1	1	1
		20	Weiblich	1.3				Jena		Regelstudiengang		4					Facharzt/-ärztin in eigener Praxis oder MVZ (außer Allgemeinmedizin)		Ich strebe es an.							5	2	2	2		keine Aussage möglich				keine Aussage möglich		Nein	5	3	5	2	2	0	0	3	4	0	1	0
		19	Männlich	1.0				Dresden		Regelstudiengang		2					Facharzt/-ärztin in eigener Praxis oder MVZ (außer Allgemeinmedizin)		Ich strebe es an.							4	2	2	2		Ja		in anderen Lehrveranstaltungen integriert und verteilt über das Studium		Nein		Nein	3	3	4	3	4	2	3	4	4	2	3	1
		21	Weiblich	1.8				Frankfurt am Main		Regelstudiengang		4					Angestellte:r Arzt/Ärztin im Krankenhaus		Ich strebe es an.							5	2	0	2		keine Aussage möglich				keine Aussage möglich		Nein	5	3	4	4	4	0	0	5	3	0	2	1
Gesundheits- und Krankenpflege	Medizinnahe Ausbildung	27	Weiblich	1.8		3.0		Dresden		Regelstudiengang		8	4				Angestellte:r Arzt/Ärztin im Krankenhaus		Ich habe es begonnen.		klinisch/konservatives Fach		2.0	2.0	2.0	2	3	3	1	Nein	Ja		als separate Lehrveranstaltung verteilt über das Studium		Ja	0.0	keine Aussage möglich	5	4	4	4	4	4	5	5	5	2	3	3
Gesundheits- und Krankenpflege	Medizinnahe Ausbildung	27	Männlich	2.7		3.0		Magdeburg		Regelstudiengang		4					Angestellte:r Arzt/Ärztin im Universitätsklinikum		Ich strebe es an.							5	2	3	2		Ja		als separate Lehrveranstaltung verteilt über das Studium		Ja	1.0	Nein	5	3	3	3	4	2	4	4	4	2	2	1
		19	Weiblich	0.8				Würzburg		Regelstudiengang		4					Hausarzt/-ärztin in eigener Praxis oder MVZ		Ich strebe es an.							4	1	2	1		keine Aussage möglich				Nein		Nein	4	5	4	5	5	5	5	5	5	1	3	1
Gesundheits- und Krankenpflege	Medizinnahe Ausbildung	24	Weiblich	1.8		3.0		Magdeburg		Regelstudiengang		4					Facharzt/-ärztin in eigener Praxis oder MVZ (außer Allgemeinmedizin)		Ich strebe es an.							5	2	0	1		Nein	keine Aussage möglich			Ja	1.0	Nein	5	3	4	3	5	4	5	5	5	1	1	1
Gesundheits- und Krankenpflege	Medizinnahe Ausbildung	24	Weiblich	1.4		3.0		Göttingen		Regelstudiengang		3					Hausarzt/-ärztin in eigener Praxis oder MVZ		Ich strebe es an.							4	2	2	2		keine Aussage möglich				keine Aussage möglich		keine Aussage möglich	3	2	2	2	3	4	4	4	4	0	3	2
		25	Männlich	1.5				Ulm		Regelstudiengang		12	2				Facharzt/-ärztin in eigener Praxis oder MVZ (außer Allgemeinmedizin)		Ich bin noch unentschlossen.							5	3	3	2		Ja		als separate Lehrveranstaltung verteilt über das Studium		Nein		Ja	5	3	4	3	4	3	5	5	5	1	0	1
		20	Weiblich	1.0				Jena		Regelstudiengang		4					Facharzt/-ärztin in eigener Praxis oder MVZ (außer Allgemeinmedizin)		Ich strebe es an.							5	2	2	1		keine Aussage möglich				Nein		Nein	5	2	2	2	3	2	0	4	5	0	0	0
		23	Weiblich	1.0				Heidelberg		Regelstudiengang		8	1.5				Angestellte:r Arzt/Ärztin im Universitätsklinikum		Ich strebe es an.							5	3	2	1		Ja		-oth-		Ja	1.0	Ja	5	5	4	4	3	3	5	5	4	1	2	1
		23	Weiblich	1.4				Ulm		Regelstudiengang		11	1.5				Angestellte:r Arzt/Ärztin im Universitätsklinikum		Ich habe es begonnen.		experimentell/theoretisches Fach		3.0	2.0	2.0	4	2	4	2	Ja	keine Aussage möglich				Ja	0.0	keine Aussage möglich	5	3	4	3	3	4	4	4	4	2	4	3
		23	Weiblich	1.3				Heidelberg		Regelstudiengang		7	2.5				Hausarzt/-ärztin in eigener Praxis oder MVZ		Ich habe es begonnen.		experimentell/theoretisches Fach	Epidemiologisch	0.0	2.0	1.0	5	2	3	2	Nein	keine Aussage möglich				keine Aussage möglich		Nein	4	2	3	1	1	1	4	5	5	3	3	2
		21	Männlich	1.1				Würzburg		Regelstudiengang		5	1				Angestellte:r Arzt/Ärztin im Universitätsklinikum		Ich habe es begonnen.		experimentell/theoretisches Fach		0.0	1.0	1.0	0	1	1	1	keine Angabe	keine Aussage möglich				keine Aussage möglich		keine Aussage möglich	5	5	4	5	5	4	5	4	4	1	2	2
		29	Männlich	1.5				Jena		Regelstudiengang		9	2				Angestellte:r Arzt/Ärztin im Universitätsklinikum		Ich strebe es an.							2	2	3	4		Nein	klinisches Wahlfach			Ja	6.0	Nein	3	4	2	4	1	5	2	0	3	2	2	4
		22	Weiblich	1.5				Göttingen		Regelstudiengang		6	2				Angestellte:r Arzt/Ärztin im Krankenhaus		Ich strebe es an.							5	2	2	1		Ja		Blockveranstaltung		Nein		Nein	3	3	2	2	2	2	5	5	5	0	1	1
		22	Weiblich	3.0				Göttingen		Regelstudiengang		6	2				Angestellte:r Arzt/Ärztin im Krankenhaus		Ich strebe es an.							1	2	3	4		keine Aussage möglich				keine Aussage möglich		Nein	5	4	4	5	3	3	4	5	5	1	1	0
		23	Weiblich	2.1				Göttingen		Regelstudiengang		6	2.5				Angestellte:r Arzt/Ärztin im Universitätsklinikum		Ich möchte nicht promovieren.							4	2	3	3		keine Aussage möglich				Nein		Ja	3	4	3	2	2	2	1	4	4	0	1	0
Gesundheits- und Krankenpflege	Medizinnahe Ausbildung	26	Männlich	2.7		3.0		Brandenburg		Modellstudiengang		2					Angestellte:r Arzt/Ärztin im Universitätsklinikum		Ich strebe es an.							2	1	2	1		Ja		Blockveranstaltung		Ja	2.0	Ja	5	4	3	4	3	4	5	5	5	1	4	3
		21	Weiblich	1.8				Frankfurt am Main		Regelstudiengang		5	3				Angestellte:r Arzt/Ärztin im Krankenhaus		Ich strebe es an.							4	2	2	1		Nein	klinisches Wahlfach			Nein		Ja	3	3	1	2	2	4	4	5	5	0	1	1
		22	Weiblich	2.0				Frankfurt am Main		Modellstudiengang		5	3		3		Angestellte:r Arzt/Ärztin im Krankenhaus		Ich strebe es an.							2	2	1	2		Ja		als separate Lehrveranstaltung verteilt über das Studium		Nein		Ja	4	2	2	2	2	2	4	3	4	1	4	4
Gesundheits- und Krankenpflege	Medizinnahe Ausbildung	27	Weiblich	1.6		3.0		Mainz		Regelstudiengang		9	2.5				Angestellte:r Arzt/Ärztin im Universitätsklinikum		Ich habe es begonnen.		experimentell/theoretisches Fach	Medizindidaktik	4.0	2.0	3.0	4	2	2	1	Ja	keine Aussage möglich				keine Aussage möglich		Nein	4	3	2	2	3	2	4	3	4	1	3	1
		23	Männlich	1.3				Frankfurt am Main		Regelstudiengang		5	3.5						Ich strebe es an.							5	2	2	1		Nein	klinisches Wahlfach			Nein		Nein	4	3	3	3	4	4	5	5	4	1	2	2
Gesundheits- und Krankenpflege	Medizinnahe Ausbildung	26	Männlich	1.5		3.0		Mainz		Regelstudiengang		9	1.5				Angestellte:r Arzt/Ärztin im Universitätsklinikum		Ich habe es begonnen.		experimentell/theoretisches Fach		5.0	4.0	3.0	5	4	5	2	Nein	Nein	fakultative Lehrveranstaltung			Nein		Nein	5	3	3	3	2	2	4	5	4	2	4	2
Gesundheits- und Krankenpflege	Medizinnahe Ausbildung	26	Männlich	2.1		3.0		Dresden		Regelstudiengang		4					Angestellte:r Arzt/Ärztin im Universitätsklinikum		Ich habe es begonnen.		experimentell/theoretisches Fach		1.0	1.0	1.0	3	1	1	1	Nein	Nein	-oth-			Nein		Nein	5	3	3	3	3	4	5	5	4	1	3	1
		19	Weiblich	1.1				Düsseldorf		Modellstudiengang		4					Angestellte:r Arzt/Ärztin im Krankenhaus		Ich strebe es an.							5	2	2	1		keine Aussage möglich				Nein		keine Aussage möglich	3	2	3	4	4	3	5	4	4	0	0	0
Gesundheits- und Krankenpflege	Medizinnahe Ausbildung	28	Weiblich	3.2		3.0		Frankfurt am Main		Regelstudiengang		5	3				Angestellte:r Arzt/Ärztin im Krankenhaus		Ich strebe es an.							5	2	2	1		keine Aussage möglich				keine Aussage möglich		keine Aussage möglich	5	3	4	3	3	3	5	5	4	2	2	1
		21	Weiblich	1.5				Mannheim		Modellstudiengang		6	1.5		1.5		Angestellte:r Arzt/Ärztin im Universitätsklinikum		Ich strebe es an.							4	2	2	2		Ja		keine Aussage möglich		Ja	0.0	Ja	5	3	5	3	5	2	5	5	5	0	4	1
Gesundheits- und Krankenpflege	Medizinnahe Ausbildung	25	Weiblich	1.5		3.0		Münster		Regelstudiengang		9	2.5				Facharzt/-ärztin in eigener Praxis oder MVZ (außer Allgemeinmedizin)		Ich strebe es an.							4	2	3	1		Ja		Blockveranstaltung		Nein		Nein	4	3	3	3	3	4	5	4	4	2	3	2
Gesundheits- und Krankenpflege	Medizinnahe Ausbildung	29	Weiblich	1.8		3.0		Hannover		Modellstudiengang		8	1.5		1.5		Angestellte:r Arzt/Ärztin im Krankenhaus		Ich strebe es an.							5	3	2	2		Ja		keine Aussage möglich		keine Aussage möglich		keine Aussage möglich	5	3	4	2	4	4	5	5	5	0	0	1
Gesundheits- und Krankenpflege	Medizinnahe Ausbildung	26	Männlich	2.5		3.0		Hannover		Modellstudiengang		6	2.5		2.5		Hausarzt/-ärztin in eigener Praxis oder MVZ		Ich bin noch unentschlossen.							4	3	5	2		Ja		als separate Lehrveranstaltung verteilt über das Studium		keine Aussage möglich		Ja	4	2	5	1	4	3	5	5	5	4	4	2
Gesundheits- und Krankenpflege	Medizinnahe Ausbildung	26	Weiblich	2.3		3.0		Halle-Wittenberg		Regelstudiengang		2					Facharzt/-ärztin in eigener Praxis oder MVZ (außer Allgemeinmedizin)		Ich bin noch unentschlossen.							3	4	2	1		keine Aussage möglich				keine Aussage möglich		keine Aussage möglich	5	2	2	2	5	4	5	5	5	0	0	1
Gesundheits- und Krankenpflege	Medizinnahe Ausbildung	25	Männlich	2.4		3.0		Brandenburg		Modellstudiengang		2					Angestellte:r Arzt/Ärztin im Krankenhaus		Ich strebe es an.							2	1	3	3		Ja		als separate Lehrveranstaltung verteilt über das Studium		Ja	8.0	Nein	5	2	4	1	2	2	5	4	4	3	3	2
Gesundheits- und Krankenpflege	Medizinnahe Ausbildung	26	Männlich	1.3		3.0		Duisburg-Essen		Regelstudiengang		10	1				Facharzt/-ärztin in eigener Praxis oder MVZ (außer Allgemeinmedizin)		Ich habe es begonnen.		experimentell/theoretisches Fach		2.0	2.0	3.0	2	1	2	2	Ja	Nein	keine Aussage möglich			Nein		Nein	4	3	2	1	0	3	4	4	4	0	4	2
Gesundheits- und Krankenpflege	Medizinnahe Ausbildung	26	Männlich	2.4		3.0		Marburg		Regelstudiengang		6					Angestellte:r Arzt/Ärztin im Krankenhaus		Ich strebe es an.							4	2	2	1		Ja		als separate Lehrveranstaltung verteilt über das Studium		keine Aussage möglich		keine Aussage möglich	5	3	4	3	4	3	5	4	3	1	4	1
Gesundheits- und Krankenpflege	Medizinnahe Ausbildung	27	Weiblich	1.8		3.0		Kiel		Regelstudiengang		11	3				Angestellte:r Arzt/Ärztin im Krankenhaus		Ich strebe es an.							4	3	3	2		Nein	keine Aussage möglich			Nein		Nein	4	3	2	3	3	4	4	4	5	2	3	1
Gesundheits- und Krankenpflege	Medizinnahe Ausbildung	27	Weiblich	2.0		3.0		Duisburg-Essen		Regelstudiengang		6	2.5				Angestellte:r Arzt/Ärztin im Universitätsklinikum		Ich strebe es an.							5	1	4	2		Nein	keine Aussage möglich			keine Aussage möglich		Ja	5	3	4	3	3	4	5	5	5	0	0	0
Gesundheits- und Krankenpflege	Medizinnahe Ausbildung	32	Männlich	2.3		3.0		Duisburg-Essen		Regelstudiengang		10	3.5				Angestellte:r Arzt/Ärztin im Universitätsklinikum		Ich habe es begonnen.		experimentell/theoretisches Fach		2.0	1.0	1.0	5	2	4	3	Nein	Ja		als separate Lehrveranstaltung verteilt über das Studium		Nein		keine Aussage möglich	2	2	1	2	2	1	4	4	4	1	1	1
		21	Weiblich	1.4				Frankfurt am Main		Regelstudiengang		6	3				Facharzt/-ärztin in eigener Praxis oder MVZ (außer Allgemeinmedizin)		Ich strebe es an.							4	2	1	2		Ja		keine Aussage möglich		keine Aussage möglich		Ja	5	4	4	4	3	4	3	3	4	0	1	0
		23	Weiblich	1.9				Frankfurt am Main		Regelstudiengang		5	2				Facharzt/-ärztin in eigener Praxis oder MVZ (außer Allgemeinmedizin)		Ich strebe es an.							5	2	2	2		keine Aussage möglich				keine Aussage möglich		Nein	5	3	4	3	3	3	3	5	4	0	0	0
		22	Weiblich	1.8				Frankfurt am Main		Regelstudiengang		5	3				Facharzt/-ärztin in eigener Praxis oder MVZ (außer Allgemeinmedizin)		Ich strebe es an.							5	2	3	2		keine Aussage möglich				keine Aussage möglich		keine Aussage möglich	4	2	2	2	1	3	4	5	4	1	1	1
		22	Weiblich	1.0				Frankfurt am Main		Regelstudiengang		5	2				Angestellte:r Arzt/Ärztin im Krankenhaus		Ich strebe es an.							5	3	4	2		Ja		-oth-	Biometrie ist ein eigenes Pflichtfach, der Rest Fahlfäcjer	keine Aussage möglich		Ja	5	3	4	3	4	2	4	4	3	2	0	0
Gesundheits- und Krankenpflege	Medizinnahe Ausbildung	23	Weiblich	1.6		2.0		Duisburg-Essen		Regelstudiengang		6	2				Angestellte:r Arzt/Ärztin im Universitätsklinikum		Ich strebe es an.							4	2	3	1		keine Aussage möglich				keine Aussage möglich		Nein	4	3	4	3	3	4	4	5	5	1	0	0
Gesundheits- und Krankenpflege	Medizinnahe Ausbildung	23	Weiblich	2.3		3.0		Lübeck		Regelstudiengang		2					Angestellte:r Arzt/Ärztin im Universitätsklinikum		Ich bin noch unentschlossen.							5	2	2	2		Ja		in anderen Lehrveranstaltungen integriert und verteilt über das Studium		Nein		Nein	5	3	4	3	3	2	5	4	5	1	1	0
Gesundheits- und Krankenpflege	Medizinnahe Ausbildung	26	Weiblich	1.8		3.0		Greifswald		Regelstudiengang		4					Hausarzt/-ärztin in eigener Praxis oder MVZ		Ich bin noch unentschlossen.							2	1	2	1		Ja		als separate Lehrveranstaltung verteilt über das Studium		keine Aussage möglich		Ja	3	2	2	2	3	4	5	5	3	1	1	0
		21	Weiblich	1.4				Göttingen		Regelstudiengang		6	1.5				Angestellte:r Arzt/Ärztin im Universitätsklinikum		Ich strebe es an.							3	2	4	1		Ja		Blockveranstaltung		Nein		Nein	4	4	3	3	2	1	5	5	5	1	0	1
		22	Männlich	1.6				Frankfurt am Main		Regelstudiengang		6	3				Angestellte:r Arzt/Ärztin im Universitätsklinikum		Ich bin noch unentschlossen.							5	2	2	1		keine Aussage möglich				Nein		Nein	4	2	3	3	2	4	5	5	4	1	4	3
		20	Weiblich	1.4				Würzburg		Regelstudiengang		4					Facharzt/-ärztin in eigener Praxis oder MVZ (außer Allgemeinmedizin)		Ich strebe es an.							3	2	2	2		keine Aussage möglich				Nein		Nein	4	3	2	4	3	2	4	4	4	1	1	0
		21	Weiblich	1.9				Frankfurt am Main		Regelstudiengang		5	3				Facharzt/-ärztin in eigener Praxis oder MVZ (außer Allgemeinmedizin)		Ich strebe es an.							4	1	1	1		keine Aussage möglich				keine Aussage möglich		Nein	4	3	4	4	4	4	5	4	5	1	0	0
		21	Weiblich	1.1				Würzburg		Regelstudiengang		4					Angestellte:r Arzt/Ärztin im Universitätsklinikum		Ich strebe es an.							4	2	4	2		keine Aussage möglich				keine Aussage möglich		Nein	5	4	3	4	3	3	4	5	4	1	2	1
		27	Männlich	1.5				Heidelberg		Regelstudiengang		11	2				Angestellte:r Arzt/Ärztin im Universitätsklinikum		Ich habe es begonnen.		experimentell/theoretisches Fach		2.0	2.0	2.0	4	1	2	2	Nein	Ja		als separate Lehrveranstaltung verteilt über das Studium		Nein		Nein	4	4	4	4	4	4	5	3	5	3	4	4
		20	Weiblich	1.1				Frankfurt am Main		Regelstudiengang		5	3				Facharzt/-ärztin in eigener Praxis oder MVZ (außer Allgemeinmedizin)		Ich strebe es an.							5	2	3	3		keine Aussage möglich				Ja	0.0	keine Aussage möglich	4	4	3	4	2	2	4	4	3	1	1	0
Gesundheits- und Krankenpflege	Medizinnahe Ausbildung	24	Weiblich	1.9		3.0		Gießen		Regelstudiengang		4					Angestellte:r Arzt/Ärztin in der Industrie		Ich strebe es an.							5	2	2	2		Ja		als separate Lehrveranstaltung verteilt über das Studium		Nein		Ja	5	4	3	3	4	4	3	2	4	1	1	1
		22	Weiblich	1.3				Frankfurt am Main		Regelstudiengang		5	2.5				Angestellte:r Arzt/Ärztin im Universitätsklinikum		Ich strebe es an.							5	2	2	1		keine Aussage möglich				Nein		Nein	4	4	3	2	3	4	4	2	4	0	0	0
		22	Männlich	1.8				Würzburg		Regelstudiengang		4					Facharzt/-ärztin in eigener Praxis oder MVZ (außer Allgemeinmedizin)		Ich strebe es an.							3	1	2	1		keine Aussage möglich				keine Aussage möglich		keine Aussage möglich	4	4	4	3	4	3	0	4	0	1	3	1
		22	Weiblich	1.2				Frankfurt am Main		Regelstudiengang		7	3.5				Facharzt/-ärztin in eigener Praxis oder MVZ (außer Allgemeinmedizin)		Ich habe es begonnen.		klinisch/konservatives Fach		0.0	4.0	2.0	5	2	2	1	Nein	keine Aussage möglich				Nein		Nein	4	3	4	4	4	5	5	5	5	0	1	1
		22	Weiblich	1.9				Frankfurt am Main		Regelstudiengang		5	2				Facharzt/-ärztin in eigener Praxis oder MVZ (außer Allgemeinmedizin)		Ich strebe es an.							4	2	3	2		keine Aussage möglich				keine Aussage möglich		Nein	5	2	4	4	5	2	4	5	5	1	0	0
		22	Männlich	0.8				Heidelberg		Regelstudiengang		8	1.5				Angestellte:r Arzt/Ärztin im Universitätsklinikum		Ich habe es begonnen.		experimentell/theoretisches Fach		0.0	2.0	2.0	3	2	3	2	Nein	Ja		als separate Lehrveranstaltung verteilt über das Studium		Ja	0.0	keine Aussage möglich	5	4	5	5	5	3	5	5	5	2	4	2
		23	Weiblich	1.2				Halle-Wittenberg		Regelstudiengang		8	3.5				Facharzt/-ärztin in eigener Praxis oder MVZ (außer Allgemeinmedizin)		Ich strebe es an.							4	2	0	2		Ja		in anderen Lehrveranstaltungen integriert und verteilt über das Studium		Ja	0.0	Nein	5	4	2	2	2	4	4	2	5	1	1	0
		21	Männlich	1.1				Frankfurt am Main		Regelstudiengang		6	keine Angaben				Facharzt/-ärztin in eigener Praxis oder MVZ (außer Allgemeinmedizin)		Ich strebe es an.							5	1	3	1		keine Aussage möglich				Ja	0.0	keine Aussage möglich	5	4	5	4	5	4	5	5	5	1	1	0
		21	Weiblich	1.7				Frankfurt am Main		Regelstudiengang		4					Facharzt/-ärztin in eigener Praxis oder MVZ (außer Allgemeinmedizin)		Ich strebe es an.							4	1	1	1		Nein	keine Aussage möglich			Ja	4.0	Nein	5	3	5	3	3	3	4	5	5	1	0	0
		22	Weiblich	1.5				Frankfurt am Main		Regelstudiengang		5	2				Facharzt/-ärztin in eigener Praxis oder MVZ (außer Allgemeinmedizin)		Ich habe es begonnen.		klinisch/operatives Fach		0.0	1.0	2.0	4	2	4	2	keine Angabe	keine Aussage möglich				keine Aussage möglich		keine Aussage möglich	5	4	4	4	5	4	4	5	5	2	2	2
		21	Weiblich	1.5				Frankfurt am Main		Regelstudiengang		8	2				Hausarzt/-ärztin in eigener Praxis oder MVZ		Ich strebe es an.							4	4	4	4		Nein	keine Aussage möglich			Nein		Nein	4	1	2	2	2	2	2	2	2	2	2	2
Gesundheits- und Krankenpflege	Medizinnahe Ausbildung	33	Männlich	3.0		3.0		Dresden		Modellstudiengang		6	keine Angaben		keine Angaben		Angestellte:r Arzt/Ärztin im Krankenhaus		Ich bin noch unentschlossen.							5	2	3	3		Ja		in anderen Lehrveranstaltungen integriert und verteilt über das Studium		Ja	0.0	Ja	4	2	3	2	2	4	4	4	4	0	1	0
		20	Männlich	1.0				Dresden		Regelstudiengang		4					Angestellte:r Arzt/Ärztin im Universitätsklinikum		Ich strebe es an.							4	2	2	2		Ja		Blockveranstaltung		keine Aussage möglich		Ja	5	4	4	3	3	3	3	4	4	0	0	1
		21	Weiblich	1.2				Erlangen-Nürnberg		Regelstudiengang		6	1.5				Facharzt/-ärztin in eigener Praxis oder MVZ (außer Allgemeinmedizin)		Ich strebe es an.							3	1	2	3		Ja		Blockveranstaltung		Nein		Nein	5	4	3	3	3	2	5	4	4	1	1	1
		21	Weiblich	1.0				Erlangen-Nürnberg		Regelstudiengang		6	2				Facharzt/-ärztin in eigener Praxis oder MVZ (außer Allgemeinmedizin)		Ich strebe es an.							3	2	2	1		Ja		Blockveranstaltung		Nein		Nein	5	4	3	3	3	2	2	4	4	2	3	2
		21	Weiblich	1.0				Erlangen-Nürnberg		Regelstudiengang		6	1.5				Facharzt/-ärztin in eigener Praxis oder MVZ (außer Allgemeinmedizin)		Ich strebe es an.							4	3	3	2		Ja		Blockveranstaltung		Nein		Nein	5	2	3	2	3	2	2	5	4	2	2	3
		22	Weiblich	2.0				Frankfurt am Main		Regelstudiengang		5	3.5				Facharzt/-ärztin in eigener Praxis oder MVZ (außer Allgemeinmedizin)		Ich strebe es an.							4	2	2	2		keine Aussage möglich				keine Aussage möglich		keine Aussage möglich	4	3	4	3	3	4	4	5	4	1	1	0
Gesundheits- und Krankenpflege	Medizinnahe Ausbildung	31	Männlich	2.2		3.0		Duisburg-Essen		Regelstudiengang		9	4				Angestellte:r Arzt/Ärztin im Universitätsklinikum		Ich strebe es an.							3	3	5	2		keine Aussage möglich				keine Aussage möglich		Nein	4	2	3	2	2	2	4	4	4	0	1	1
		22	Weiblich	1.8				Hamburg		Regelstudiengang		5	3				Facharzt/-ärztin in eigener Praxis oder MVZ (außer Allgemeinmedizin)		Ich strebe es an.							3	2	2	2		Ja		als separate Lehrveranstaltung verteilt über das Studium		Ja	0.0	Nein	4	4	3	3	3	3	4	5	5	1	3	1
		21	Weiblich	1.6				Frankfurt am Main		Regelstudiengang		4					Angestellte:r Arzt/Ärztin im Universitätsklinikum		Ich strebe es an.							5	2	2	2		keine Aussage möglich				keine Aussage möglich		Ja	2	2	2	3	2	2	4	4	5	1	0	0
Gesundheits- und Krankenpflege	Medizinnahe Ausbildung	29	Männlich	1.5		3.0		Greifswald		Regelstudiengang		12	3.5				Hausarzt/-ärztin in eigener Praxis oder MVZ		Ich habe es begonnen.		klinisch/operatives Fach		2.0	1.0	3.0	5	4	4	1	Nein	Nein	keine Aussage möglich			Ja	10.0	Nein	5	2	4	3	3	3	5	5	5	2	4	4
		23	Männlich	1.3				Heidelberg		Regelstudiengang		10	1				Angestellte:r Arzt/Ärztin im Universitätsklinikum		Ich habe es begonnen.		experimentell/theoretisches Fach		4.0	3.0	4.0	5	0	0	2	Nein	Ja		in anderen Lehrveranstaltungen integriert und verteilt über das Studium		keine Aussage möglich		keine Aussage möglich	5	2	4	4	3	4	5	5	4	3	3	1
		22	Weiblich	0.8				Düsseldorf		Modellstudiengang		8	1		1		Facharzt/-ärztin in eigener Praxis oder MVZ (außer Allgemeinmedizin)		Ich strebe es an.							5	2	4	1		keine Aussage möglich				keine Aussage möglich		Nein	5	3	0	3	4	4	5	5	5	2	1	1
Gesundheits- und Krankenpflege	Medizinnahe Ausbildung	25	Männlich	1.6		2.0		Würzburg		Regelstudiengang		7	2				Angestellte:r Arzt/Ärztin im Universitätsklinikum		Ich habe es begonnen.		experimentell/theoretisches Fach		2.0	1.0	2.0	3	2	3	2	Nein	keine Aussage möglich				keine Aussage möglich		Nein	4	3	3	4	3	3	4	4	4	2	3	2
		25	Männlich	2.3				Heidelberg		Regelstudiengang		10	keine Angaben				Angestellte:r Arzt/Ärztin im Universitätsklinikum		Ich habe es begonnen.		experimentell/theoretisches Fach		1.0	2.0	1.0	3	1	3	2	Nein	Ja		in anderen Lehrveranstaltungen integriert und verteilt über das Studium		Nein		Nein	3	2	3	3	3	1	3	5	5	3	1	1
Gesundheits- und Krankenpflege	Medizinnahe Ausbildung	24	Weiblich	1.8		3.0		Bonn		Regelstudiengang		2					Hausarzt/-ärztin in eigener Praxis oder MVZ		Ich strebe es an.							4	1	1	1		keine Aussage möglich				keine Aussage möglich		Nein	4	3	4	4	5	4	5	2	0	0	1	0
Gesundheits- und Krankenpflege	Medizinnahe Ausbildung	25	Weiblich	1.9		3.0		Ulm		Regelstudiengang		5	3.5				Angestellte:r Arzt/Ärztin im Krankenhaus		Ich strebe es an.							4	2	3	2		Ja		in anderen Lehrveranstaltungen integriert und verteilt über das Studium		Ja	0.0	Nein	5	3	3	3	3	3	2	5	4	2	4	3
		23	Männlich	1.7				Heidelberg		Regelstudiengang		7	3.5				Facharzt/-ärztin in eigener Praxis oder MVZ (außer Allgemeinmedizin)		Ich habe es begonnen.		experimentell/theoretisches Fach		2.0	4.0	2.0	3	2	0	2	keine Angabe	Nein	keine Aussage möglich			Nein		Nein	4	2	3	3	3	3	4	4	4	0	0	0
		24	Weiblich	0.8				Heidelberg		Regelstudiengang		10	2.5				Hausarzt/-ärztin in eigener Praxis oder MVZ		Ich bin noch unentschlossen.							5	5	0	5		Nein	keine Aussage möglich			Nein		Nein	3	1	3	2	3	3	5	5	3	1	1	1
		22	Männlich	1.0				Heidelberg		Regelstudiengang		6	2				Angestellte:r Arzt/Ärztin im Universitätsklinikum		Ich strebe es an.							4	1	3	2		keine Aussage möglich				Nein		Nein	4	2	4	1	2	1	4	5	4	2	1	1
Gesundheits- und Krankenpflege	Medizinnahe Ausbildung	30	Männlich	2.5		3.0		Greifswald		Regelstudiengang		8	2				Facharzt/-ärztin in eigener Praxis oder MVZ (außer Allgemeinmedizin)		Ich habe es begonnen.		klinisch/konservatives Fach		0.0	2.0	1.0	1	3	0	2	Nein	Ja		Blockveranstaltung		Ja	1.0	Nein	5	2	1	1	3	2	5	5	5	1	4	2
		23	Weiblich	1.4				Heidelberg		Regelstudiengang		7	3				Angestellte:r Arzt/Ärztin im Universitätsklinikum		Ich strebe es an.							5	2	4	2		Nein	fakultative Lehrveranstaltung			keine Aussage möglich		Nein	4	3	2	2	3	2	2	5	4	1	1	1
Gesundheits- und Krankenpflege	Medizinnahe Ausbildung	25	Weiblich	2.2		3.0		Witten/Herdecke		Modellstudiengang		7	1.5		1.5		Angestellte:r Arzt/Ärztin im Krankenhaus		Ich strebe es an.							5	2	5	2		Ja		Blockveranstaltung		Ja	10.0	keine Aussage möglich	4	1	3	2	2	3	5	5	5	0	0	0
		21	Weiblich	1.2				Heidelberg		Regelstudiengang		6	2				Angestellte:r Arzt/Ärztin im Universitätsklinikum		Ich habe es begonnen.		experimentell/theoretisches Fach		0.0	2.0	3.0	4	2	2	2	Ja	keine Aussage möglich				Nein		Nein	4	3	4	3	2	4	4	3	2	0	2	1
Gesundheits- und Krankenpflege	Medizinnahe Ausbildung	25	Weiblich	1.8		3.0		Witten/Herdecke		Modellstudiengang		7	2.5		2.5		Facharzt/-ärztin in eigener Praxis oder MVZ (außer Allgemeinmedizin)		Ich habe es begonnen.		klinisch/operatives Fach		1.0	1.0	1.0	1	1	4	1	Nein	Ja		als separate Lehrveranstaltung verteilt über das Studium		Ja	12.0	Ja	5	5	2	4	5	5	5	5	4	2	4	4
		21	Weiblich	0.8				Heidelberg		Regelstudiengang		6	2.5				Facharzt/-ärztin in eigener Praxis oder MVZ (außer Allgemeinmedizin)		Ich strebe es an.							4	1	3	1		keine Aussage möglich				keine Aussage möglich		Nein	5	4	5	4	4	4	5	4	5	1	0	0
		23	Weiblich	1.1				Heidelberg		Regelstudiengang		8	2.5				Angestellte:r Arzt/Ärztin im Krankenhaus		Ich strebe es an.							4	1	2	1		Ja		Blockveranstaltung		Ja	1.0	Nein	5	3	4	5	4	2	4	4	5	1	0	0
		22	Männlich	0.8				Heidelberg		Regelstudiengang		8	1.5				Angestellte:r Arzt/Ärztin im Universitätsklinikum		Ich habe es begonnen.		experimentell/theoretisches Fach		5.0	4.0	2.0	4	1	2	1	Nein	Nein	keine Aussage möglich			Nein		Nein	4	4	3	4	4	5	4	4	4	2	4	3
		24	Weiblich	1.0				Heidelberg		Regelstudiengang		7	2.5				Angestellte:r Arzt/Ärztin im Universitätsklinikum		Ich habe es begonnen.		experimentell/theoretisches Fach		2.0	2.0	1.0	3	3	4	3	Ja	Nein	fakultative Lehrveranstaltung			Nein		Nein	4	3	2	3	3	5	5	5	5	3	1	2
Gesundheits- und Krankenpflege	Medizinnahe Ausbildung	25	Weiblich	1.7		2.0		Leipzig		Regelstudiengang		10	4				Angestellte:r Arzt/Ärztin im Krankenhaus		Ich habe es begonnen.		klinisch/konservatives Fach		2.0	2.0	1.0	4	1	1	1	Nein	Ja		in anderen Lehrveranstaltungen integriert und verteilt über das Studium		Nein		Nein	5	3	4	4	4	3	5	5	5	2	4	3
		23	Weiblich	1.3				Berlin		Modellstudiengang		9	2		2		Facharzt/-ärztin in eigener Praxis oder MVZ (außer Allgemeinmedizin)		Ich habe es begonnen.		klinisch/konservatives Fach		2.0	2.0	2.0	4	2	5	1	keine Angabe	Ja		als separate Lehrveranstaltung verteilt über das Studium		Ja	8.0	Nein	4	3	3	3	5	5	5	3	5	3	3	3
		24	Männlich	1.7				Heidelberg		Regelstudiengang		7	2				Facharzt/-ärztin in eigener Praxis oder MVZ (außer Allgemeinmedizin)		Ich strebe es an.							5	3	3	2		Ja		in anderen Lehrveranstaltungen integriert und verteilt über das Studium		Nein		Ja	3	3	3	2	2	3	5	4	5	2	2	4
		22	Weiblich	1.2				Mainz		Regelstudiengang		7	1.5				Facharzt/-ärztin in eigener Praxis oder MVZ (außer Allgemeinmedizin)		Ich strebe es an.							4	2	2	2		Ja		keine Aussage möglich		Ja	8.0	keine Aussage möglich	5	3	4	2	2	4	5	5	5	2	1	2
		22	Weiblich	0.7				Heidelberg		Regelstudiengang		8	1.5				Angestellte:r Arzt/Ärztin im Krankenhaus		Ich strebe es an.							4	3	2	2		Nein	keine Aussage möglich			keine Aussage möglich		Nein	4	3	3	3	3	3	5	5	4	1	0	0
		24	Weiblich	1.3				Mainz		Regelstudiengang		10	3				Facharzt/-ärztin in eigener Praxis oder MVZ (außer Allgemeinmedizin)		Ich habe es begonnen.		klinisch/konservatives Fach		3.0	1.0	1.0	2	2	2	1	Nein	Nein	keine Aussage möglich			Ja	1.0	Nein	5	4	3	3	3	3	5	5	5	4	4	4
		23	Männlich	1.5				Heidelberg		Regelstudiengang		8	3.5				Facharzt/-ärztin in eigener Praxis oder MVZ (außer Allgemeinmedizin)		Ich strebe es an.							5	1	3	1		Nein	keine Aussage möglich			keine Aussage möglich		keine Aussage möglich	4	4	4	3	3	3	5	5	5	0	0	0
		21	Weiblich	0.8				Heidelberg		Regelstudiengang	was dazwischen	6					Angestellte:r Arzt/Ärztin im Universitätsklinikum		Ich strebe es an.							5	1	2	2		Ja		in anderen Lehrveranstaltungen integriert und verteilt über das Studium		Nein		Nein	5	4	5	4	5	4	5	5	5	1	0	0
		23	Männlich	1.1				Heidelberg		Regelstudiengang	Heicumed	6					Angestellte:r Arzt/Ärztin im Universitätsklinikum		Ich habe es begonnen.		experimentell/theoretisches Fach		1.0	2.0	1.0	4	1	1	1	Ja	Ja		in anderen Lehrveranstaltungen integriert und verteilt über das Studium		Ja	2.0	Nein	5	5	4	5	4	4	5	5	5	2	3	2
		22	Weiblich	1.5				Heidelberg		Regelstudiengang		8	2.5				Angestellte:r Arzt/Ärztin im Krankenhaus		Ich strebe es an.							3	2	3	2		Ja		keine Aussage möglich		keine Aussage möglich		keine Aussage möglich	4	2	4	2	2	2	4	4	5	3	3	3
		21	Weiblich	1.0				Heidelberg		Regelstudiengang		6	1				Facharzt/-ärztin in eigener Praxis oder MVZ (außer Allgemeinmedizin)		Ich strebe es an.							4	2	4	1		keine Aussage möglich				keine Aussage möglich		keine Aussage möglich	5	4	3	2	4	2	5	4	5	2	1	3
		23	Weiblich	0.9				Heidelberg		Regelstudiengang		8	2				Hausarzt/-ärztin in eigener Praxis oder MVZ		Ich strebe es an.							4	2	2	2		Nein	keine Aussage möglich			Nein		Nein	4	2	2	2	2	2	4	4	4	1	1	1
		22	Weiblich	1.1				Heidelberg		Regelstudiengang		8	1.5				Angestellte:r Arzt/Ärztin im Universitätsklinikum		Ich habe es begonnen.		experimentell/theoretisches Fach		0.0	2.0	1.0	4	1	2	2	Nein	Ja		als separate Lehrveranstaltung verteilt über das Studium		Nein		Nein	5	4	4	4	3	3	5	4	5	2	4	1
Gesundheits- und Krankenpflege	Medizinnahe Ausbildung	26	Weiblich	1.5		3.0		Dresden		Regelstudiengang		8	1.5				Angestellte:r Arzt/Ärztin im Krankenhaus		Ich strebe es an.							3	1	1	1		Nein	keine Aussage möglich			keine Aussage möglich		Nein	5	2	3	3	4	4	5	5	5	0	1	0
		22	Weiblich	1.3				Heidelberg		Regelstudiengang		8	1.5				Facharzt/-ärztin in eigener Praxis oder MVZ (außer Allgemeinmedizin)		Ich strebe es an.							4	2	4	2		Nein	keine Aussage möglich			keine Aussage möglich		Ja	2	2	4	2	2	4	5	4	5	1	1	1
		29	Weiblich	1.5				Dresden		Regelstudiengang		13	Sonstiges	keih Physikum (Vorklinik im Ausland)			Angestellte:r Arzt/Ärztin im Universitätsklinikum		Ich habe es begonnen.		experimentell/theoretisches Fach		3.0	2.0	2.0	4	1	5	3	Ja	keine Aussage möglich				keine Aussage möglich		keine Aussage möglich	5	3	4	3	3	4	5	5	5	2	4	3
Gesundheits- und Krankenpflege	Medizinnahe Ausbildung	34	Weiblich	2.2		3.0		Ulm		Regelstudiengang		12	3.5				Hausarzt/-ärztin in eigener Praxis oder MVZ		Ich habe es begonnen.		klinisch/konservatives Fach		0.0	1.0	1.0	5	2	2	2	Nein	Ja		in anderen Lehrveranstaltungen integriert und verteilt über das Studium		Ja	2.0	Nein	5	2	4	2	2	4	5	3	4	3	4	4
Gesundheits und Krankenpflege	Medizinnahe Ausbildung	25	Weiblich	2.3		5.0		Jena		Regelstudiengang		4					Angestellte:r Arzt/Ärztin im Universitätsklinikum		Ich strebe es an.							3	1	1	1		keine Aussage möglich				keine Aussage möglich		keine Aussage möglich	5	4	4	4	3	3	4	5	5	1	1	0
		20	Weiblich	0.8				Leipzig		Regelstudiengang		4					Angestellte:r Arzt/Ärztin im Universitätsklinikum		Ich bin noch unentschlossen.							5	3	4	2		keine Aussage möglich				Nein		Nein	4	2	3	3	4	4	5	5	5	1	2	1
		23	Weiblich	1.0				Heidelberg		Regelstudiengang		6	1				Angestellte:r Arzt/Ärztin im Krankenhaus		Ich strebe es an.							4	1	1	2		Nein	fakultative Lehrveranstaltung			keine Aussage möglich		Ja	5	5	5	4	4	4	5	5	5	2	3	1
		22	Weiblich	1.2				Düsseldorf		Modellstudiengang		7	2		2		Facharzt/-ärztin in eigener Praxis oder MVZ (außer Allgemeinmedizin)		Ich bin noch unentschlossen.							4	2	3	1		Ja		in anderen Lehrveranstaltungen integriert und verteilt über das Studium		Nein		Ja	5	2	4	2	4	3	5	5	5	0	0	0
		20	Weiblich	0.9				Hamburg		Modellstudiengang		4					Facharzt/-ärztin in eigener Praxis oder MVZ (außer Allgemeinmedizin)		Ich strebe es an.							4	2	3	1		keine Aussage möglich				Ja	0.0	Ja	5	4	4	3	4	4	4	4	4	1	1	0
		20	Männlich	0.7				Heidelberg		Regelstudiengang		6	1				Angestellte:r Arzt/Ärztin in der Industrie		Ich strebe es an.							3	1	2	2		keine Aussage möglich				keine Aussage möglich		keine Aussage möglich	5	5	5	5	5	3	4	3	3	2	4	3
		22	Weiblich	1.7				Heidelberg		Regelstudiengang		8	2.5				Facharzt/-ärztin in eigener Praxis oder MVZ (außer Allgemeinmedizin)		Ich bin noch unentschlossen.							3	3	3	2		keine Aussage möglich				keine Aussage möglich		keine Aussage möglich	4	2	2	2	2	2	5	5	4	0	0	0
		20	Weiblich	1.1				Frankfurt am Main		Regelstudiengang		5	3.5				Facharzt/-ärztin in eigener Praxis oder MVZ (außer Allgemeinmedizin)		Ich strebe es an.							4	1	2	1		keine Aussage möglich				keine Aussage möglich		keine Aussage möglich	5	2	3	2	2	1	5	4	5	1	4	2
		21	Weiblich	1.3				Hamburg		Modellstudiengang		4					Facharzt/-ärztin in eigener Praxis oder MVZ (außer Allgemeinmedizin)		Ich strebe es an.							4	3	2	2		keine Aussage möglich				Ja	2.0	keine Aussage möglich	4	2	3	2	2	2	3	4	4	1	1	0
Gesundheits und Krankenpflege	Medizinnahe Ausbildung	25	Weiblich	2.5		3.0		Augsburg		Modellstudiengang		2					Angestellte:r Arzt/Ärztin im Universitätsklinikum		Ich strebe es an.							4	1	2	1		Ja		als separate Lehrveranstaltung verteilt über das Studium		Nein		Ja	5	3	5	3	4	4	5	5	5	2	1	1
		30	Männlich	2.8				Magdeburg		Regelstudiengang		12	Sonstiges	Anerkennungsbescheid EU-Ausland			Hausarzt/-ärztin in eigener Praxis oder MVZ		Ich strebe es an.							2	1	2	1		Ja		in anderen Lehrveranstaltungen integriert und verteilt über das Studium		Nein		Ja	4	4	4	3	2	2	4	4	5	0	0	0
		21	Weiblich	1.0				Frankfurt am Main		Regelstudiengang		5	2				Angestellte:r Arzt/Ärztin im Krankenhaus		Ich strebe es an.							0	1	1	1		Ja		keine Aussage möglich		keine Aussage möglich		Nein	2	2	1	3	2	2	3	3	3	0	0	0
		21	Weiblich	1.1				Frankfurt am Main		Regelstudiengang		6	2				Facharzt/-ärztin in eigener Praxis oder MVZ (außer Allgemeinmedizin)		Ich strebe es an.							4	2	2	2		keine Aussage möglich				keine Aussage möglich		keine Aussage möglich	5	0	3	3	2	2	4	4	5	3	4	3
		21	Männlich	0.8				Heidelberg		Regelstudiengang		6	2				Angestellte:r Arzt/Ärztin im Universitätsklinikum		Ich strebe es an.							3	2	2	2		keine Aussage möglich				keine Aussage möglich		Ja	5	4	4	4	4	5	5	3	4	2	3	1
		20	Weiblich	1.3				Jena		Regelstudiengang		4					Angestellte:r Arzt/Ärztin im Universitätsklinikum		Ich strebe es an.							5	1	2	2		Nein	vorklinisches Wahlfach			Nein		Nein	5	4	4	3	4	3	3	5	5	0	0	2
		27	Männlich	1.9				Greifswald		Regelstudiengang		0	1.5				Angestellte:r Arzt/Ärztin im Krankenhaus		Ich habe es begonnen.		experimentell/theoretisches Fach		3.0	2.0	2.0	5	2	4	1	Nein	Nein	fakultative Lehrveranstaltung			Nein		Nein	4	1	1	1	1	1	5	4	4	3	4	2
		22	Weiblich	1.4				Frankfurt am Main		Regelstudiengang		4					Angestellte:r Arzt/Ärztin im Universitätsklinikum		Ich strebe es an.							4	2	2	1		keine Aussage möglich				keine Aussage möglich		Nein	4	5	4	4	3	4	4	5	4	0	1	1
		22	Männlich	1.2				Würzburg		Regelstudiengang		6	2.5				Facharzt/-ärztin in eigener Praxis oder MVZ (außer Allgemeinmedizin)		Ich strebe es an.							4	2	3	1		keine Aussage möglich				Ja	0.0	Ja	4	2	5	3	4	2	4	5	5	2	4	3
		19	Männlich	1.2				Halle-Wittenberg		Regelstudiengang		2					Angestellte:r Arzt/Ärztin im Krankenhaus	Institut für Rechtsmedizin	Ich strebe es an.							5	1	1	1		keine Aussage möglich				keine Aussage möglich		keine Aussage möglich	5	3	5	4	4	4	5	5	5	1	1	1
Gesundheits- und Krankenpflege	Medizinnahe Ausbildung	29	Weiblich	2.2		3.0		Freiburg		Regelstudiengang		5	3				Hausarzt/-ärztin in eigener Praxis oder MVZ		Ich bin noch unentschlossen.							5	2	2	1		Ja		in anderen Lehrveranstaltungen integriert und verteilt über das Studium		keine Aussage möglich		Ja	5	3	4	3	3	3	5	4	5	2	1	1
		26	Weiblich	1.2				Halle-Wittenberg		Regelstudiengang		14	2				Facharzt/-ärztin in eigener Praxis oder MVZ (außer Allgemeinmedizin)		Ich habe es begonnen.		klinisch/konservatives Fach		2.0	1.0	1.0	4	2	4	2	Nein	keine Aussage möglich				keine Aussage möglich		Nein	4	3	3	2	2	2	5	5	5	1	3	1
		19	Weiblich	1.5				Halle-Wittenberg		Regelstudiengang		2					Facharzt/-ärztin in eigener Praxis oder MVZ (außer Allgemeinmedizin)		Ich strebe es an.							4	2	2	2		keine Aussage möglich				keine Aussage möglich		keine Aussage möglich	5	4	3	4	3	4	5	3	5	0	1	0
		18	Weiblich	0.9				Halle-Wittenberg		Regelstudiengang		2					Angestellte:r Arzt/Ärztin im Universitätsklinikum		Ich strebe es an.							5	1	4	1		Nein	vorklinisches Wahlfach			keine Aussage möglich		Ja	5	4	3	2	3	3	3	3	5	0	1	0
		23	Weiblich	1.2				Halle-Wittenberg		Regelstudiengang		10	4				Angestellte:r Arzt/Ärztin im Krankenhaus		Ich habe es begonnen.		klinisch/konservatives Fach		4.0	4.0	1.0	1	4	5	1	keine Angabe	Nein	keine Aussage möglich			Nein		Nein	3	2	2	2	3	2	4	4	5	2	2	2
		19	Weiblich	1.1				Halle-Wittenberg		Regelstudiengang		2					Angestellte:r Arzt/Ärztin im Universitätsklinikum		Ich strebe es an.							4	2	2	1		keine Aussage möglich				keine Aussage möglich		Ja	5	4	3	3	2	0	0	5	1	1	1	0
Gesundheits- und Krankenpflege	Medizinnahe Ausbildung	28	Weiblich	1.7		3.0		Mainz		Regelstudiengang		7	2				Facharzt/-ärztin in eigener Praxis oder MVZ (außer Allgemeinmedizin)		Ich strebe es an.							3	1	2	1		Ja		als separate Lehrveranstaltung verteilt über das Studium		Ja	1.0	keine Aussage möglich	4	4	3	4	5	5	5	3	5	1	1	1
Gesundheits- und Krankenpflege	Medizinnahe Ausbildung	24	Weiblich	1.7		3.0		Hannover		Modellstudiengang		2					Angestellte:r Arzt/Ärztin im Universitätsklinikum		Ich strebe es an.							3	2	2	1		Ja		als separate Lehrveranstaltung verteilt über das Studium		Ja	0.0	Nein	5	3	5	4	3	3	5	5	5	0	0	0
		19	Weiblich	1.0				Halle-Wittenberg		Regelstudiengang		2					Facharzt/-ärztin in eigener Praxis oder MVZ (außer Allgemeinmedizin)		Ich strebe es an.							5	2	2	2		keine Aussage möglich				keine Aussage möglich		Ja	5	4	4	3	3	3	3	4	4	1	2	1
		23	Weiblich	1.2				Halle-Wittenberg		Regelstudiengang		9	3.5				Angestellte:r Arzt/Ärztin im Krankenhaus		Ich habe es begonnen.		experimentell/theoretisches Fach		0.0	1.0	2.0	3	1	4	1	Nein	Nein	keine Aussage möglich			Nein		Nein	5	2	3	2	3	1	5	4	5	1	0	0
		24	Männlich	1.3				Würzburg		Regelstudiengang		7	4				Facharzt/-ärztin in eigener Praxis oder MVZ (außer Allgemeinmedizin)		Ich strebe es an.	Ich will erst als Assistenzarzt promovieren						4	3	5	1		Ja		als separate Lehrveranstaltung verteilt über das Studium		keine Aussage möglich		Nein	5	1	2	2	5	5	5	5	5	0	1	1
Gesundheits- und Krankenpflege	Medizinnahe Ausbildung	23	Divers	1.7		3.0		Greifswald		Regelstudiengang		4					Angestellte:r Arzt/Ärztin im Krankenhaus		Ich bin noch unentschlossen.							5	2	0	1		Ja		als separate Lehrveranstaltung verteilt über das Studium		Ja	0.0	Ja	5	2	0	2	2	4	5	5	5	2	3	3
		23	Männlich	1.1				Halle-Wittenberg		Regelstudiengang		11	1				Angestellte:r Arzt/Ärztin im Krankenhaus		Ich strebe es an.							4	1	2	1		Ja		in anderen Lehrveranstaltungen integriert und verteilt über das Studium		Nein		Ja	4	3	5	2	2	2	5	4	4	1	1	1
		24	Weiblich	1.2				Halle-Wittenberg		Regelstudiengang		10					Facharzt/-ärztin in eigener Praxis oder MVZ (außer Allgemeinmedizin)		Ich strebe es an.							5	3	5	2		Ja		in anderen Lehrveranstaltungen integriert und verteilt über das Studium		Nein		Nein	5	2	2	3	4	2	5	4	5	0	0	1
		24	Männlich	1.0				Halle-Wittenberg		Regelstudiengang		11	1				Angestellte:r Arzt/Ärztin im Krankenhaus		Ich habe es begonnen.	fast fertig						4	2	2	1		Nein	keine Aussage möglich			keine Aussage möglich		keine Aussage möglich	5	3	5	3	3	3	5	5	5	4	3	3
		22	Weiblich	1.5				Halle-Wittenberg		Regelstudiengang		4					Facharzt/-ärztin in eigener Praxis oder MVZ (außer Allgemeinmedizin)		Ich bin noch unentschlossen.							5	2	2	1		Ja		keine Aussage möglich		keine Aussage möglich		keine Aussage möglich	3	2	3	2	2	2	2	4	3	1	2	0
		22	Weiblich	1.1				Heidelberg		Regelstudiengang		8	1				Angestellte:r Arzt/Ärztin an einem Forschungsinstitut (abseits der Uniklinik)		Ich strebe es an.							4	0	0	4		keine Aussage möglich				Ja	0.0	Nein	5	2	3	2	4	4	4	4	4	1	1	1
		25	Weiblich	1.5				Halle-Wittenberg		Regelstudiengang		11	3.5				Angestellte:r Arzt/Ärztin im Krankenhaus		Ich habe es begonnen.		klinisch/konservatives Fach		3.0	3.0	2.0	5	3	4	2	Nein	Nein	keine Aussage möglich			Nein		Nein	3	1	1	1	1	1	4	4	3	1	1	0
		23	Weiblich	1.3				Halle-Wittenberg		Regelstudiengang		10	2.5				Angestellte:r Arzt/Ärztin im Krankenhaus		Ich habe es begonnen.		klinisch/operatives Fach		0.0	2.0	3.0	5	3	5	2	Nein	Nein	keine Aussage möglich			Ja	0.0	Nein	4	1	3	1	1	1	5	5	2	1	3	1
		25	Weiblich	1.3				Halle-Wittenberg		Regelstudiengang		8	4				Angestellte:r Arzt/Ärztin im Krankenhaus		Ich strebe es an.							4	1	2	1		keine Aussage möglich				Nein		Nein	5	4	3	3	4	3	5	5	5	1	0	0
		21	Weiblich	1.4				Halle-Wittenberg		Regelstudiengang		6	3				Facharzt/-ärztin in eigener Praxis oder MVZ (außer Allgemeinmedizin)		Ich strebe es an.							5	2	5	1		keine Aussage möglich				keine Aussage möglich		keine Aussage möglich	5	2	5	2	2	4	4	4	3	2	3	3
		23	Weiblich	1.2				Halle-Wittenberg		Regelstudiengang		11	3				Angestellte:r Arzt/Ärztin im Universitätsklinikum		Ich habe es begonnen.		klinisch/konservatives Fach		3.0	3.0	2.0	4	4	4	4	Nein	Nein	keine Aussage möglich			Nein		Nein	5	4	5	4	3	3	5	5	5	1	1	0
		20	Weiblich	1.4				Nürnberg		Ich weiß es nicht sicher		2					Angestellte:r Arzt/Ärztin im Krankenhaus		Ich habe es begonnen.		klinisch/konservatives Fach		2.0	3.0	2.0	2	2	2	3	Nein	Nein	vorklinisches Wahlfach			Ja	4.0	Ja	4	5	3	3	2	4	4	5	5	1	0	1
Gesundheits- und Krankenpflege	Medizinnahe Ausbildung	24	Weiblich	2.0		1.0		Duisburg-Essen		Regelstudiengang		6	2.5				Facharzt/-ärztin in eigener Praxis oder MVZ (außer Allgemeinmedizin)		Ich strebe es an.							4	1	2	1		keine Aussage möglich				Nein		Nein	4	3	4	2	2	4	5	5	5	1	2	1
		20	Weiblich	1.9				Nürnberg		Regelstudiengang		2					Facharzt/-ärztin in eigener Praxis oder MVZ (außer Allgemeinmedizin)		Ich strebe es an.							3	2	4	2		keine Aussage möglich				keine Aussage möglich		keine Aussage möglich	5	4	4	3	5	3	3	5	4	0	1	1
		21	Weiblich	2.2				Erlangen-Nürnberg		Modellstudiengang		4					Facharzt/-ärztin in eigener Praxis oder MVZ (außer Allgemeinmedizin)		Ich strebe es an.							3	2	2	2		keine Aussage möglich				keine Aussage möglich		Ja	5	2	3	3	4	3	4	4	3	1	3	1
Gesundheits- und Krankenpflege Ausbildung	Medizinnahe Ausbildung	23	Weiblich	1.6		2.0		Münster		Regelstudiengang		5	3.5				Angestellte:r Arzt/Ärztin im Universitätsklinikum		Ich strebe es an.							4	2	2	2		keine Aussage möglich				keine Aussage möglich		keine Aussage möglich	4	2	2	2	4	2	4	4	4	1	4	4
		25	Weiblich	1.8				Nürnberg		Modellstudiengang		12	1		1		Angestellte:r Arzt/Ärztin im Krankenhaus		Ich habe es abgeschlossen.		klinisch/operatives Fach		1.0	1.0	1.0	5	5	5	1	Ja	Ja		in anderen Lehrveranstaltungen integriert und verteilt über das Studium		Ja	2.0	Nein	5	4	3	4	5	4	5	5	5	4	4	4
		21	Weiblich	1.2				Nürnberg		Ich weiß es nicht sicher		8					Facharzt/-ärztin in eigener Praxis oder MVZ (außer Allgemeinmedizin)		Ich strebe es an.							5	1	1	2		Ja		als separate Lehrveranstaltung verteilt über das Studium		Ja	1.0	Nein	5	3	3	3	3	2	4	4	4	1	1	2
		24	Männlich	1.2				Halle-Wittenberg		Regelstudiengang		10	3				Angestellte:r Arzt/Ärztin im Krankenhaus		Ich habe es begonnen.		klinisch/konservatives Fach		3.0	3.0	3.0	3	3	3	3	Nein	Nein	keine Aussage möglich			Nein		Nein	5	4	4	4	4	4	4	4	3	3	3	2
		22	Weiblich	1.2				Halle-Wittenberg		Regelstudiengang		8	2.5				Facharzt/-ärztin in eigener Praxis oder MVZ (außer Allgemeinmedizin)		Ich habe es begonnen.		klinisch/konservatives Fach		0.0	2.0	1.0	4	2	2	2	Nein	Ja		in anderen Lehrveranstaltungen integriert und verteilt über das Studium		keine Aussage möglich		Nein	5	3	3	3	3	2	4	5	4	1	1	1
Gesundheits und Krankenpflege Ausbildung	Medizinnahe Ausbildung	32	Weiblich	1.6		3.0		Duisburg-Essen		Regelstudiengang		10	3.5				Hausarzt/-ärztin in eigener Praxis oder MVZ		Ich habe es abgebrochen.		klinisch/konservatives Fach		5.0	5.0	5.0	5	3	4	2	keine Angabe	keine Aussage möglich				Nein		Nein	5	2	3	2	2	2	4	5	5	1	3	1
		24	Weiblich	1.3				Heidelberg		Regelstudiengang		10	1.5				Angestellte:r Arzt/Ärztin im Krankenhaus		Ich habe es begonnen.		experimentell/theoretisches Fach		2.0	1.0	2.0	3	2	3	2	Nein	Ja		in anderen Lehrveranstaltungen integriert und verteilt über das Studium		Ja	0.0	Ja	5	2	4	3	3	3	3	5	5	3	4	3
		23	Weiblich	1.1				Heidelberg		Regelstudiengang		10	2.5				Angestellte:r Arzt/Ärztin im Krankenhaus		Ich habe es begonnen.		klinisch/konservatives Fach		2.0	2.0	2.0	1	2	3	1	Nein	Ja		in anderen Lehrveranstaltungen integriert und verteilt über das Studium		Nein		Nein	4	4	4	4	4	4	5	4	5	3	4	3
		23	Männlich	2.8				Heidelberg		Ich weiß es nicht sicher		7	2				Hausarzt/-ärztin in eigener Praxis oder MVZ		Ich strebe es an.							2	3	4	2		Ja		in anderen Lehrveranstaltungen integriert und verteilt über das Studium		Ja	0.0	keine Aussage möglich	4	3	3	3	3	3	3	4	4	4	2	1
		22	Weiblich	1.0				Würzburg		Regelstudiengang		8	1.5				Angestellte:r Arzt/Ärztin im Universitätsklinikum		Ich habe es begonnen.		klinisch/konservatives Fach		3.0	2.0	2.0	4	2	0	1	Nein	Nein	keine Aussage möglich			Nein		Nein	5	4	3	3	3	4	4	5	4	3	4	0
		21	Weiblich	1.0				Heidelberg		Regelstudiengang		7	2.5				Angestellte:r Arzt/Ärztin im Krankenhaus		Ich habe es begonnen.		klinisch/konservatives Fach		0.0	1.0	1.0	5	2	5	1	Nein	Ja		als separate Lehrveranstaltung verteilt über das Studium		Nein		keine Aussage möglich	5	0	4	0	5	2	4	5	5	0	0	0
		23	Männlich	1.0				Dresden		Regelstudiengang		10	2				Angestellte:r Arzt/Ärztin im Universitätsklinikum		Ich habe es begonnen.		klinisch/operatives Fach		0.0	1.0	1.0	3	2	3	1	Ja	Nein	keine Aussage möglich			keine Aussage möglich		Nein	5	4	5	5	5	4	5	5	4	1	4	3
		22	Weiblich	1.4				Halle-Wittenberg		Regelstudiengang		8	keine Angaben				Facharzt/-ärztin in eigener Praxis oder MVZ (außer Allgemeinmedizin)		Ich strebe es an.							3	2	2	3		Nein	keine Aussage möglich			keine Aussage möglich		keine Aussage möglich	4	3	4	2	2	2	4	5	5	1	0	0
		21	Weiblich	1.2				Bonn		Regelstudiengang		5	2.5				Facharzt/-ärztin in eigener Praxis oder MVZ (außer Allgemeinmedizin)		Ich strebe es an.							4	1	2	1		keine Aussage möglich				keine Aussage möglich		Nein	3	1	3	1	2	2	4	4	4	0	0	0
		25	Weiblich	1.3				Halle-Wittenberg		Regelstudiengang		10	3				Facharzt/-ärztin in eigener Praxis oder MVZ (außer Allgemeinmedizin)		Ich habe es begonnen.		experimentell/theoretisches Fach		1.0	1.0	1.0	3	2	4	1	Ja	Nein	fakultative Lehrveranstaltung			Ja	1.0	Nein	4	3	4	3	3	2	5	3	5	3	3	2
		22	Weiblich	1.5				Frankfurt am Main		Regelstudiengang		6	2				Angestellte:r Arzt/Ärztin im Universitätsklinikum		Ich strebe es an.							4	2	2	2		Nein	klinisches Wahlfach			Nein		Nein	4	4	4	4	3	4	4	4	4	0	0	0
		27	Männlich	1.3				Halle-Wittenberg		Regelstudiengang		11	2.5				Angestellte:r Arzt/Ärztin im Krankenhaus		Ich habe es begonnen.		experimentell/theoretisches Fach		3.0	2.0	1.0	5	3	4	3	Ja	Nein	klinisches Wahlfach			Ja	0.0	Ja	3	2	1	1	3	4	4	5	4	3	2	2
Gesundheits- und Krankenpflege, Ausbildung	Medizinnahe Ausbildung	25	Weiblich	2.2		3.0		Berlin		Modellstudiengang		6					Hausarzt/-ärztin in eigener Praxis oder MVZ		Ich habe es begonnen.		klinisch/konservatives Fach		0.0	2.0	2.0	2	4	5	2	Nein	Ja		als separate Lehrveranstaltung verteilt über das Studium		Ja	8.0	Ja	5	2	4	2	1	4	3	4	3	1	4	3
		22	Weiblich	1.7				Göttingen		Regelstudiengang		6	2				Facharzt/-ärztin in eigener Praxis oder MVZ (außer Allgemeinmedizin)		Ich strebe es an.							5	3	4	2		keine Aussage möglich				keine Aussage möglich		Nein	3	2	2	2	3	2	2	5	4	0	1	1
		20	Weiblich	1.5				Halle-Wittenberg		Regelstudiengang		4					Facharzt/-ärztin in eigener Praxis oder MVZ (außer Allgemeinmedizin)		Ich strebe es an.							4	2	2	1		keine Aussage möglich				keine Aussage möglich		Ja	5	3	4	3	2	4	5	5	4	2	0	3
		19	Männlich	1.1				Halle-Wittenberg		Regelstudiengang		4					Facharzt/-ärztin in eigener Praxis oder MVZ (außer Allgemeinmedizin)		Ich bin noch unentschlossen.							5	2	2	3		keine Aussage möglich				keine Aussage möglich		Nein	4	4	5	3	3	4	5	5	5	3	2	1
		20	Weiblich	1.7				Erlangen-Nürnberg		Modellstudiengang		2					Angestellte:r Arzt/Ärztin im Krankenhaus		Ich strebe es an.							4	2	2	2		Ja		Blockveranstaltung		Ja	4.0	Ja	4	4	3	3	4	2	3	3	3	2	1	0
		24	Weiblich	1.2				Lübeck		Regelstudiengang		8	2				Angestellte:r Arzt/Ärztin im Universitätsklinikum		Ich habe es begonnen.		experimentell/theoretisches Fach		3.0	2.0	2.0	3	2	4	2	Nein	keine Aussage möglich				Nein		Ja	5	4	3	3	3	5	5	5	5	2	2	3
		19	Weiblich	1.0				Halle-Wittenberg		Regelstudiengang		2					Hausarzt/-ärztin in eigener Praxis oder MVZ		Ich strebe es an.							3	2	2	2		keine Aussage möglich				Ja	0.0	keine Aussage möglich	5	3	4	3	3	3	3	4	4	1	4	2
		21	Männlich	2.5				Erlangen-Nürnberg		Modellstudiengang		4					Angestellte:r Arzt/Ärztin im Krankenhaus		Ich strebe es an.							3	2	2	2		keine Aussage möglich				keine Aussage möglich		keine Aussage möglich	4	4	3	2	4	3	4	4	4	1	1	1
		20	Weiblich	1.7				Erlangen-Nürnberg		Modellstudiengang		2					Angestellte:r Arzt/Ärztin im Krankenhaus		Ich strebe es an.							4	2	2	2		Ja		Blockveranstaltung		keine Aussage möglich		Ja	4	4	3	2	4	4	4	3	4	1	1	2
		19	Weiblich	1.0				Nürnberg		Ich weiß es nicht sicher		2					Facharzt/-ärztin in eigener Praxis oder MVZ (außer Allgemeinmedizin)		Ich strebe es an.							1	2	2	2		Ja		als separate Lehrveranstaltung verteilt über das Studium		keine Aussage möglich		Nein	5	4	4	4	4	1	4	5	3	0	1	0
Gesundheits- und Krankenpflegeausbildung	Medizinnahe Ausbildung	28	Männlich	3.0		3.0		Witten/Herdecke		Modellstudiengang		8	1.5		1.5		Facharzt/-ärztin in eigener Praxis oder MVZ (außer Allgemeinmedizin)		Ich strebe es an.							5	1	3	2		Ja		als separate Lehrveranstaltung verteilt über das Studium		Ja	10.0	Nein	3	1	2	1	2	1	4	4	4	0	0	0
		24	Weiblich	1.0				Oldenburg		Modellstudiengang		10	2		2		Facharzt/-ärztin in eigener Praxis oder MVZ (außer Allgemeinmedizin)		Ich möchte nicht promovieren.							3	1	2	2		Ja		in anderen Lehrveranstaltungen integriert und verteilt über das Studium		Ja	2.0	Nein	4	3	3	3	3	4	5	5	5	3	4	3
Gesundheits und Krankenpfleger	Medizinnahe Ausbildung	28	Männlich	2.4		3.0		Mainz		Regelstudiengang		7	2				Angestellte:r Arzt/Ärztin im Krankenhaus		Ich strebe es an.							5	2	2	1		Ja		Blockveranstaltung		Nein		Nein	4	2	2	2	3	2	4	5	5	0	1	1
		24	Männlich	1.5				Greifswald		Regelstudiengang		8	3				Facharzt/-ärztin in eigener Praxis oder MVZ (außer Allgemeinmedizin)		Ich strebe es an.							5	3	3	2		keine Aussage möglich				keine Aussage möglich		Ja	5	3	3	3	3	3	4	3	4	1	1	2
		25	Männlich	1.7				Erlangen-Nürnberg		Modellstudiengang		10	3		3		Angestellte:r Arzt/Ärztin im Universitätsklinikum		Ich strebe es an.							4	1	2	1		Nein	keine Aussage möglich			Ja	2.0	Nein	5	5	4	4	4	4	4	5	2	0	0	1
		20	Weiblich	0.7				Düsseldorf		Modellstudiengang		4					Hausarzt/-ärztin in eigener Praxis oder MVZ		Ich möchte nicht promovieren.							4	2	2	1		Ja		Blockveranstaltung		keine Aussage möglich		keine Aussage möglich	2	2	3	2	4	2	2	5	3	1	0	0
		21	Weiblich	1.0				Düsseldorf		Modellstudiengang		4					Facharzt/-ärztin in eigener Praxis oder MVZ (außer Allgemeinmedizin)		Ich bin noch unentschlossen.							1	1	1	1		keine Aussage möglich				Nein		Nein	4	4	4	4	4	4	4	4	4	1	2	1
		19	Weiblich	0.8				Düsseldorf		Modellstudiengang		4					Angestellte:r Arzt/Ärztin im Krankenhaus		Ich strebe es an.							4	1	2	2		Ja		Blockveranstaltung		Ja	1.0	Nein	4	5	3	3	4	4	4	4	3	2	0	0
		23	Männlich	1.3				Frankfurt am Main		Regelstudiengang		8	1				Facharzt/-ärztin in eigener Praxis oder MVZ (außer Allgemeinmedizin)		Ich strebe es an.							5	4	4	2		Ja		Blockveranstaltung		Ja	1.0	Ja	5	3	4	2	2	2	5	5	4	2	4	3
Gesundheits und Krankenpfleger	Medizinnahe Ausbildung	30	Männlich	2.7		3.0		Oldenburg		Modellstudiengang		8	keine Angaben		keine Angaben		Angestellte:r Arzt/Ärztin im Universitätsklinikum		Ich möchte nicht promovieren.							5	5	5	5		Ja		als separate Lehrveranstaltung verteilt über das Studium		Ja	0.0	Ja	3	3	4	2	3	2	3	3	4	2	4	3
Gesundheits und Krankenpfleger	Medizinnahe Ausbildung	24	Männlich	1.1		3.0		Würzburg		Regelstudiengang		3					Hausarzt/-ärztin in eigener Praxis oder MVZ		Ich strebe es an.							4	2	2	1		Ja		Blockveranstaltung		keine Aussage möglich		Nein	5	2	3	4	4	3	5	5	4	0	2	1
		18	Männlich	0.9				LMU München		Regelstudiengang		2					Angestellte:r Arzt/Ärztin im Krankenhaus		Ich strebe es an.							5	3	5	2		Ja		als separate Lehrveranstaltung verteilt über das Studium		Ja	13.0	keine Aussage möglich	2	1	2	2	3	2	4	4	4	0	2	1
		19	Weiblich	1.4				LMU München		Regelstudiengang		2					Facharzt/-ärztin in eigener Praxis oder MVZ (außer Allgemeinmedizin)		Ich strebe es an.							4	2	2	1		Nein	klinisches Wahlfach			Nein		Nein	5	3	3	3	4	3	3	5	5	0	0	0
		20	Weiblich	1.0				LMU München		Regelstudiengang		4					Angestellte:r Arzt/Ärztin im Universitätsklinikum		Ich strebe es an.							4	1	1	1		Ja		in anderen Lehrveranstaltungen integriert und verteilt über das Studium		keine Aussage möglich		Nein	4	2	4	2	2	4	4	4	4	2	3	2
		20	Weiblich	1.2				Freiburg		Regelstudiengang		3					Angestellte:r Arzt/Ärztin im Krankenhaus		Ich bin noch unentschlossen.							0	2	2	1		Ja		in anderen Lehrveranstaltungen integriert und verteilt über das Studium		Ja	9.0	Nein	4	4	5	3	3	4	5	5	5	1	2	2
Gesundheits -und Krankenpfleger	Medizinnahe Ausbildung	22	Männlich	1.5		1.0		Würzburg		Regelstudiengang		8	2.5				Angestellte:r Arzt/Ärztin im Krankenhaus		Ich habe es begonnen.		experimentell/theoretisches Fach		2.0	1.0	2.0	5	2	4	2	Nein	Nein	-oth-			Nein		Nein	5	2	4	2	2	1	4	5	4	1	1	1
		19	Weiblich	1.0				LMU München		Regelstudiengang		4					Angestellte:r Arzt/Ärztin im Universitätsklinikum		Ich strebe es an.							5	1	2	1		keine Aussage möglich				keine Aussage möglich		keine Aussage möglich	5	5	5	5	5	5	5	5	5	1	0	0
		22	Weiblich	1.2				Dresden		Regelstudiengang		10	3.5				Facharzt/-ärztin in eigener Praxis oder MVZ (außer Allgemeinmedizin)		Ich bin noch unentschlossen.							5	2	2	2		Nein	klinisches Wahlfach			Nein		Nein	4	2	3	2	2	4	4	4	4	1	1	1
		23	Weiblich	1.6				LMU München		Regelstudiengang		5	3.5				Angestellte:r Arzt/Ärztin im Krankenhaus		Ich strebe es an.							4	2	0	1		Ja		keine Aussage möglich		keine Aussage möglich		Nein	4	3	4	2	2	3	5	4	4	1	0	0
		20	Weiblich	1.6				LMU München		Regelstudiengang		2					Angestellte:r Arzt/Ärztin im Krankenhaus		Ich strebe es an.							4	2	0	2		keine Aussage möglich				keine Aussage möglich		keine Aussage möglich	3	4	3	3	3	0	3	4	4	0	1	0
		23	Weiblich	1.0				Frankfurt am Main		Regelstudiengang		4					Facharzt/-ärztin in eigener Praxis oder MVZ (außer Allgemeinmedizin)		Ich strebe es an.							3	2	3	2		keine Aussage möglich				Nein		Nein	3	4	2	3	3	4	4	3	4	1	1	1
Gesundheits- und Krankenpfleger	Medizinnahe Ausbildung	22	Weiblich	2.1		3.0		Dresden		Regelstudiengang		2					Hausarzt/-ärztin in eigener Praxis oder MVZ		Ich strebe es an.							4	2	3	2		keine Aussage möglich				keine Aussage möglich		keine Aussage möglich	4	2	4	2	2	4	4	5	5	0	0	1
Gesundheits- und Krankenpfleger	Medizinnahe Ausbildung	26	Männlich	1.6		1.0		Regensburg		Regelstudiengang		11	2				Angestellte:r Arzt/Ärztin im Universitätsklinikum		Ich habe es begonnen.		experimentell/theoretisches Fach		3.0	2.0	3.0	4	2	0	2	Nein	Ja		Blockveranstaltung		Ja	13.0	Nein	5	4	5	3	3	4	5	5	5	2	4	1
		39	Weiblich	1.2				Oldenburg		Modellstudiengang		6	keine Angaben		keine Angaben		Facharzt/-ärztin in eigener Praxis oder MVZ (außer Allgemeinmedizin)		Ich bin noch unentschlossen.							4	2	3	1		Ja		als separate Lehrveranstaltung verteilt über das Studium		Ja	0.0	Nein	3	2	3	2	1	3	5	5	4	3	4	3
		20	Weiblich	1.0				LMU München		Regelstudiengang		4					Facharzt/-ärztin in eigener Praxis oder MVZ (außer Allgemeinmedizin)		Ich strebe es an.							4	2	2	1		keine Aussage möglich				Ja	1.0	keine Aussage möglich	5	3	4	4	3	3	4	5	4	1	1	1
		20	Weiblich	1.0				LMU München		Regelstudiengang		2					Angestellte:r Arzt/Ärztin im Universitätsklinikum		Ich strebe es an.							5	2	2	3		Ja		keine Aussage möglich		keine Aussage möglich		keine Aussage möglich	5	4	4	4	3	3	3	5	5	2	4	2
Gesundheits- und Krankenpfleger	Medizinnahe Ausbildung	30	Männlich	2.4		3.0		Münster		Regelstudiengang		6	3.5				Angestellte:r Arzt/Ärztin im Krankenhaus		Ich bin noch unentschlossen.							4	2	1	2		Ja		als separate Lehrveranstaltung verteilt über das Studium		Nein		Ja	5	1	3	2	3	3	4	4	3	1	0	0
		24	Männlich	2.4				Magdeburg		Regelstudiengang		8					Angestellte:r Arzt/Ärztin im Krankenhaus		Ich habe es begonnen.		klinisch/konservatives Fach		0.0	2.0	2.0	4	1	3	2	Nein	keine Aussage möglich				keine Aussage möglich		Nein	4	3	3	2	5	3	4	4	3	1	1	0
Gesundheits- und Krankenpfleger	Medizinnahe Ausbildung	29	Männlich	1.6		3.0		Duisburg-Essen		Regelstudiengang		4					Angestellte:r Arzt/Ärztin im Universitätsklinikum		Ich strebe es an.							3	5	5	2		keine Aussage möglich				keine Aussage möglich		Ja	5	3	3	3	4	4	4	3	5	2	0	0
		21	Weiblich	1.2				LMU München		Regelstudiengang		7	3.5				Facharzt/-ärztin in eigener Praxis oder MVZ (außer Allgemeinmedizin)		Ich strebe es an.							4	2	2	1		keine Aussage möglich				Nein		Nein	4	3	3	4	5	2	5	5	5	1	3	1
		21	Männlich	1.0				Halle-Wittenberg		Regelstudiengang		6	1.5				Angestellte:r Arzt/Ärztin im Universitätsklinikum		Ich strebe es an.							4	2	0	2		Ja		als separate Lehrveranstaltung verteilt über das Studium		Ja	0.0	Ja	5	4	4	4	4	3	4	3	5	2	1	2
		20	Weiblich	1.1				LMU München		Regelstudiengang		6	4				Angestellte:r Arzt/Ärztin im Universitätsklinikum		Ich strebe es an.							4	2	2	1		Ja		als separate Lehrveranstaltung verteilt über das Studium		Ja	12.0	Ja	5	4	4	4	5	4	5	5	4	4	4	4
Gesundheits- und Krankenpfleger	Medizinnahe Ausbildung	29	Männlich	2.0		3.0		Dresden		Regelstudiengang		2					Angestellte:r Arzt/Ärztin im Universitätsklinikum		Ich strebe es an.							5	2	3	2		keine Aussage möglich				keine Aussage möglich		keine Aussage möglich	5	3	3	4	2	5	4	5	5	2	2	2
		21	Weiblich	1.3				LMU München		Regelstudiengang		4					Facharzt/-ärztin in eigener Praxis oder MVZ (außer Allgemeinmedizin)		Ich strebe es an.							5	3	2	1		Ja		in anderen Lehrveranstaltungen integriert und verteilt über das Studium		Ja	13.0	Nein	4	2	3	2	2	2	2	4	4	2	4	3
		20	Weiblich	1.0				Frankfurt am Main		Regelstudiengang		5	3.5				Facharzt/-ärztin in eigener Praxis oder MVZ (außer Allgemeinmedizin)		Ich strebe es an.							4	2	2	1		keine Aussage möglich				keine Aussage möglich		Nein	5	4	4	3	4	3	4	4	5	1	4	2
		24	Weiblich	1.3				Halle-Wittenberg		Regelstudiengang		10	4				Facharzt/-ärztin in eigener Praxis oder MVZ (außer Allgemeinmedizin)		Ich habe es begonnen.		experimentell/theoretisches Fach		4.0	3.0	3.0	2	2	2	1	Nein	Nein	keine Aussage möglich			Nein		Nein	4	3	4	2	3	2	3	5	3	0	0	0
		23	Weiblich	2.4				Erlangen-Nürnberg		Regelstudiengang		10	keine Angaben				Angestellte:r Arzt/Ärztin im Krankenhaus		Ich strebe es an.							5	1	2	1		Ja		keine Aussage möglich		keine Aussage möglich		Ja	5	3	3	3	3	4	4	4	4	1	1	0
Gesundheits- und Krankenpfleger	Medizinnahe Ausbildung	31	Männlich	2.7		3.0		Lübeck		Regelstudiengang		8	2				Hausarzt/-ärztin in eigener Praxis oder MVZ		Ich habe es begonnen.		klinisch/konservatives Fach		0.0	2.0	2.0	4	4	4	2	Nein	keine Aussage möglich				keine Aussage möglich		Ja	4	3	4	3	3	3	4	3	3	1	2	1
Gesundheits- und Krankenpfleger	Medizinnahe Ausbildung	29	Männlich	2.3		3.0		Berlin		Modellstudiengang		7	2.5		2.5		Facharzt/-ärztin in eigener Praxis oder MVZ (außer Allgemeinmedizin)		Ich habe es begonnen.		klinisch/konservatives Fach		0.0	0.0	0.0	0	3	5	1	Nein	Ja		Blockveranstaltung		Ja	4.0	Ja	3	1	1	1	3	3	3	2	3	0	1	0
Gesundheits- und Krankenpfleger	Medizinnahe Ausbildung	27	Männlich	2.1		3.0		Ulm		Regelstudiengang		5	2.5				Facharzt/-ärztin in eigener Praxis oder MVZ (außer Allgemeinmedizin)		Ich strebe es an.							3	2	3	2		keine Aussage möglich				Ja	8.0	Ja	5	3	4	3	5	4	4	4	4	3	3	2
		18	Weiblich	1.0				LMU München		Regelstudiengang		2							Ich strebe es an.							4	2	0	1		keine Aussage möglich				keine Aussage möglich		keine Aussage möglich	5	5	5	5	4	3	4	5	5	4	4	3
		21	Weiblich	1.3				Düsseldorf		Modellstudiengang		2					Facharzt/-ärztin in eigener Praxis oder MVZ (außer Allgemeinmedizin)		Ich strebe es an.							4	2	3	1		keine Aussage möglich				keine Aussage möglich		keine Aussage möglich	5	3	5	3	3	3	5	4	5	1	2	3
		18	Männlich	1.0				Halle-Wittenberg		Regelstudiengang		2					Angestellte:r Arzt/Ärztin an einem Forschungsinstitut (abseits der Uniklinik)		Ich strebe es an.							5	3	3	2		keine Aussage möglich				keine Aussage möglich		keine Aussage möglich	4	5	4	4	3	3	4	4	5	1	1	0
Gesundheits- und Krankenpfleger	Medizinnahe Ausbildung	25	Männlich	2.1		3.0		Jena		Regelstudiengang		8	Sonstiges	Anerkannt (ohne Note)			Angestellte:r Arzt/Ärztin im Krankenhaus		Ich habe es begonnen.		klinisch/konservatives Fach		2.0	2.0	2.0	5	3	5	3	Nein	Ja		als separate Lehrveranstaltung verteilt über das Studium		Nein		Nein	4	2	4	3	3	2	5	5	5	4	4	3
Gesundheits- und Krankenpfleger	Medizinnahe Ausbildung	28	Männlich	1.6		3.0		Dresden		Regelstudiengang		9	3				Angestellte:r Arzt/Ärztin im Universitätsklinikum		Ich habe es begonnen.		experimentell/theoretisches Fach		4.0	2.0	3.0	5	3	4	2	Nein	Nein	fakultative Lehrveranstaltung			keine Aussage möglich		Nein	4	2	2	2	2	2	4	4	4	0	1	1
		21	Weiblich	1.1				Göttingen		Regelstudiengang		6	3.5				Angestellte:r Arzt/Ärztin im Universitätsklinikum		Ich habe es begonnen.		experimentell/theoretisches Fach		0.0	2.0	2.0	3	3	2	2	Ja	Nein	klinisches Wahlfach			Nein		Nein	4	4	3	4	4	0	0	4	5	3	1	0
Gesundheits- und Krankenpfleger	Medizinnahe Ausbildung	25	Männlich	1.6		1.0		Greifswald		Regelstudiengang		4					Facharzt/-ärztin in eigener Praxis oder MVZ (außer Allgemeinmedizin)		Ich strebe es an.							4	2	2	2		Ja		als separate Lehrveranstaltung verteilt über das Studium		Nein		Nein	5	4	4	3	3	4	5	5	4	2	2	3
		20	Weiblich	1.3				Ulm		Regelstudiengang		2					Facharzt/-ärztin in eigener Praxis oder MVZ (außer Allgemeinmedizin)		Ich bin noch unentschlossen.							3	1	4	1		Ja		in anderen Lehrveranstaltungen integriert und verteilt über das Studium		Nein		Nein	5	4	3	3	3	3	4	5	5	0	2	1
		22	Weiblich	1.0				Hamburg		Modellstudiengang		4					Angestellte:r Arzt/Ärztin im Universitätsklinikum		Ich strebe es an.							3	2	0	1		Ja		Blockveranstaltung		Ja	0.0	Ja	5	3	4	3	4	3	5	5	4	1	2	0
		21	Männlich	1.0				TU München		Regelstudiengang		6	1.5				Facharzt/-ärztin in eigener Praxis oder MVZ (außer Allgemeinmedizin)		Ich strebe es an.							3	2	2	1		keine Aussage möglich				Ja	0.0	Nein	5	4	4	4	5	5	5	5	5	1	4	4
Gesundheits und Krankenpfleger	Medizinnahe Ausbildung	23	Männlich	2.5		3.0		Hannover		Modellstudiengang		2					Angestellte:r Arzt/Ärztin im Universitätsklinikum		Ich bin noch unentschlossen.							5	2	2	1		Ja		als separate Lehrveranstaltung verteilt über das Studium		keine Aussage möglich		Ja	5	2	5	1	1	1	5	4	2	0	0	0
		23	Weiblich	1.1				Ulm		Regelstudiengang		10	2.5				Angestellte:r Arzt/Ärztin im Krankenhaus		Ich habe es abgeschlossen.		experimentell/theoretisches Fach		2.0	2.0	1.0	3	2	4	3	Nein	Ja		Blockveranstaltung		Nein		Nein	3	2	4	3	2	1	4	4	4	2	4	4
Gesundheits- und Krankenpfleger	Medizinnahe Ausbildung	22	Männlich	1.4		3.0		Dresden		Regelstudiengang		2					Hausarzt/-ärztin in eigener Praxis oder MVZ		Ich strebe es an.							1	1	1	1		Ja		Blockveranstaltung		keine Aussage möglich		keine Aussage möglich	5	4	4	5	4	4	4	4	5	2	2	2
Gesundheits- und Krankenpfleger	Medizinnahe Ausbildung	29	Männlich	2.5		3.0		Mainz		Regelstudiengang		8	2				Angestellte:r Arzt/Ärztin im Universitätsklinikum		Ich habe es begonnen.		klinisch/operatives Fach		3.0	1.0	1.0	2	1	3	3	Nein	keine Aussage möglich				Ja	4.0	Nein	4	4	3	2	2	2	2	4	3	0	1	0
Gesundheits- und Krankenpfleger	Medizinnahe Ausbildung	27	Männlich	2.0		3.0		Hannover		Modellstudiengang		6	2		2		Angestellte:r Arzt/Ärztin im Universitätsklinikum		Ich habe es begonnen.		klinisch/konservatives Fach		0.0	1.0	1.0	2	2	3	2	Nein	Ja		als separate Lehrveranstaltung verteilt über das Studium		Ja	0.0	Nein	4	3	4	3	3	3	5	5	4	1	2	2
Gesundheits- und Krankenpfleger	Medizinnahe Ausbildung	25	Weiblich	2.6		3.0		Hannover		Modellstudiengang		2					Facharzt/-ärztin in eigener Praxis oder MVZ (außer Allgemeinmedizin)		Ich strebe es an.							4	2	2	2		Ja		als separate Lehrveranstaltung verteilt über das Studium		keine Aussage möglich		Nein	4	2	3	2	3	5	4	5	5	1	1	1
Gesundheits- und Krankenpfleger	Medizinnahe Ausbildung	32	Männlich	2.2		3.0		Gießen		Regelstudiengang		12	2.5				Angestellte:r Arzt/Ärztin im Universitätsklinikum		Ich habe es begonnen.		klinisch/konservatives Fach		4.0	5.0	1.0	1	3	1	1	Nein	Nein	keine Aussage möglich			Nein		Nein	4	4	4	4	4	4	4	5	5	1	4	0
		21	Weiblich	1.0				Frankfurt am Main		Regelstudiengang		6	1.5				Angestellte:r Arzt/Ärztin im Universitätsklinikum		Ich strebe es an.							4	2	5	2		keine Aussage möglich				keine Aussage möglich		keine Aussage möglich	4	3	4	3	1	2	4	5	5	0	0	2
Gesundheits- und Krankenpfleger	Medizinnahe Ausbildung	23	Männlich	2.5		3.0		Brandenburg		Modellstudiengang		2					Angestellte:r Arzt/Ärztin im Universitätsklinikum		Ich strebe es an.							4	2	3	1		Ja		als separate Lehrveranstaltung verteilt über das Studium		Ja	13.0	keine Aussage möglich	5	3	3	3	3	2	5	2	5	0	1	1
		23	Männlich	1.5				Halle-Wittenberg		Regelstudiengang		8	3				Angestellte:r Arzt/Ärztin an einem Forschungsinstitut (abseits der Uniklinik)		Ich strebe es an.							5	3	3	1		keine Aussage möglich				Nein		Ja	4	4	4	4	4	3	5	5	5	3	1	0
		22	Weiblich	1.6				Oldenburg		Modellstudiengang		4					Angestellte:r Arzt/Ärztin im Krankenhaus		Ich strebe es an.							2	2	4	2		Ja		in anderen Lehrveranstaltungen integriert und verteilt über das Studium		Ja	13.0	Nein	5	3	2	4	3	3	5	5	3	1	3	1
		24	Weiblich	1.8				Ulm		Regelstudiengang		13	2				Facharzt/-ärztin in eigener Praxis oder MVZ (außer Allgemeinmedizin)		Ich strebe es an.							5	2	3	1		Nein	keine Aussage möglich			keine Aussage möglich		Nein	2	2	1	3	2	4	5	5	4	2	1	2
		26	Weiblich	1.7				Ulm		Ich weiß es nicht sicher		0	2				Facharzt/-ärztin in eigener Praxis oder MVZ (außer Allgemeinmedizin)		Ich möchte nicht promovieren.							5	2	2	1		keine Aussage möglich				keine Aussage möglich		Ja	4	2	4	0	2	0	4	5	0	0	0	0
		18	Weiblich	1.2				LMU München		Regelstudiengang		2					Angestellte:r Arzt/Ärztin im Krankenhaus		Ich bin noch unentschlossen.							4	1	2	2		keine Aussage möglich				keine Aussage möglich		keine Aussage möglich	5	5	4	5	4	3	3	5	4	0	1	1
		25	Männlich	1.0				Münster		Regelstudiengang		10	1				Angestellte:r Arzt/Ärztin im Universitätsklinikum		Ich habe es abgeschlossen.		klinisch/konservatives Fach		2.0	2.0	2.0	5	2	2	2	Nein	Ja		Blockveranstaltung		Nein		Nein	5	4	4	4	4	4	5	5	4	3	4	4
		21	Weiblich	1.3				Düsseldorf		Modellstudiengang		4					Angestellte:r Arzt/Ärztin im Universitätsklinikum		Ich bin noch unentschlossen.							4	1	3	1		keine Aussage möglich				keine Aussage möglich		keine Aussage möglich	5	3	4	2	1	2	5	5	3	1	1	1
Gesundheits- und Krankenpfleger	Medizinnahe Ausbildung	21	Männlich	1.8		3.0		Ulm		Regelstudiengang		2					Facharzt/-ärztin in eigener Praxis oder MVZ (außer Allgemeinmedizin)		Ich strebe es an.							4	2	2	1		Ja		in anderen Lehrveranstaltungen integriert und verteilt über das Studium		Ja	3.0	Nein	2	2	1	2	1	4	4	3	4	0	1	0
Gesundheits- und Krankenpfleger	Medizinnahe Ausbildung	26	Männlich	1.5		3.0		Greifswald		Regelstudiengang		8	2.5				Angestellte:r Arzt/Ärztin im Universitätsklinikum		Ich strebe es an.							4	1	2	2		Ja		Blockveranstaltung		Nein		Ja	5	5	5	5	5	4	5	5	5	2	2	2
Gesundheits- und Krankenpfleger	Medizinnahe Ausbildung	31	Männlich	2.2		3.0		Erlangen-Nürnberg		Regelstudiengang		9	3				Angestellte:r Arzt/Ärztin im Krankenhaus		Ich habe es begonnen.		experimentell/theoretisches Fach		2.0	1.0	2.0	2	3	4	2	Nein	Ja		Blockveranstaltung		Nein		Ja	5	3	3	2	4	4	5	5	4	1	2	1
		21	Weiblich	1.5				Göttingen		Regelstudiengang		4					Hausarzt/-ärztin in eigener Praxis oder MVZ		Ich strebe es an.							4	1	4	1		keine Aussage möglich				keine Aussage möglich		Nein	4	3	3	2	3	4	5	4	4	3	3	2
		23	Weiblich	1.2				Dresden		Regelstudiengang		8	3.5				Angestellte:r Arzt/Ärztin im Krankenhaus		Ich habe es begonnen.		experimentell/theoretisches Fach		4.0	4.0	1.0	4	3	4	2	Nein	Ja		als separate Lehrveranstaltung verteilt über das Studium		Nein		Nein	5	3	4	4	3	3	5	5	5	1	2	2
		23	Weiblich	1.3				Mainz		Regelstudiengang		10	1				Facharzt/-ärztin in eigener Praxis oder MVZ (außer Allgemeinmedizin)		Ich habe es begonnen.		klinisch/operatives Fach		2.0	1.0	2.0	2	3	1	1	Ja	Ja		Blockveranstaltung		Ja	2.0	Nein	4	3	5	5	4	5	5	5	3	2	1	3
		25	Weiblich	1.3				Halle-Wittenberg		Regelstudiengang		12	2.5				Angestellte:r Arzt/Ärztin im Krankenhaus		Ich habe es begonnen.		experimentell/theoretisches Fach		2.0	1.0	2.0	5	2	3	4	Nein	Nein	fakultative Lehrveranstaltung			Nein		Nein	5	4	5	4	3	4	5	5	5	2	4	3
		22	Weiblich	1.2				Frankfurt am Main		Regelstudiengang		5	3				Facharzt/-ärztin in eigener Praxis oder MVZ (außer Allgemeinmedizin)		Ich habe es begonnen.		klinisch/konservatives Fach		0.0	3.0	2.0	5	4	4	1	keine Angabe	keine Aussage möglich				Ja	0.0	keine Aussage möglich	4	2	3	3	4	4	3	3	0	0	0	0
Gesundheits und Krankenpflegerin	Medizinnahe Ausbildung	27	Weiblich	2.3		3.0		Dresden		Regelstudiengang		6	3				Angestellte:r Arzt/Ärztin im Krankenhaus		Ich strebe es an.							5	2	4	2		keine Aussage möglich				keine Aussage möglich		Nein	5	3	4	4	3	3	3	4	3	1	1	1
Gesundheits und Krankenpflegerin	Medizinnahe Ausbildung	24	Weiblich	1.8		3.0		Dresden		Regelstudiengang		4					Facharzt/-ärztin in eigener Praxis oder MVZ (außer Allgemeinmedizin)		Ich strebe es an.							3	2	5	1		Nein	fakultative Lehrveranstaltung			Nein		Nein	5	3	2	3	4	4	5	5	5	1	1	0
Gesundheits und Krankenpflegerin	Medizinnahe Ausbildung	24	Weiblich	2.3		3.0		Witten/Herdecke		Modellstudiengang		1					Angestellte:r Arzt/Ärztin an einem Forschungsinstitut (abseits der Uniklinik)		Ich strebe es an.							5	2	2	2		keine Aussage möglich				Ja	0.0	Nein	5	5	4	3	4	4	5	4	4	1	1	1
		19	Weiblich	1.2				Düsseldorf		Modellstudiengang		2					Angestellte:r Arzt/Ärztin im Universitätsklinikum		Ich strebe es an.							5	3	4	1		keine Aussage möglich				keine Aussage möglich		keine Aussage möglich	5	4	4	3	3	4	4	5	5	0	0	1
		18	Weiblich	0.9				Düsseldorf		Modellstudiengang		2					Angestellte:r Arzt/Ärztin im Krankenhaus		Ich strebe es an.							5	3	5	2		keine Aussage möglich				keine Aussage möglich		keine Aussage möglich	5	4	4	4	3	4	4	5	5	0	0	1
Gesundheits- und Krankenpflegerin	Medizinnahe Ausbildung	24	Männlich	1.9		3.0		Dresden		Regelstudiengang		1					Angestellte:r Arzt/Ärztin im Krankenhaus		Ich bin noch unentschlossen.							5	3	4	2		Nein	keine Aussage möglich			Nein		Nein	3	3	2	4	2	4	4	4	2	0	1	0
Gesundheits- und Krankenpflegerin	Medizinnahe Ausbildung	24	Weiblich	1.7		3.0		Dresden		Regelstudiengang		4					Facharzt/-ärztin in eigener Praxis oder MVZ (außer Allgemeinmedizin)		Ich bin noch unentschlossen.							4	3	2	2		Nein	vorklinisches Wahlfach			Nein		Nein	5	3	4	2	2	4	4	5	4	0	2	2
Gesundheits- und Krankenpflegerin	Medizinnahe Ausbildung	25	Weiblich	2.2		3.0		Halle-Wittenberg		Regelstudiengang		5	1.5				Angestellte:r Arzt/Ärztin im Universitätsklinikum		Ich strebe es an.							2	1	2	2		keine Aussage möglich				keine Aussage möglich		keine Aussage möglich	5	5	5	4	4	4	5	5	5	1	1	1
		26	Divers	2.0				Dresden		Regelstudiengang		6	2.5				Hausarzt/-ärztin in eigener Praxis oder MVZ		Ich strebe es an.							1	1	1	1		Ja		Blockveranstaltung		Nein		Nein	2	4	3	3	2	4	2	4	4	0	2	1
		20	Weiblich	1.1				Halle-Wittenberg		Ich weiß es nicht sicher		2							Ich bin noch unentschlossen.							3	2	2	3		keine Aussage möglich				keine Aussage möglich		keine Aussage möglich	3	4	2	3	4	3	2	5	3	2	2	2
Gesundheits- und Krankenpflegerin	Medizinnahe Ausbildung	32	Weiblich	1.9		3.0		Düsseldorf		Modellstudiengang		9	2		2		Hausarzt/-ärztin in eigener Praxis oder MVZ		Ich habe es abgebrochen.		klinisch/konservatives Fach		0.0	4.0	1.0	5	3	3	1	Nein	Nein	klinisches Wahlfach			keine Aussage möglich		Nein	4	1	1	1	3	1	5	5	5	0	3	0
		22	Weiblich	1.4				Magdeburg		Regelstudiengang		4					Facharzt/-ärztin in eigener Praxis oder MVZ (außer Allgemeinmedizin)		Ich strebe es an.							5	1	2	1		keine Aussage möglich				keine Aussage möglich		keine Aussage möglich	5	3	5	2	2	3	4	5	4	1	3	0
		23	Weiblich	2.2				Erlangen-Nürnberg		Ich weiß es nicht sicher		4					Hausarzt/-ärztin in eigener Praxis oder MVZ		Ich strebe es an.							3	2	2	2		Ja		als separate Lehrveranstaltung verteilt über das Studium		Ja	12.0	Nein	5	3	3	2	4	3	4	4	4	0	0	0
		20	Männlich	1.2				Oldenburg		Modellstudiengang		2					Angestellte:r Arzt/Ärztin im Krankenhaus		Ich bin noch unentschlossen.							4	3	0	2		Ja		als separate Lehrveranstaltung verteilt über das Studium		Ja	0.0	Nein	3	1	4	1	2	3	4	5	4	2	4	3
		23	Weiblich	1.2				Halle-Wittenberg		Regelstudiengang		10					Facharzt/-ärztin in eigener Praxis oder MVZ (außer Allgemeinmedizin)		Ich habe es begonnen.		klinisch/operatives Fach		4.0	2.0	3.0	5	4	4	3	keine Angabe	Nein	keine Aussage möglich			Nein		Nein	5	2	3	2	2	4	5	5	5	4	4	4
Gesundheits- und Krankenpflegerin	Medizinnahe Ausbildung	30	Weiblich	2.1		3.0		Leipzig		Regelstudiengang		6	2.5				Angestellte:r Arzt/Ärztin im Krankenhaus		Ich bin noch unentschlossen.							5	3	4	4		Nein	fakultative Lehrveranstaltung			keine Aussage möglich		keine Aussage möglich	5	3	3	2	2	3	3	4	4	1	0	0
Gesundheits- und Krankenpflegerin	Medizinnahe Ausbildung	26	Weiblich	1.8		3.0		Heidelberg		Regelstudiengang		8	2.5				Angestellte:r Arzt/Ärztin im Krankenhaus		Ich bin noch unentschlossen.							5	2	4	2		Ja		in anderen Lehrveranstaltungen integriert und verteilt über das Studium		keine Aussage möglich		keine Aussage möglich	3	3	2	2	3	3	3	4	4	0	1	0
Gesundheits- und Krankenpflegerin	Medizinnahe Ausbildung	29	Weiblich	1.6		3.0		Mainz		Regelstudiengang		10	3				Angestellte:r Arzt/Ärztin im Krankenhaus		Ich habe es begonnen.		klinisch/konservatives Fach		0.0	1.0	3.0	2	3	3	1	Ja	Nein	fakultative Lehrveranstaltung			keine Aussage möglich		Ja	5	2	3	4	4	4	4	5	5	1	1	1
		21	Weiblich	1.0				Rostock		Regelstudiengang		6	2.5				Angestellte:r Arzt/Ärztin im Universitätsklinikum		Ich habe es begonnen.		experimentell/theoretisches Fach		3.0	4.0	1.0	4	2	0	2	Nein	keine Aussage möglich				Ja	2.0	Ja	5	3	2	4	4	3	5	5	4	3	4	3
Gesundheits- und Krankenpflegerin	Medizinnahe Ausbildung	24	Weiblich	1.4		3.0		Greifswald		Regelstudiengang		4					Angestellte:r Arzt/Ärztin im Universitätsklinikum		Ich strebe es an.							3	1	1	1		keine Aussage möglich				keine Aussage möglich		keine Aussage möglich	5	4	3	3	3	3	3	4	5	1	1	1
Gesundheits- und Krankenpflegerin	Medizinnahe Ausbildung	25	Weiblich	2.0		3.0		Oldenburg		Modellstudiengang		6					Angestellte:r Arzt/Ärztin im Krankenhaus		Ich bin noch unentschlossen.							5	3	3	3		Ja		als separate Lehrveranstaltung verteilt über das Studium		Ja	0.0	Ja	3	1	2	2	2	2	5	4	4	2	4	3
		24	Weiblich	1.4				Dresden		Regelstudiengang		10	3.5				Angestellte:r Arzt/Ärztin im Krankenhaus		Ich habe es begonnen.		klinisch/operatives Fach		2.0	3.0	3.0	5	2	4	1	Nein	Nein	fakultative Lehrveranstaltung			Nein		Nein	2	2	2	3	5	2	3	2	2	1	3	0
		21	Weiblich	1.2				LMU München		Regelstudiengang		4					Angestellte:r Arzt/Ärztin in der Industrie		Ich bin noch unentschlossen.							5	2	3	2		Ja		Blockveranstaltung		keine Aussage möglich		keine Aussage möglich	4	4	4	4	4	2	4	5	2	2	2	0
		26	Männlich	1.7				LMU München		Regelstudiengang		13	2				Angestellte:r Arzt/Ärztin im Krankenhaus		Ich habe es begonnen.		experimentell/theoretisches Fach		2.0	1.0	1.0	5	3	5	3	Ja	Ja		Blockveranstaltung		Nein		keine Aussage möglich	4	2	1	2	2	4	4	3	3	2	3	2
Gesundheits- und Krankenpflegerin	Medizinnahe Ausbildung	22	Weiblich	1.6		2.0		Kiel		Regelstudiengang		4					Angestellte:r Arzt/Ärztin im Krankenhaus		Ich strebe es an.							5	2	2	2		keine Aussage möglich				keine Aussage möglich		keine Aussage möglich	4	2	3	3	3	5	4	5	4	0	0	0
		19	Männlich	1.0				Düsseldorf		Modellstudiengang		4					Angestellte:r Arzt/Ärztin an einem Forschungsinstitut (abseits der Uniklinik)		Ich strebe es an.							5	2	2	1		Nein	vorklinisches Wahlfach			keine Aussage möglich		Nein	5	5	5	5	4	4	5	3	5	1	0	0
		19	Männlich	1.0				Düsseldorf		Modellstudiengang		4					Angestellte:r Arzt/Ärztin an einem Forschungsinstitut (abseits der Uniklinik)		Ich strebe es an.							4	1	1	1		Nein	vorklinisches Wahlfach			keine Aussage möglich		Nein	5	5	5	5	4	4	5	3	5	1	0	0
		20	Männlich	1.6				Tübingen		Regelstudiengang		2					Angestellte:r Arzt/Ärztin im Universitätsklinikum		Ich strebe es an.							3	1	2	1		Ja		in anderen Lehrveranstaltungen integriert und verteilt über das Studium		keine Aussage möglich		keine Aussage möglich	5	4	3	4	4	2	4	5	5	1	3	1
		20	Weiblich	1.0				Tübingen		Regelstudiengang		2					Angestellte:r Arzt/Ärztin an einem Forschungsinstitut (abseits der Uniklinik)		Ich strebe es an.							4	2	3	2		Ja		als separate Lehrveranstaltung verteilt über das Studium		keine Aussage möglich		keine Aussage möglich	5	5	4	4	2	3	3	5	3	2	3	2
		20	Männlich	1.4				Tübingen		Regelstudiengang		2					Facharzt/-ärztin in eigener Praxis oder MVZ (außer Allgemeinmedizin)		Ich strebe es an.							4	3	3	2		keine Aussage möglich				keine Aussage möglich		keine Aussage möglich	4	2	4	4	3	4	5	4	0	1	4	3
Gesundheits- und Krankenpflegerin	Medizinnahe Ausbildung	28	Weiblich	1.7		3.0		Greifswald		Regelstudiengang		11	3.5				Hausarzt/-ärztin in eigener Praxis oder MVZ		Ich habe es begonnen.		klinisch/konservatives Fach		1.0	1.0	1.0	1	1	2	2	Nein	keine Aussage möglich				Ja	0.0	Ja	5	3	3	3	4	4	5	4	5	2	4	4
Gesundheits- und Krankenpflegerin	Medizinnahe Ausbildung	25	Weiblich	1.4		3.0		Greifswald		Regelstudiengang		10	3				Angestellte:r Arzt/Ärztin im Krankenhaus		Ich habe es begonnen.		klinisch/konservatives Fach		3.0	4.0	3.0	5	2	2	3	Nein	Nein	keine Aussage möglich			Nein		Nein	2	2	4	2	4	4	4	5	5	1	2	1
Gesundheits- und Krankenpflegerin	Medizinnahe Ausbildung	21	Weiblich	1.0		1.0		Rostock		Regelstudiengang		6	2				Angestellte:r Arzt/Ärztin im Krankenhaus		Ich strebe es an.							4	2	4	1		keine Aussage möglich				keine Aussage möglich		keine Aussage möglich	4	4	4	3	3	4	4	5	5	2	1	1
Gesundheits- und Krankenpflegerin	Medizinnahe Ausbildung	27	Weiblich	1.6		3.0		Greifswald		Regelstudiengang		4					Facharzt/-ärztin in eigener Praxis oder MVZ (außer Allgemeinmedizin)		Ich möchte nicht promovieren.							4	2	2	1		Ja		als separate Lehrveranstaltung verteilt über das Studium		Nein		Nein	4	3	3	1	1	1	4	4	5	0	1	1
		24	Weiblich	1.2				Bochum		Regelstudiengang		10	3						Ich strebe es an.							4	2	2	1		Nein	klinisches Wahlfach			keine Aussage möglich		Nein	5	4	5	4	4	2	4	5	3	1	0	0
		21	Weiblich	1.1				Frankfurt am Main		Regelstudiengang		6	3				Angestellte:r Arzt/Ärztin im Krankenhaus		Ich bin noch unentschlossen.							5	2	2	1		keine Aussage möglich				keine Aussage möglich		keine Aussage möglich	5	3	4	3	3	4	5	5	5	2	1	0
Gesundheits- und Krankenpflegerin	Medizinnahe Ausbildung	26	Weiblich	2.0		3.0		Greifswald		Regelstudiengang		4					Hausarzt/-ärztin in eigener Praxis oder MVZ		Ich bin noch unentschlossen.							4	1	1	2		keine Aussage möglich				Ja	0.0	Nein	5	2	3	0	2	4	5	5	4	0	1	0
		23	Weiblich	1.1				TU München		Regelstudiengang		8	2.5				Facharzt/-ärztin in eigener Praxis oder MVZ (außer Allgemeinmedizin)		Ich strebe es an.							4	2	3	2		Nein	klinisches Wahlfach			Ja	6.0	Nein	5	2	4	2	2	1	5	5	5	1	1	1
		20	Männlich	1.0				Tübingen		Regelstudiengang		2					Facharzt/-ärztin in eigener Praxis oder MVZ (außer Allgemeinmedizin)		Ich strebe es an.							4	2	2	2		Ja		als separate Lehrveranstaltung verteilt über das Studium		keine Aussage möglich		keine Aussage möglich	5	4	4	4	5	4	4	5	5	1	1	1
Gesundheits- und Krankenpflegerin	Medizinnahe Ausbildung	25	Weiblich	2.3		3.0		Brandenburg		Modellstudiengang		9	2		2		Angestellte:r Arzt/Ärztin im Universitätsklinikum		Ich strebe es an.							5	2	3	2		Ja		als separate Lehrveranstaltung verteilt über das Studium		Ja	8.0	Ja	5	4	3	4	5	3	5	3	4	3	3	3
		24	Weiblich	1.5				Hamburg		Modellstudiengang		10	1		1		Facharzt/-ärztin in eigener Praxis oder MVZ (außer Allgemeinmedizin)		Ich habe es begonnen.		experimentell/theoretisches Fach		2.0	3.0	3.0	5	3	3	1	Nein	Ja		als separate Lehrveranstaltung verteilt über das Studium		Ja	13.0	Ja	3	2	1	1	1	2	2	2	0	1	2	2
		23	Weiblich	1.3				LMU München		Regelstudiengang		8	2.5				Facharzt/-ärztin in eigener Praxis oder MVZ (außer Allgemeinmedizin)		Ich habe es begonnen.		klinisch/konservatives Fach		1.0	1.0	1.0	5	1	2	1	keine Angabe	Ja		keine Aussage möglich		Ja	0.0	keine Aussage möglich	4	2	3	2	2	2	4	4	4	1	3	0
		23	Weiblich	2.0				Göttingen		Regelstudiengang		6	keine Angaben				Angestellte:r Arzt/Ärztin im Krankenhaus		Ich strebe es an.							5	3	3	1		keine Aussage möglich				keine Aussage möglich		keine Aussage möglich	2	2	2	2	2	2	2	2	2	0	0	0
		21	Weiblich	1.3				Kiel		Regelstudiengang		6	3				Angestellte:r Arzt/Ärztin im Universitätsklinikum		Ich strebe es an.							5	1	1	3		keine Aussage möglich				keine Aussage möglich		Nein	5	5	5	5	5	3	3	4	5	0	0	1
Gesundheits- und Krankenpflegerin	Medizinnahe Ausbildung	26	Weiblich	1.6		3.0		Duisburg-Essen		Regelstudiengang		8	2.5				Angestellte:r Arzt/Ärztin im Universitätsklinikum		Ich bin noch unentschlossen.							5	2	2	1		Nein	keine Aussage möglich			Nein		Nein	5	3	5	3	4	2	5	3	4	0	2	0
Gesundheits- und Krankenpflegerin	Medizinnahe Ausbildung	31	Weiblich	2.3		2.0		Münster		Regelstudiengang		6	2.5				Facharzt/-ärztin in eigener Praxis oder MVZ (außer Allgemeinmedizin)		Ich bin noch unentschlossen.							4	2	3	1		keine Aussage möglich				keine Aussage möglich		Nein	4	1	0	2	2	3	4	5	5	0	0	0
		21	Weiblich	1.1				Kiel		Regelstudiengang		6	2				Angestellte:r Arzt/Ärztin in der Industrie		Ich strebe es an.							5	2	2	1		keine Aussage möglich				keine Aussage möglich		keine Aussage möglich	4	1	4	2	1	2	4	5	4	1	1	0
		26	Weiblich	1.1				Kiel		Regelstudiengang		14	2				Facharzt/-ärztin in eigener Praxis oder MVZ (außer Allgemeinmedizin)		Ich habe es begonnen.		experimentell/theoretisches Fach		2.0	1.0	1.0	5	2	3	1	keine Angabe	Ja		Blockveranstaltung		Nein		Nein	4	2	2	2	4	3	4	5	5	1	4	3
		24	Weiblich	1.8				Kiel		Regelstudiengang		10	1.5				Angestellte:r Arzt/Ärztin im Krankenhaus		Ich bin noch unentschlossen.							4	3	3	2		Ja		keine Aussage möglich		keine Aussage möglich		Ja	4	3	3	2	0	0	5	5	5	0	0	0
		22	Männlich	1.6				Kiel		Regelstudiengang		6	1.5				Angestellte:r Arzt/Ärztin im Universitätsklinikum		Ich strebe es an.							4	2	2	3		Ja		Blockveranstaltung		Nein		Ja	5	3	4	3	2	4	5	5	5	1	0	1
Gesundheits- und Krankenpflegerin	Medizinnahe Ausbildung	24	Weiblich	2.4		4.0		Münster		Regelstudiengang		4					Facharzt/-ärztin in eigener Praxis oder MVZ (außer Allgemeinmedizin)		Ich bin noch unentschlossen.							3	2	3	1		Ja		in anderen Lehrveranstaltungen integriert und verteilt über das Studium		keine Aussage möglich		Nein	4	3	4	3	5	3	4	4	5	0	1	0
Gesundheits- und Krankenpflegerin	Medizinnahe Ausbildung	23	Weiblich	1.7		1.0		Duisburg-Essen		Regelstudiengang		8	2				Hausarzt/-ärztin in eigener Praxis oder MVZ		Ich möchte nicht promovieren.							5	2	5	2		Nein	fakultative Lehrveranstaltung			Nein		Nein	5	2	4	2	2	2	5	5	3	0	4	2
Gesundheits- und Krankenpflegerin	Medizinnahe Ausbildung	27	Weiblich	1.8		3.0		Lübeck		Regelstudiengang		6	1.5				Hausarzt/-ärztin in eigener Praxis oder MVZ		Ich strebe es an.							5	2	3	2		Nein	klinisches Wahlfach			Ja	1.0	Nein	4	2	2	2	2	3	4	5	5	1	1	1
		23	Weiblich	1.1				Kiel		Regelstudiengang		8	2				Angestellte:r Arzt/Ärztin im Universitätsklinikum		Ich habe es begonnen.		klinisch/konservatives Fach		3.0	3.0	2.0	5	2	2	2	keine Angabe	keine Aussage möglich				Nein		Nein	3	2	2	1	2	3	5	3	4	0	0	0
Gesundheits- und Krankenpflegerin	Medizinnahe Ausbildung	29	Weiblich	2.7		3.0		Berlin		Modellstudiengang		7	2		2		Facharzt/-ärztin in eigener Praxis oder MVZ (außer Allgemeinmedizin)		Ich strebe es an.							4	1	2	2		Ja		Blockveranstaltung		Ja	4.0	Ja	5	3	2	3	3	4	5	4	3	1	2	0
		24	Weiblich	1.6				Kiel		Regelstudiengang		10	2				Facharzt/-ärztin in eigener Praxis oder MVZ (außer Allgemeinmedizin)		Ich habe es begonnen.		klinisch/konservatives Fach		2.0	1.0	2.0	3	2	2	1	Nein	keine Aussage möglich				keine Aussage möglich		Nein	5	4	4	4	4	2	5	4	5	1	1	1
		25	Männlich	1.0				Leipzig		Regelstudiengang		10	2					Keine ärztliche Tätigkeit	Ich strebe es an.							5	3	4	4		Ja		in anderen Lehrveranstaltungen integriert und verteilt über das Studium	Gemischt. Gibt separate LVen und fachbezogene, in denen das integriert ist.	Nein		Ja	5	1	3	2	5	2	3	5	4	1	1	0
Gesundheits- und Krankenpflegerin	Medizinnahe Ausbildung	24	Weiblich	2.0		3.0		Duisburg-Essen		Regelstudiengang		4					Angestellte:r Arzt/Ärztin im Krankenhaus		Ich bin noch unentschlossen.							5	2	2	2		keine Aussage möglich				keine Aussage möglich		Nein	5	3	4	3	4	4	5	5	5	0	1	0
Gesundheits- und Krankenpflegerin	Medizinnahe Ausbildung	27	Weiblich	2.3		3.0		Berlin		Modellstudiengang		7	2		2		Angestellte:r Arzt/Ärztin im Krankenhaus		Ich strebe es an.							4	2	4	2		Ja		als separate Lehrveranstaltung verteilt über das Studium		Ja	4.0	keine Aussage möglich	5	3	2	3	3	4	5	5	4	2	4	3
Gesundheits- und Krankenpflegerin	Medizinnahe Ausbildung	25	Weiblich	1.8		3.0		Berlin		Modellstudiengang		6					Hausarzt/-ärztin in eigener Praxis oder MVZ		Ich möchte nicht promovieren.							5	3	3	2		Ja		als separate Lehrveranstaltung verteilt über das Studium		Ja	6.0	Ja	3	2	2	2	1	4	5	3	5	2	3	3
		24	Weiblich	1.7				Kiel		Regelstudiengang		9	Sonstiges	Aus dem Ausland gewechselt			Hausarzt/-ärztin in eigener Praxis oder MVZ		Ich habe es begonnen.		klinisch/konservatives Fach		4.0	5.0	3.0	5	2	3	2	Nein	keine Aussage möglich				Nein		Ja	4	2	3	2	4	2	4	4	4	2	2	3
Gesundheits- und Krankenpflegerin	Medizinnahe Ausbildung	30	Weiblich	2.1		3.0		Augsburg		Modellstudiengang		8	keine Angaben		keine Angaben		Angestellte:r Arzt/Ärztin im Krankenhaus		Ich habe es begonnen.		klinisch/konservatives Fach		0.0	2.0	2.0	4	3	5	3	Nein	Ja		als separate Lehrveranstaltung verteilt über das Studium		Ja	4.0	Ja	4	2	1	1	1	2	4	5	3	2	3	2
Gesundheits- und Krankenpflegerin	Medizinnahe Ausbildung	23	Weiblich	1.3		3.0		Dresden		Regelstudiengang		4					Angestellte:r Arzt/Ärztin im Krankenhaus		Ich strebe es an.							2	1	3	1		Ja		als separate Lehrveranstaltung verteilt über das Studium		Ja	0.0	Ja	4	3	3	4	4	4	5	3	4	1	2	1
		21	Weiblich	1.1				Greifswald		Regelstudiengang		7	2				Angestellte:r Arzt/Ärztin im Universitätsklinikum		Ich habe es begonnen.		klinisch/konservatives Fach		3.0	2.0	2.0	4	2	3	2	Nein	Ja		als separate Lehrveranstaltung verteilt über das Studium		Ja	1.0	keine Aussage möglich	5	5	4	4	4	3	5	4	4	2	3	3
		24	Weiblich	1.6				Greifswald		Regelstudiengang		10	2.5				Hausarzt/-ärztin in eigener Praxis oder MVZ		Ich habe es begonnen.		klinisch/konservatives Fach		0.0	3.0	2.0	5	2	2	2	Nein	Ja		in anderen Lehrveranstaltungen integriert und verteilt über das Studium		Ja	1.0	Nein	4	2	3	2	2	4	5	4	4	0	0	0
Gesundheits- und Krankenpflegerin	Medizinnahe Ausbildung	28	Weiblich	1.8		3.0		Witten/Herdecke		Modellstudiengang		9	keine Angaben		keine Angaben		Angestellte:r Arzt/Ärztin im Krankenhaus		Ich strebe es an.							4	3	4	3		Ja		als separate Lehrveranstaltung verteilt über das Studium		Ja	10.0	keine Aussage möglich	5	2	3	2	2	2	5	5	5	1	1	0
Gesundheits- und Krankenpflegerin	Medizinnahe Ausbildung	24	Weiblich	1.6		1.0		Witten/Herdecke		Modellstudiengang		7	2		2		Facharzt/-ärztin in eigener Praxis oder MVZ (außer Allgemeinmedizin)		Ich strebe es an.							4	2	2	2		Ja		als separate Lehrveranstaltung verteilt über das Studium		Ja	8.0	Ja	5	3	5	3	3	4	5	5	5	1	2	1
Gesundheits- und Krankenpflegerin	Medizinnahe Ausbildung	26	Weiblich	1.8		3.0		Mannheim		Modellstudiengang	Modellstudiengang mit Physikum (Marecum)	4					Facharzt/-ärztin in eigener Praxis oder MVZ (außer Allgemeinmedizin)		Ich strebe es an.							3	1	1	1		keine Aussage möglich				Ja	0.0	Nein	5	3	4	2	2	4	5	4	5	0	0	0
Gesundheits- und Krankenpflegerin	Medizinnahe Ausbildung	30	Weiblich	2.4		3.0		Mainz		Regelstudiengang		6	3.5				Angestellte:r Arzt/Ärztin im Krankenhaus		Ich bin noch unentschlossen.							3	2	3	1		Ja		Blockveranstaltung		keine Aussage möglich		Nein	3	1	2	2	5	4	5	5	5	0	0	0
Gesundheits- und Krankenpflegerin	Medizinnahe Ausbildung	35	Weiblich	1.4		3.0		Würzburg		Regelstudiengang		8	3				Facharzt/-ärztin in eigener Praxis oder MVZ (außer Allgemeinmedizin)		Ich strebe es an.							2	1	3	2		Nein	keine Aussage möglich			keine Aussage möglich		Nein	4	4	3	4	3	4	5	4	4	3	3	3
		23	Weiblich	0.9				Greifswald		Regelstudiengang		8	3				Facharzt/-ärztin in eigener Praxis oder MVZ (außer Allgemeinmedizin)		Ich möchte nicht promovieren.							5	2	4	3		Ja		in anderen Lehrveranstaltungen integriert und verteilt über das Studium		Ja	1.0	Nein	4	1	3	2	2	3	5	5	4	2	3	3
Gesundheits und Krankenpflegerin	Medizinnahe Ausbildung	29	Weiblich	1.9		3.0		Mainz		Regelstudiengang		10	1				Facharzt/-ärztin in eigener Praxis oder MVZ (außer Allgemeinmedizin)		Ich habe es begonnen.		klinisch/konservatives Fach		3.0	3.0	1.0	4	3	4	3	Nein	Ja		als separate Lehrveranstaltung verteilt über das Studium		Ja	1.0	Ja	4	3	4	3	3	2	5	5	5	2	3	2
		26	Männlich	2.4				Greifswald		Regelstudiengang		8	keine Angaben				Facharzt/-ärztin in eigener Praxis oder MVZ (außer Allgemeinmedizin)		Ich habe es begonnen.		klinisch/konservatives Fach		0.0	2.0	2.0	3	1	0	2	Nein	Nein	fakultative Lehrveranstaltung			Nein		Nein	5	5	4	3	3	4	5	5	5	0	0	0
		23	Weiblich	1.8				Greifswald		Regelstudiengang		8	3				Angestellte:r Arzt/Ärztin im Universitätsklinikum		Ich habe es begonnen.		experimentell/theoretisches Fach		1.0	1.0	1.0	2	3	5	2	Nein	Ja		als separate Lehrveranstaltung verteilt über das Studium		Nein		Nein	5	5	5	5	5	5	5	5	5	1	1	0
Gesundheits und Krankenpflegerin	Medizinnahe Ausbildung	26	Weiblich	2.6		3.0		Brandenburg		Modellstudiengang		6	3		3		Angestellte:r Arzt/Ärztin im Krankenhaus		Ich strebe es an.							1	1	1	1		Ja		als separate Lehrveranstaltung verteilt über das Studium		Ja	7.0	Nein	5	5	5	5	5	5	5	5	5	2	1	2
Gesundheits und Krankenpflegerin	Medizinnahe Ausbildung	23	Weiblich	2.9		3.0		LMU München		Regelstudiengang		2					Hausarzt/-ärztin in eigener Praxis oder MVZ		Ich strebe es an.							3	2	2	1		keine Aussage möglich				keine Aussage möglich		Ja	4	4	3	4	3	3	4	4	3	0	1	0
Gesundheits und Krankenpflegerin	Medizinnahe Ausbildung	25	Weiblich	1.8		3.0		Dresden		Modellstudiengang		6	3		3		Angestellte:r Arzt/Ärztin im Krankenhaus		Ich strebe es an.							5	3	4	2		Ja		als separate Lehrveranstaltung verteilt über das Studium		Ja	0.0	Ja	2	2	4	3	2	2	4	5	5	1	3	1
Gesundheits- und Krankenpflegerin	Medizinnahe Ausbildung	24	Weiblich	1.8		3.0		Dresden		Regelstudiengang		4					Angestellte:r Arzt/Ärztin im Krankenhaus		Ich bin noch unentschlossen.							3	3	2	2		Ja		in anderen Lehrveranstaltungen integriert und verteilt über das Studium		Ja	3.0	Ja	5	4	4	4	4	4	4	5	5	1	4	1
		23	Weiblich	1.2				Hannover		Modellstudiengang		7	1		1		Angestellte:r Arzt/Ärztin im Universitätsklinikum		Ich habe es begonnen.		klinisch/konservatives Fach		3.0	1.0	2.0	4	1	4	2	Nein	Ja		als separate Lehrveranstaltung verteilt über das Studium		Ja	0.0	keine Aussage möglich	4	3	2	4	5	3	4	2	2	4	4	4
Gesundheits- und Krankenpflegerin	Medizinnahe Ausbildung	23	Weiblich	1.8		1.0		Dresden		Regelstudiengang		2					Angestellte:r Arzt/Ärztin im Krankenhaus		Ich strebe es an.							4	1	2	1		Ja		in anderen Lehrveranstaltungen integriert und verteilt über das Studium		Ja	0.0	keine Aussage möglich	4	3	3	3	2	2	4	2	3	0	0	0
		23	Männlich	1.1				Hannover		Modellstudiengang		8	1.5		1.5		Angestellte:r Arzt/Ärztin im Universitätsklinikum		Ich habe es begonnen.		klinisch/konservatives Fach		1.0	5.0	2.0	5	1	3	1	Nein	Nein	keine Aussage möglich			Nein		Nein	4	4	4	4	3	4	4	5	4	2	2	2
		22	Weiblich	1.3				Hannover		Modellstudiengang		10	2		2		Angestellte:r Arzt/Ärztin im Universitätsklinikum		Ich habe es begonnen.		klinisch/operatives Fach		2.0	2.0	1.0	4	1	3	1	Nein	Ja		als separate Lehrveranstaltung verteilt über das Studium		Nein		Nein	3	3	4	3	4	3	5	5	5	3	4	2
		22	Männlich	1.0				Hannover		Modellstudiengang		8	2		2		Hausarzt/-ärztin in eigener Praxis oder MVZ		Ich habe es begonnen.		klinisch/konservatives Fach		2.0	1.0	1.0	0	2	3	1	Nein	Ja		keine Aussage möglich		keine Aussage möglich		keine Aussage möglich	4	1	2	2	4	3	5	4	3	2	4	3
		23	Weiblich	2.7				Hannover		Modellstudiengang		10	2.5		2.5		Hausarzt/-ärztin in eigener Praxis oder MVZ		Ich habe es begonnen.		klinisch/konservatives Fach		1.0	1.0	1.0	5	3	0	2	Nein	Nein	keine Aussage möglich			Nein		Nein	3	3	4	3	3	1	5	5	5	1	4	3
		19	Weiblich	0.8				Hannover		Modellstudiengang		2					Angestellte:r Arzt/Ärztin im Krankenhaus		Ich strebe es an.							3	2	0	2		Ja		als separate Lehrveranstaltung verteilt über das Studium		Ja	4.0	keine Aussage möglich	5	4	5	5	5	4	4	5	5	1	1	0
		21	Weiblich	1.6				Hannover		Modellstudiengang		2					Facharzt/-ärztin in eigener Praxis oder MVZ (außer Allgemeinmedizin)		Ich strebe es an.							5	1	2	1		Ja		als separate Lehrveranstaltung verteilt über das Studium		Ja	0.0	Nein	5	4	5	4	3	4	5	5	5	0	2	1
Gesundheits- und Krankenpflegerin	Medizinnahe Ausbildung	27	Weiblich	1.5		3.0		Mainz		Regelstudiengang		10	1.5				Angestellte:r Arzt/Ärztin im Krankenhaus		Ich habe es begonnen.		klinisch/konservatives Fach		4.0	3.0	3.0	3	3	3	2	Nein	Ja		in anderen Lehrveranstaltungen integriert und verteilt über das Studium		Nein		Ja	5	3	3	2	2	2	3	3	5	1	1	1
Gesundheits- und Krankenpflegerin	Medizinnahe Ausbildung	25	Weiblich	1.4		3.0		Hannover		Modellstudiengang		4					Angestellte:r Arzt/Ärztin imÖGD oder bei einer Krankenkasse		Ich bin noch unentschlossen.							4	2	2	1		Ja		als separate Lehrveranstaltung verteilt über das Studium	Wissenschaftsmodul- eigenständiges erarbeiten	Nein		Nein	5	3	3	3	3	0	5	5	4	0	1	0
Gesundheits- und Krankenpflegerin	Medizinnahe Ausbildung	26	Weiblich	2.1		3.0		Hannover		Modellstudiengang		4					Facharzt/-ärztin in eigener Praxis oder MVZ (außer Allgemeinmedizin)		Ich bin noch unentschlossen.							5	2	2	2		Ja		als separate Lehrveranstaltung verteilt über das Studium		keine Aussage möglich		keine Aussage möglich	5	1	4	1	2	2	5	5	5	0	0	0
		19	Weiblich	1.6				Hannover		Modellstudiengang		2					Angestellte:r Arzt/Ärztin im Universitätsklinikum		Ich bin noch unentschlossen.							4	1	2	2		Ja		als separate Lehrveranstaltung verteilt über das Studium		Ja	0.0	Nein	4	4	4	3	2	3	4	5	4	1	2	1
Gesundheits- und Krankenpflegerin	Medizinnahe Ausbildung	25	Weiblich			3.0		Brandenburg		Modellstudiengang		1					Angestellte:r Arzt/Ärztin im Universitätsklinikum		Ich strebe es an.							1	2	4	2		Ja		Blockveranstaltung		Ja	4.0	Nein	5	4	4	4	3	5	5	5	5	0	1	0
Gesundheits- und Krankenpflegerin	Medizinnahe Ausbildung	26	Weiblich	2.6		3.0		Brandenburg		Modellstudiengang		6	3		3		Angestellte:r Arzt/Ärztin im Krankenhaus		Ich habe es begonnen.		experimentell/theoretisches Fach		3.0	4.0	2.0	3	2	4	1	Nein	Ja		Blockveranstaltung		Ja	1.0	Nein	5	5	5	4	5	5	5	5	5	0	0	0
		22	Weiblich	1.2				Hannover		Modellstudiengang		8	2		2		Facharzt/-ärztin in eigener Praxis oder MVZ (außer Allgemeinmedizin)		Ich habe es begonnen.		experimentell/theoretisches Fach	Statistisch	3.0	1.0	1.0	2	4	4	4	Nein	keine Aussage möglich				keine Aussage möglich		Nein	4	3	3	3	3	4	5	4	4	1	2	1
		18	Weiblich	0.8				Hannover		Modellstudiengang		2					Facharzt/-ärztin in eigener Praxis oder MVZ (außer Allgemeinmedizin)		Ich strebe es an.							5	2	2	2		Ja		als separate Lehrveranstaltung verteilt über das Studium		keine Aussage möglich		Nein	5	4	4	3	3	2	4	5	4	0	1	0
		20	Weiblich	1.0				Hannover		Modellstudiengang		2					Facharzt/-ärztin in eigener Praxis oder MVZ (außer Allgemeinmedizin)		Ich strebe es an.							5	2	2	1		Ja		als separate Lehrveranstaltung verteilt über das Studium		Nein		keine Aussage möglich	5	4	4	4	4	4	5	5	5	3	3	1
Gesundheits- und Krankenpflegerin	Medizinnahe Ausbildung	24	Weiblich	1.8		3.0		LMU München		Regelstudiengang		2					Angestellte:r Arzt/Ärztin im Krankenhaus		Ich strebe es an.							4	2	3	1		keine Aussage möglich				keine Aussage möglich		Nein	5	3	4	3	3	4	3	4	5	1	1	1
Gesundheits- und Krankenpflegerin	Medizinnahe Ausbildung	26	Weiblich	2.0		3.0		Gießen		Regelstudiengang		4					Angestellte:r Arzt/Ärztin im Krankenhaus		Ich strebe es an.							5	3	3	1		Ja		in anderen Lehrveranstaltungen integriert und verteilt über das Studium		Nein		Nein	3	2	3	2	3	3	5	5	3	1	1	1
		20	Weiblich	1.2				Hannover		Modellstudiengang		2					Facharzt/-ärztin in eigener Praxis oder MVZ (außer Allgemeinmedizin)		Ich strebe es an.							4	2	3	1		Ja		als separate Lehrveranstaltung verteilt über das Studium		keine Aussage möglich		Nein	5	5	4	5	5	3	3	4	5	0	0	0
Gesundheits- und Krankenpflegerin	Medizinnahe Ausbildung	27	Weiblich	2.2		3.0		Gießen		Regelstudiengang		4					Angestellte:r Arzt/Ärztin im Universitätsklinikum		Ich strebe es an.							2	1	2	2		Ja		Blockveranstaltung		Ja	2.0	Ja	3	2	3	3	4	3	4	5	4	1	1	1
		24	Männlich	1.2				Halle-Wittenberg		Regelstudiengang		12	2				Angestellte:r Arzt/Ärztin im Universitätsklinikum		Ich habe es begonnen.		experimentell/theoretisches Fach		4.0	3.0	3.0	5	2	2	1	Nein	keine Aussage möglich				Nein		Nein	5	4	4	4	5	2	5	4	3	1	1	1
		25	Weiblich	1.3				Halle-Wittenberg		Regelstudiengang		8	3.5				Angestellte:r Arzt/Ärztin im Krankenhaus		Ich habe es begonnen.		klinisch/konservatives Fach		0.0	0.0	2.0	2	2	2	1	Nein	Nein	keine Aussage möglich			keine Aussage möglich		keine Aussage möglich	3	3	3	3	4	3	4	4	4	2	0	0
		19	Weiblich	0.8				Hannover		Modellstudiengang		2					Angestellte:r Arzt/Ärztin im Universitätsklinikum		Ich strebe es an.							5	1	1	1		Ja		als separate Lehrveranstaltung verteilt über das Studium		keine Aussage möglich		keine Aussage möglich	4	3	4	3	4	3	4	4	5	0	0	0
		20	Weiblich	1.6				Hannover		Modellstudiengang		2					Facharzt/-ärztin in eigener Praxis oder MVZ (außer Allgemeinmedizin)		Ich strebe es an.							3	1	2	1		Ja		als separate Lehrveranstaltung verteilt über das Studium		Ja	0.0	keine Aussage möglich	5	4	4	4	4	3	4	5	3	2	4	3
		20	Weiblich	1.3				Hannover		Modellstudiengang		2					Ärzte ohne Grenzen	Ärzte ohne Grenzen	Ich strebe es an.							5	0	0	1		Ja		als separate Lehrveranstaltung verteilt über das Studium		Ja	0.0	keine Aussage möglich	5	3	3	2	2	2	4	4	4	0	1	0
		23	Männlich	1.6				Kiel		Regelstudiengang		9	keine Angaben				Facharzt/-ärztin in eigener Praxis oder MVZ (außer Allgemeinmedizin)		Ich strebe es an.							2	1	1	1		keine Aussage möglich				Nein		Nein	5	4	4	4	4	4	5	4	4	1	1	1
		21	Weiblich	1.6				Hannover		Modellstudiengang		2					Angestellte:r Arzt/Ärztin im Krankenhaus		Ich strebe es an.							3	3	2	1		Ja		als separate Lehrveranstaltung verteilt über das Studium		keine Aussage möglich		keine Aussage möglich	4	2	4	3	2	5	5	5	5	0	0	0
		20	Weiblich	1.3				Hannover		Modellstudiengang		2					Facharzt/-ärztin in eigener Praxis oder MVZ (außer Allgemeinmedizin)		Ich strebe es an.							4	3	2	1		Ja		als separate Lehrveranstaltung verteilt über das Studium		keine Aussage möglich		Nein	4	3	3	4	2	4	4	5	4	1	1	2
		24	Männlich	1.2				Hannover		Modellstudiengang		11	1		1		Angestellte:r Arzt/Ärztin im Universitätsklinikum		Ich habe es abgeschlossen.		experimentell/theoretisches Fach		2.0	1.0	1.0	5	1	4	1	Ja	Ja		als separate Lehrveranstaltung verteilt über das Studium		Ja	0.0	keine Aussage möglich	5	4	4	3	3	4	5	4	4	2	4	2
		20	Weiblich	1.7				Hannover		Modellstudiengang		2					Angestellte:r Arzt/Ärztin im Universitätsklinikum		Ich strebe es an.							4	2	1	1		Ja		als separate Lehrveranstaltung verteilt über das Studium		Nein		Nein	4	3	2	2	4	3	4	4	5	0	0	0
		19	Weiblich	0.9				Hannover		Modellstudiengang		2					Angestellte:r Arzt/Ärztin im Krankenhaus		Ich strebe es an.							3	2	4	3		Ja		als separate Lehrveranstaltung verteilt über das Studium		Ja	0.0	keine Aussage möglich	4	4	4	3	2	2	2	4	3	2	4	3
		22	Weiblich	1.0				Hannover		Modellstudiengang		6			1	1.2	Angestellte:r Arzt/Ärztin im Universitätsklinikum		Ich habe es begonnen.		experimentell/theoretisches Fach		2.0	2.0	2.0	2	1	3	3	Ja	Ja		als separate Lehrveranstaltung verteilt über das Studium		Nein		Nein	5	3	5	3	5	4	5	5	5	2	1	1
		24	Weiblich	1.5				Hannover		Modellstudiengang		8	1		1		Angestellte:r Arzt/Ärztin im Krankenhaus		Ich habe es begonnen.		klinisch/konservatives Fach		3.0	3.0	3.0	5	2	3	1	keine Angabe	Ja		Blockveranstaltung		Nein		Nein	4	4	3	3	4	3	4	4	5	1	1	1
		20	Männlich	1.6				Hannover		Modellstudiengang		2					Angestellte:r Arzt/Ärztin im Krankenhaus		Ich strebe es an.							5	2	2	1		Ja		in anderen Lehrveranstaltungen integriert und verteilt über das Studium		keine Aussage möglich		keine Aussage möglich	5	1	3	4	5	3	5	5	5	0	2	2
		21	Weiblich	1.7				Hannover		Modellstudiengang		2					Angestellte:r Arzt/Ärztin im Krankenhaus		Ich strebe es an.							5	2	2	1		Ja		als separate Lehrveranstaltung verteilt über das Studium		Ja	0.0	keine Aussage möglich	5	2	4	2	1	3	5	4	5	1	1	0
		21	Weiblich	1.1				Hannover		Modellstudiengang		2					Facharzt/-ärztin in eigener Praxis oder MVZ (außer Allgemeinmedizin)		Ich strebe es an.							4	1	2	2		Ja		als separate Lehrveranstaltung verteilt über das Studium		Ja	0.0	keine Aussage möglich	4	4	4	3	3	3	4	5	5	1	4	3
		20	Weiblich	1.2				Hannover		Modellstudiengang		2					Facharzt/-ärztin in eigener Praxis oder MVZ (außer Allgemeinmedizin)		Ich strebe es an.							3	1	1	1		Ja		als separate Lehrveranstaltung verteilt über das Studium		keine Aussage möglich		keine Aussage möglich	5	4	4	4	4	3	4	5	5	1	1	1
		22	Weiblich	1.8				Hannover		Modellstudiengang		2					Facharzt/-ärztin in eigener Praxis oder MVZ (außer Allgemeinmedizin)		Ich strebe es an.							5	2	2	1		Ja		als separate Lehrveranstaltung verteilt über das Studium		Ja	0.0	Nein	4	4	5	3	5	5	4	5	5	1	0	1
		20	Weiblich	0.9				Hannover		Modellstudiengang		1					Angestellte:r Arzt/Ärztin an einem Forschungsinstitut (abseits der Uniklinik)		Ich strebe es an.							3	1	1	2		Ja		in anderen Lehrveranstaltungen integriert und verteilt über das Studium		keine Aussage möglich		Ja	4	5	4	4	5	3	4	5	3	1	4	4
		19	Weiblich	0.8				Hannover		Modellstudiengang		2					Angestellte:r Arzt/Ärztin im Krankenhaus		Ich strebe es an.							4	1	4	1		Ja		als separate Lehrveranstaltung verteilt über das Studium		Ja	0.0	keine Aussage möglich	5	5	5	3	2	3	5	5	5	0	1	1
		21	Männlich	1.6				Hannover		Modellstudiengang		2					Angestellte:r Arzt/Ärztin im Universitätsklinikum		Ich strebe es an.							0	1	2	1		Ja		als separate Lehrveranstaltung verteilt über das Studium		Ja	0.0	Ja	5	3	4	5	5	5	5	5	5	1	1	0
Gesundheits- und Krankenpflegerin	Medizinnahe Ausbildung	26	Weiblich	1.8		3.0		Bonn		Regelstudiengang		6	4				Hausarzt/-ärztin in eigener Praxis oder MVZ		Ich strebe es an.							4	2	2	1		Nein	fakultative Lehrveranstaltung			Nein		Nein	5	2	4	2	3	3	5	5	5	0	0	0
		20	Männlich	0.8				Hannover		Modellstudiengang		2					Angestellte:r Arzt/Ärztin im Universitätsklinikum		Ich strebe es an.							4	1	2	1		Ja		als separate Lehrveranstaltung verteilt über das Studium		keine Aussage möglich		Ja	5	4	5	5	5	3	5	4	5	2	2	4
		21	Männlich	1.6				Hannover		Modellstudiengang		2					Angestellte:r Arzt/Ärztin im Universitätsklinikum		Ich bin noch unentschlossen.							3	2	2	2		Ja		als separate Lehrveranstaltung verteilt über das Studium		Ja	0.0	keine Aussage möglich	4	3	2	3	4	2	4	5	4	0	0	0
Gesundheits- und Krankenpflegerin	Medizinnahe Ausbildung	30	Weiblich	1.6		3.0		Bonn		Regelstudiengang		4					Facharzt/-ärztin in eigener Praxis oder MVZ (außer Allgemeinmedizin)		Ich bin noch unentschlossen.							4	2	2	1		keine Aussage möglich				keine Aussage möglich		Nein	4	2	3	1	2	2	4	5	2	0	1	0
		20	Männlich	1.5				Hannover		Modellstudiengang		2					Angestellte:r Arzt/Ärztin im Krankenhaus		Ich strebe es an.							4	1	2	1		Ja		als separate Lehrveranstaltung verteilt über das Studium		Nein		Nein	5	2	3	2	4	4	5	5	5	0	1	1
		22	Weiblich	1.2				Hannover		Modellstudiengang		6	2.5		2.5		Angestellte:r Arzt/Ärztin im Universitätsklinikum		Ich strebe es an.							5	1	1	1		Ja		als separate Lehrveranstaltung verteilt über das Studium		Ja	0.0	keine Aussage möglich	5	4	3	4	3	4	5	5	5	1	1	2
		19	Weiblich	0.7				Hannover		Modellstudiengang		2					Angestellte:r Arzt/Ärztin im Universitätsklinikum		Ich strebe es an.							4	2	3	1		Ja		als separate Lehrveranstaltung verteilt über das Studium		keine Aussage möglich		keine Aussage möglich	5	3	5	2	4	1	5	5	4	1	3	1
		21	Männlich	1.7				Hannover		Modellstudiengang		2					Facharzt/-ärztin in eigener Praxis oder MVZ (außer Allgemeinmedizin)		Ich strebe es an.							4	2	3	2		Ja		als separate Lehrveranstaltung verteilt über das Studium		Ja	0.0	keine Aussage möglich	4	3	3	3	3	3	4	4	4	0	0	0
		21	Weiblich	1.8				Hannover		Modellstudiengang		2					Facharzt/-ärztin in eigener Praxis oder MVZ (außer Allgemeinmedizin)		Ich strebe es an.							3	2	2	1		keine Aussage möglich				keine Aussage möglich		Ja	5	5	5	5	5	3	4	5	5	0	0	0
		20	Weiblich	1.3				Hannover		Modellstudiengang		2					Angestellte:r Arzt/Ärztin im Universitätsklinikum		Ich strebe es an.							2	1	2	3		Ja		als separate Lehrveranstaltung verteilt über das Studium		Ja	0.0	Nein	5	5	5	5	4	3	3	5	5	1	1	0
		20	Weiblich	1.2				Hannover		Modellstudiengang		2					Angestellte:r Arzt/Ärztin im Universitätsklinikum		Ich strebe es an.							5	2	2	1		Ja		als separate Lehrveranstaltung verteilt über das Studium		Ja	0.0	keine Aussage möglich	4	3	3	3	3	4	5	4	4	0	0	0
		20	Weiblich	0.8				Hannover		Modellstudiengang		2					Facharzt/-ärztin in eigener Praxis oder MVZ (außer Allgemeinmedizin)		Ich strebe es an.							5	2	2	1		Ja		als separate Lehrveranstaltung verteilt über das Studium		keine Aussage möglich		Nein	5	4	4	3	4	3	4	5	5	4	3	1
		20	Weiblich	0.9				Hannover		Modellstudiengang		2					Facharzt/-ärztin in eigener Praxis oder MVZ (außer Allgemeinmedizin)		Ich strebe es an.							4	2	2	2		Ja		als separate Lehrveranstaltung verteilt über das Studium		keine Aussage möglich		Ja	5	3	3	4	2	3	4	2	4	0	0	1
Gesundheits- und Krankenpflegerin (Krankenschwester)	Medizinnahe Ausbildung	32	Weiblich	2.5		3.0		LMU München		Regelstudiengang		7	4				Angestellte:r Arzt/Ärztin im Krankenhaus		Ich strebe es an.							3	2	2	1		Ja		als separate Lehrveranstaltung verteilt über das Studium		keine Aussage möglich		Ja	4	1	1	1	2	1	5	4	4	1	1	1
		27	Weiblich	1.2				Hannover		Modellstudiengang		11	keine Angaben		keine Angaben		Angestellte:r Arzt/Ärztin im Krankenhaus		Ich habe es begonnen.		experimentell/theoretisches Fach		2.0	1.0	3.0	5	2	2	2	Nein	Ja		Blockveranstaltung		keine Aussage möglich		Nein	4	0	0	0	0	5	5	5	5	1	2	2
		18	Weiblich	1.0				Hannover		Modellstudiengang		1					Facharzt/-ärztin in eigener Praxis oder MVZ (außer Allgemeinmedizin)		Ich strebe es an.							5	2	2	2		Ja		als separate Lehrveranstaltung verteilt über das Studium		keine Aussage möglich		Nein	5	3	5	3	2	2	5	5	5	0	0	0
Gesundheits und Krankenpflegerin und Biologie B.Sc.	Medizinnahes Studium	25	Weiblich	1.9		4.0		Gießen		Regelstudiengang		4					Angestellte:r Arzt/Ärztin im Krankenhaus		Ich strebe es an.							5	2	3	2		Ja		in anderen Lehrveranstaltungen integriert und verteilt über das Studium		Ja	9.0	Ja	2	2	1	2	3	4	3	4	4	1	0	0
Gesundheits- und Krankenplegende	Medizinnahe Ausbildung	26	Weiblich	2.3		0.0		Witten/Herdecke		Modellstudiengang		2					Angestellte:r Arzt/Ärztin im Universitätsklinikum		Ich strebe es an.							5	2	2	1		Ja		als separate Lehrveranstaltung verteilt über das Studium	sowohl separate als auch intergriete Pflichtversnstsltungen	Ja	12.0	keine Aussage möglich	5	4	4	3	4	4	5	5	5	0	1	0
		26	Weiblich	1.3				Hannover		Modellstudiengang		10	1.5		1.5		Facharzt/-ärztin in eigener Praxis oder MVZ (außer Allgemeinmedizin)		Ich habe es begonnen.		experimentell/theoretisches Fach		3.0	3.0	1.0	4	2	2	1	Nein	Nein	fakultative Lehrveranstaltung			Nein		Nein	5	3	4	2	4	4	5	5	5	3	3	2
		22	Weiblich	1.2				Hannover		Modellstudiengang		6	2		2		Angestellte:r Arzt/Ärztin im Krankenhaus		Ich bin noch unentschlossen.							5	4	4	2		Ja		als separate Lehrveranstaltung verteilt über das Studium		keine Aussage möglich		Nein	3	2	3	2	2	3	4	2	5	2	1	1
Gesundheits- und Pflegewissenschaften Berufliche Bildung Studium	Medizinnahe Ausbildung	25	Weiblich	1.9		2.0		Erlangen-Nürnberg		Regelstudiengang		10	3.5				Angestellte:r Arzt/Ärztin im Krankenhaus		Ich habe es begonnen.		experimentell/theoretisches Fach		2.0	1.0	4.0	2	2	2	1	Nein	Ja		Blockveranstaltung		Nein		Nein	4	4	3	4	1	4	5	4	4	1	2	2
		23	Männlich	1.8				Hannover		Modellstudiengang		4					Angestellte:r Arzt/Ärztin im Universitätsklinikum		Ich strebe es an.							5	2	3	2		Ja		als separate Lehrveranstaltung verteilt über das Studium		Ja	0.0	Nein	5	4	5	4	4	3	5	4	5	0	3	2
		21	Weiblich	1.1				Hannover		Modellstudiengang		3					Facharzt/-ärztin in eigener Praxis oder MVZ (außer Allgemeinmedizin)		Ich bin noch unentschlossen.							5	2	3	2		Ja		als separate Lehrveranstaltung verteilt über das Studium		keine Aussage möglich		keine Aussage möglich	5	2	4	3	4	4	5	5	4	0	3	1
		21	Männlich	1.3				Hannover		Regelstudiengang		4					Hausarzt/-ärztin in eigener Praxis oder MVZ		Ich strebe es an.							3	1	2	2		keine Aussage möglich				keine Aussage möglich		Ja	0	0	0	0	0	0	0	0	0	2	4	1
		23	Weiblich	1.3				Hannover		Regelstudiengang		6	3				Angestellte:r Arzt/Ärztin im Krankenhaus		Ich strebe es an.							4	1	1	1		Ja		als separate Lehrveranstaltung verteilt über das Studium		Nein		Nein	5	4	4	4	5	2	5	5	4	2	1	0
		24	Weiblich	1.4				Hannover		Modellstudiengang		10	2		2		Hausarzt/-ärztin in eigener Praxis oder MVZ		Ich habe es begonnen.		experimentell/theoretisches Fach		3.0	1.0	3.0	5	2	3	2	keine Angabe	keine Aussage möglich				keine Aussage möglich		Ja	4	3	3	3	1	4	5	4	4	3	4	3
		19	Weiblich	1.0				Hannover		Modellstudiengang		4					Facharzt/-ärztin in eigener Praxis oder MVZ (außer Allgemeinmedizin)		Ich strebe es an.							1	1	3	1		keine Aussage möglich				Ja	0.0	Nein	5	5	5	4	4	4	4	5	5	3	3	3
Gesundheits-& Krankenpföegerin	Medizinnahe Ausbildung	21	Weiblich	1.5		3.0		Dresden		Regelstudiengang		1					Facharzt/-ärztin in eigener Praxis oder MVZ (außer Allgemeinmedizin)		Ich strebe es an.							4	1	1	1		Ja		als separate Lehrveranstaltung verteilt über das Studium		Ja	8.0	keine Aussage möglich	4	2	3	2	4	4	4	5	5	1	0	0
		21	Weiblich	1.2				Hannover		Modellstudiengang		4					Facharzt/-ärztin in eigener Praxis oder MVZ (außer Allgemeinmedizin)		Ich strebe es an.							3	2	2	1		Ja		als separate Lehrveranstaltung verteilt über das Studium		Ja	0.0	keine Aussage möglich	4	2	3	2	4	2	4	5	5	0	1	0
		19	Weiblich	1.5				Bonn		Regelstudiengang		2					Facharzt/-ärztin in eigener Praxis oder MVZ (außer Allgemeinmedizin)		Ich strebe es an.							3	1	1	2		Nein	keine Aussage möglich			keine Aussage möglich		Nein	5	5	4	4	4	4	3	5	4	0	1	1
		20	Weiblich	1.4				Hannover		Modellstudiengang		4					Angestellte:r Arzt/Ärztin im Universitätsklinikum		Ich strebe es an.							5	1	2	2		Ja		als separate Lehrveranstaltung verteilt über das Studium		Ja	1.0	Nein	5	4	4	4	3	4	5	5	5	0	0	1
Gesundheits-&Krankenpflege	Medizinnahe Ausbildung	25	Weiblich	1.7		1.0		Ulm		Regelstudiengang		9	2.5				Hausarzt/-ärztin in eigener Praxis oder MVZ		Ich habe es begonnen.		klinisch/operatives Fach		4.0	4.0	3.0	0	3	0	3	Nein	Ja		als separate Lehrveranstaltung verteilt über das Studium		Nein		Nein	5	3	4	3	3	4	5	5	5	3	1	1
Gesundheits-&Krankenpflegerin	Medizinnahe Ausbildung	23	Weiblich	1.8		2.0		Gießen		Regelstudiengang		8	3				Facharzt/-ärztin in eigener Praxis oder MVZ (außer Allgemeinmedizin)		Ich habe es begonnen.		klinisch/konservatives Fach		2.0	1.0	1.0	5	2	3	1	Nein	Ja		keine Aussage möglich		Nein		Nein	5	3	3	3	2	2	4	4	4	3	4	3
		20	Weiblich					Hannover		Modellstudiengang		4					Angestellte:r Arzt/Ärztin im Krankenhaus		Ich strebe es an.							5	2	3	2		Ja		als separate Lehrveranstaltung verteilt über das Studium		Ja	0.0	Nein	5	4	4	4	4	4	4	4	3	1	1	2
Gesundheits/Krankenpflege	Medizinnahe Ausbildung	24	Weiblich	2.5		3.0		Hannover		Modellstudiengang		2					Facharzt/-ärztin in eigener Praxis oder MVZ (außer Allgemeinmedizin)		Ich strebe es an.							3	2	2	1		Ja		als separate Lehrveranstaltung verteilt über das Studium		Nein		Nein	5	4	4	4	3	3	3	4	5	1	1	1
		23	Weiblich	1.1				Hannover		Modellstudiengang		6			1	Sehr Gut	Facharzt/-ärztin in eigener Praxis oder MVZ (außer Allgemeinmedizin)		Ich habe es begonnen.		klinisch/operatives Fach		4.0	2.0	2.0	5	2	2	1	Nein	Ja		Blockveranstaltung		Nein		Nein	3	4	2	4	3	2	4	2	4	2	4	0
		20	Weiblich	1.7				Hannover		Modellstudiengang		4					Angestellte:r Arzt/Ärztin im Universitätsklinikum		Ich strebe es an.							5	2	2	1		Ja		als separate Lehrveranstaltung verteilt über das Studium		keine Aussage möglich		Nein	4	4	4	4	3	3	5	5	5	0	3	0
		20	Weiblich	1.4				Hannover		Modellstudiengang		4					Hausarzt/-ärztin in eigener Praxis oder MVZ		Ich bin noch unentschlossen.							0	0	0	2		Ja		als separate Lehrveranstaltung verteilt über das Studium		keine Aussage möglich		Nein	3	1	2	2	2	3	2	5	1	2	2	1
		22	Weiblich	1.3				Hannover		Modellstudiengang		6	2		2		Hausarzt/-ärztin in eigener Praxis oder MVZ		Ich strebe es an.							4	2	2	2		Ja		als separate Lehrveranstaltung verteilt über das Studium		Nein		Nein	4	3	4	3	3	3	4	5	4	2	1	1
Gesundheits-/Krankenpflege	Medizinnahe Ausbildung	26	Weiblich	2.2		3.0		Witten/Herdecke		Modellstudiengang		6			2.5	2.4	Hausarzt/-ärztin in eigener Praxis oder MVZ		Ich strebe es an.							3	2	0	2		Ja		als separate Lehrveranstaltung verteilt über das Studium		Ja	13.0	keine Aussage möglich	4	2	4	2	4	4	5	4	4	1	1	0
Gesundheits-/Krankenpflegerin	Medizinnahe Ausbildung	25	Weiblich	1.8		3.0		Düsseldorf		Modellstudiengang		4					Facharzt/-ärztin in eigener Praxis oder MVZ (außer Allgemeinmedizin)		Ich strebe es an.							4	1	4	1		keine Aussage möglich				keine Aussage möglich		Ja	2	4	3	2	5	3	2	5	3	1	0	1
		25	Weiblich	1.1				Hannover		Modellstudiengang		10	2		2		Angestellte:r Arzt/Ärztin im Universitätsklinikum		Ich habe es begonnen.		experimentell/theoretisches Fach		2.0	2.0	1.0	2	2	3	2	Ja	Ja		keine Aussage möglich		Ja	2.0	keine Aussage möglich	5	4	4	4	3	4	5	5	5	1	1	1
		22	Weiblich	1.4				Hannover		Modellstudiengang		4					Angestellte:r Arzt/Ärztin im Universitätsklinikum		Ich strebe es an.							4	2	4	3		Ja		als separate Lehrveranstaltung verteilt über das Studium		keine Aussage möglich		Nein	4	3	4	3	3	4	4	4	3	1	2	0
		19	Weiblich	0.9				LMU München		Regelstudiengang		2					Angestellte:r Arzt/Ärztin im Universitätsklinikum		Ich strebe es an.							3	1	2	1		keine Aussage möglich				keine Aussage möglich		keine Aussage möglich	5	4	4	4	3	2	5	5	5	0	0	0
Gesundheitsökonomie	Medizinnahes Studium	19	Weiblich	1.6		1.0		Bonn		Regelstudiengang		2					Facharzt/-ärztin in eigener Praxis oder MVZ (außer Allgemeinmedizin)		Ich strebe es an.							2	1	1	1		Ja		als separate Lehrveranstaltung verteilt über das Studium		keine Aussage möglich		Nein	5	3	4	3	5	3	4	5	4	3	4	3
		21	Weiblich	0.9				Hannover		Modellstudiengang		4					Facharzt/-ärztin in eigener Praxis oder MVZ (außer Allgemeinmedizin)		Ich strebe es an.							3	2	2	2		Ja		als separate Lehrveranstaltung verteilt über das Studium		Ja	0.0	Nein	5	4	4	3	4	3	5	5	5	0	1	0
		22	Weiblich	1.5				Hannover		Modellstudiengang		6	2		2		Facharzt/-ärztin in eigener Praxis oder MVZ (außer Allgemeinmedizin)		Ich strebe es an.							5	4	4	2		Ja		als separate Lehrveranstaltung verteilt über das Studium		Ja	6.0	Nein	3	2	3	2	2	2	2	5	3	1	1	0
Gesundheitsökonomie	Medizinnahes Studium	19	Weiblich	1.6		1.0		Bonn		Regelstudiengang		2					Facharzt/-ärztin in eigener Praxis oder MVZ (außer Allgemeinmedizin)		Ich strebe es an.							3	1	1	1		Ja		als separate Lehrveranstaltung verteilt über das Studium		keine Aussage möglich		keine Aussage möglich	5	3	4	2	5	3	5	3	4	3	4	3
		21	Männlich	0.9				Hannover		Modellstudiengang		5	1		1		Angestellte:r Arzt/Ärztin im Universitätsklinikum		Ich möchte nicht promovieren.							5	1	1	1		Ja		-oth-	Es gibt ein sog. Wissenschaftsmodul mit Forschungsarbeit am Ende. Das Modul bringt bis auf die Themen "Tierversuche" und "Rassismus in der Medizin" genau gar nichts in Hinsicht auf wissenschaftliche Kompetenzen, das ist schade. Alle der geringfügigen Kompetenzen die villt aus der folgenden Prüfung hervorgehen stammen aus Epidemiologie und Biometrie.	Ja	6.0	Ja	5	1	5	1	1	1	5	5	5	1	0	0
		24	Weiblich	1.2				Greifswald		Regelstudiengang		10	3				Facharzt/-ärztin in eigener Praxis oder MVZ (außer Allgemeinmedizin)		Ich möchte nicht promovieren.							5	4	5	4		Ja		als separate Lehrveranstaltung verteilt über das Studium		Nein		Nein	4	2	2	1	1	4	4	4	4	1	0	2
		21	Weiblich	1.3				Hannover		Modellstudiengang		4					Angestellte:r Arzt/Ärztin im Krankenhaus		Ich strebe es an.							5	2	3	2		Ja		als separate Lehrveranstaltung verteilt über das Studium		Nein		Nein	4	2	4	3	4	3	4	5	5	0	2	0
Gesundheitsökonomie	Medizinnahes Studium	19	Weiblich	1.6		1.0		Bonn		Regelstudiengang		2					Facharzt/-ärztin in eigener Praxis oder MVZ (außer Allgemeinmedizin)		Ich strebe es an.							2	1	1	1		Ja		als separate Lehrveranstaltung verteilt über das Studium		keine Aussage möglich		keine Aussage möglich	5	2	3	4	5	2	3	4	4	3	4	3
Gesundheitsökonomie	Medizinnahes Studium	19	Weiblich	1.5		1.0		Bonn		Regelstudiengang		2					Facharzt/-ärztin in eigener Praxis oder MVZ (außer Allgemeinmedizin)		Ich strebe es an.							3	1	1	1		Ja		als separate Lehrveranstaltung verteilt über das Studium		keine Aussage möglich		keine Aussage möglich	4	2	4	3	5	4	5	4	4	2	4	3
		20	Weiblich	1.2				Hannover		Modellstudiengang		4					Angestellte:r Arzt/Ärztin im Krankenhaus		Ich strebe es an.							5	2	2	1		Ja		als separate Lehrveranstaltung verteilt über das Studium		Ja	0.0	Nein	4	3	3	2	2	2	4	4	5	0	1	2
Gesundheitsmanagment	Medizinnahes Studium	27	Männlich	2.0		3.0		Ulm		Regelstudiengang		7	4				Angestellte:r Arzt/Ärztin im Krankenhaus		Ich strebe es an.							4	2	3	2		keine Aussage möglich				keine Aussage möglich		keine Aussage möglich	4	4	3	3	4	2	4	4	5	3	3	3
		25	Weiblich	1.0				Hannover		Modellstudiengang		10	2		2		Facharzt/-ärztin in eigener Praxis oder MVZ (außer Allgemeinmedizin)		Ich habe es begonnen.		experimentell/theoretisches Fach		1.0	1.0	1.0	4	1	3	1	Ja	Ja		keine Aussage möglich		keine Aussage möglich		Nein	5	3	4	3	3	5	5	4	4	3	4	4
		22	Weiblich	1.4				Dresden		Regelstudiengang		6	2				Facharzt/-ärztin in eigener Praxis oder MVZ (außer Allgemeinmedizin)		Ich strebe es an.							3	2	2	2		keine Aussage möglich				keine Aussage möglich		Nein	4	0	4	0	4	0	0	4	0	0	1	0
		21	Männlich	1.3				Hannover		Modellstudiengang		6	1.5		1.5		Facharzt/-ärztin in eigener Praxis oder MVZ (außer Allgemeinmedizin)		Ich strebe es an.							3	2	3	2		Ja		als separate Lehrveranstaltung verteilt über das Studium		Ja	0.0	Nein	5	3	3	3	3	4	5	5	4	2	1	3
		23	Männlich	1.6				Freiburg		Regelstudiengang		6	1.5				Angestellte:r Arzt/Ärztin im Krankenhaus		Ich strebe es an.							4	2	2	1		Ja		als separate Lehrveranstaltung verteilt über das Studium		Nein		Ja	5	3	3	2	4	4	5	5	5	1	1	0
Gesundheits-und Krankenpflege	Medizinnahe Ausbildung	33	Weiblich	1.5		5.0		Mainz		Regelstudiengang		10	3.5				Facharzt/-ärztin in eigener Praxis oder MVZ (außer Allgemeinmedizin)		Ich habe es begonnen.		klinisch/konservatives Fach		2.0	1.0	1.0	3	2	2	1	Ja	Ja		Blockveranstaltung		Ja	1.0	Ja	5	4	4	3	3	3	5	4	5	1	0	0
Gesundheits-und Krankenpfleger	Medizinnahe Ausbildung	23	Männlich	2.9		3.0		Dresden		Regelstudiengang		1					Angestellte:r Arzt/Ärztin im Universitätsklinikum		Ich strebe es an.							2	1	1	2		keine Aussage möglich				keine Aussage möglich		keine Aussage möglich	5	3	4	4	4	2	5	4	5	0	1	0
		22	Weiblich	1.4				Hannover		Modellstudiengang		8	1.5		1.5		Angestellte:r Arzt/Ärztin im Universitätsklinikum		Ich strebe es an.							4	2	3	2		Ja		als separate Lehrveranstaltung verteilt über das Studium		Nein		Ja	5	4	4	4	3	3	5	5	4	1	1	1
		20	Weiblich	1.0				Hannover		Modellstudiengang		6	keine Angaben		keine Angaben		Angestellte:r Arzt/Ärztin im Krankenhaus		Ich strebe es an.							4	3	5	1		Ja		als separate Lehrveranstaltung verteilt über das Studium		keine Aussage möglich		Nein	4	3	3	3	4	4	5	4	5	1	2	0
		21	Weiblich	1.1				Hannover		Modellstudiengang		2					Facharzt/-ärztin in eigener Praxis oder MVZ (außer Allgemeinmedizin)		Ich bin noch unentschlossen.							5	2	2	1		Ja		als separate Lehrveranstaltung verteilt über das Studium		Ja	7.0	keine Aussage möglich	4	2	3	2	2	3	4	5	1	0	1	0
Gesundheits-und Krankenpfleger	Medizinnahe Ausbildung	22	Männlich	1.9		3.0		Dresden		Regelstudiengang		2					Hausarzt/-ärztin in eigener Praxis oder MVZ		Ich strebe es an.							1	1	1	1		Ja		als separate Lehrveranstaltung verteilt über das Studium		keine Aussage möglich		Ja	5	5	5	5	5	5	5	2	5	0	0	0
		22	Weiblich	1.0				Hannover		Modellstudiengang		8	1		1		Angestellte:r Arzt/Ärztin im Universitätsklinikum		Ich habe es begonnen.		klinisch/konservatives Fach		0.0	1.0	1.0	2	2	3	2	Nein	Ja		Blockveranstaltung		Nein		Nein	5	3	2	4	3	4	5	5	4	1	4	2
		22	Weiblich	1.0				Greifswald		Regelstudiengang		8	4				Hausarzt/-ärztin in eigener Praxis oder MVZ		Ich strebe es an.							4	1	3	1		keine Aussage möglich				keine Aussage möglich		keine Aussage möglich	4	3	3	2	3	3	5	3	5	0	2	2
		21	Weiblich	1.0				Hannover		Modellstudiengang		4					Facharzt/-ärztin in eigener Praxis oder MVZ (außer Allgemeinmedizin)		Ich bin noch unentschlossen.							4	2	3	1		Ja		als separate Lehrveranstaltung verteilt über das Studium		keine Aussage möglich		Nein	5	2	4	3	4	2	5	5	3	0	1	0
		23	Weiblich	1.2				Halle-Wittenberg		Regelstudiengang		11	3.5				Angestellte:r Arzt/Ärztin im Universitätsklinikum		Ich habe es begonnen.		klinisch/operatives Fach		2.0	2.0	1.0	3	3	4	4	Nein	Nein	fakultative Lehrveranstaltung			Nein		Nein	4	3	3	4	5	1	4	4	5	2	4	3
		19	Weiblich	1.0				Hannover		Modellstudiengang		2					Facharzt/-ärztin in eigener Praxis oder MVZ (außer Allgemeinmedizin)		Ich strebe es an.							5	2	0	1		Ja		als separate Lehrveranstaltung verteilt über das Studium		keine Aussage möglich		Nein	4	3	3	2	2	2	4	5	5	0	1	1
		24	Männlich	1.2				Halle-Wittenberg		Regelstudiengang		10	3				Facharzt/-ärztin in eigener Praxis oder MVZ (außer Allgemeinmedizin)		Ich habe es begonnen.		klinisch/konservatives Fach		3.0	3.0	1.0	5	2	2	1	Nein	keine Aussage möglich				Nein		Nein	4	2	3	2	4	3	4	5	4	2	3	2
		20	Männlich	1.1				Hannover		Modellstudiengang		2					Angestellte:r Arzt/Ärztin an einem Forschungsinstitut (abseits der Uniklinik)		Ich strebe es an.							4	2	2	1		Ja		als separate Lehrveranstaltung verteilt über das Studium		Ja	0.0	Nein	5	5	4	4	4	4	4	5	3	0	1	0
		22	Männlich	1.1				Hannover		Modellstudiengang		8	2		2		Angestellte:r Arzt/Ärztin im Universitätsklinikum		Ich habe es begonnen.		klinisch/operatives Fach		2.0	1.0	1.0	3	1	2	3	Nein	Ja		Blockveranstaltung		keine Aussage möglich		Ja	4	4	4	5	3	5	4	5	3	1	1	1
		22	Weiblich	1.0				Greifswald		Regelstudiengang		8	2.5				Facharzt/-ärztin in eigener Praxis oder MVZ (außer Allgemeinmedizin)		Ich habe es begonnen.		klinisch/operatives Fach		0.0	2.0	2.0	4	2	2	4	Nein	Ja		als separate Lehrveranstaltung verteilt über das Studium		Nein		Ja	5	3	4	2	4	3	5	5	4	1	3	2
Gesundheits-und Krankenpfleger	Medizinnahe Ausbildung	24	Männlich	1.9		3.0		Dresden		Regelstudiengang		4					Hausarzt/-ärztin in eigener Praxis oder MVZ		Ich bin noch unentschlossen.							4	3	3	1		keine Aussage möglich				keine Aussage möglich		keine Aussage möglich	4	2	3	2	3	2	4	4	3	1	2	2
		20	Weiblich	1.5				Hannover		Modellstudiengang		2					Angestellte:r Arzt/Ärztin im Krankenhaus		Ich strebe es an.							5	2	2	2		Ja		als separate Lehrveranstaltung verteilt über das Studium		Ja	0.0	Nein	4	2	3	4	3	3	4	4	4	3	3	2
Gesundheits-und Krankenpfleger	Medizinnahe Ausbildung	31	Männlich	3.4		3.0		Bochum		Regelstudiengang		6	keine Angaben				Angestellte:r Arzt/Ärztin im Krankenhaus		Ich bin noch unentschlossen.							0	0	0	0		keine Aussage möglich				keine Aussage möglich		keine Aussage möglich	5	2	4	3	3	4	5	2	4	1	1	1
Gesundheits-und Krankenpflegerin	Medizinnahe Ausbildung	25	Weiblich	1.7		3.0		Dresden		Regelstudiengang		2					Hausarzt/-ärztin in eigener Praxis oder MVZ		Ich bin noch unentschlossen.							4	1	2	1		keine Aussage möglich				keine Aussage möglich		keine Aussage möglich	5	3	4	2	3	3	3	4	4	1	1	0
Gesundheits-und Krankenpflegerin	Medizinnahe Ausbildung	23	Weiblich	2.0		3.0		Hannover		Modellstudiengang		2					Angestellte:r Arzt/Ärztin im Universitätsklinikum		Ich strebe es an.							2	1	3	1		keine Aussage möglich				Ja	13.0	Nein	5	5	4	5	3	2	4	5	5	0	0	0
Gesundheits-und Krankenpflegerin	Medizinnahe Ausbildung	29	Weiblich	2.1		3.0		Duisburg-Essen		Regelstudiengang		5	3.5				Angestellte:r Arzt/Ärztin im Krankenhaus		Ich strebe es an.							5	2	3	1		Nein	fakultative Lehrveranstaltung			keine Aussage möglich		Nein	4	3	4	4	3	3	4	4	4	1	1	1
		21	Männlich	1.6				Hannover		Modellstudiengang		4					Angestellte:r Arzt/Ärztin im Krankenhaus		Ich strebe es an.							4	2	2	1		Ja		als separate Lehrveranstaltung verteilt über das Studium		keine Aussage möglich		Nein	4	2	3	4	2	1	4	5	5	0	2	0
Gesundheits-und Krankenpflegerin	Medizinnahe Ausbildung	26	Weiblich	1.4		3.0		Dresden		Regelstudiengang		4					Angestellte:r Arzt/Ärztin im Krankenhaus		Ich strebe es an.							5	2	0	1		keine Aussage möglich				Ja	0.0	Ja	4	3	0	0	0	0	4	4	5	0	2	1
		20	Weiblich	1.1				LMU München		Regelstudiengang		2					Facharzt/-ärztin in eigener Praxis oder MVZ (außer Allgemeinmedizin)		Ich strebe es an.							4	1	2	1		keine Aussage möglich				keine Aussage möglich		keine Aussage möglich	4	3	4	4	3	4	4	3	3	0	3	3
		21	Weiblich	1.8				Hannover		Modellstudiengang		2					Angestellte:r Arzt/Ärztin im Krankenhaus		Ich strebe es an.							4	0	0	2		Ja		als separate Lehrveranstaltung verteilt über das Studium		keine Aussage möglich		Nein	5	4	5	5	3	2	5	5	5	0	2	1
		22	Weiblich	1.2				Hannover		Modellstudiengang		4					Facharzt/-ärztin in eigener Praxis oder MVZ (außer Allgemeinmedizin)		Ich strebe es an.							4	3	3	3		Ja		als separate Lehrveranstaltung verteilt über das Studium		Ja	0.0	Nein	4	4	3	4	4	3	4	3	5	0	1	0
Gesundheits-und Krankenpflegerin	Medizinnahe Ausbildung	31	Weiblich	2.0		3.0		Greifswald		Regelstudiengang		8	4				Facharzt/-ärztin in eigener Praxis oder MVZ (außer Allgemeinmedizin)		Ich bin noch unentschlossen.							5	2	2	1		Ja		in anderen Lehrveranstaltungen integriert und verteilt über das Studium		Nein		Nein	5	3	3	2	2	4	5	5	5	0	1	0
		22	Männlich	1.1				Hannover		Modellstudiengang		2					Angestellte:r Arzt/Ärztin im Krankenhaus		Ich strebe es an.							5	4	5	3		Ja		keine Aussage möglich		keine Aussage möglich		Nein	4	1	2	1	3	2	4	4	4	0	0	0
		21	Weiblich	1.0				Aachen		Modellstudiengang		8	2		2		Facharzt/-ärztin in eigener Praxis oder MVZ (außer Allgemeinmedizin)		Ich habe es begonnen.		klinisch/operatives Fach		3.0	2.0	2.0	4	2	2	1	Nein	Ja		als separate Lehrveranstaltung verteilt über das Studium		Ja	4.0	Nein	4	3	3	2	2	2	5	5	4	1	1	0
		25	Weiblich	1.6				Greifswald		Regelstudiengang		10	3.5				Angestellte:r Arzt/Ärztin im Universitätsklinikum		Ich strebe es an.							5	2	3	2		Nein	keine Aussage möglich			keine Aussage möglich		Nein	4	3	2	3	3	3	4	5	4	2	4	2
		23	Weiblich	1.6				Regensburg		Regelstudiengang		7	1				Angestellte:r Arzt/Ärztin im Universitätsklinikum		Ich habe es begonnen.		klinisch/operatives Fach		2.0	3.0	2.0	4	2	4	3	Nein	Ja		als separate Lehrveranstaltung verteilt über das Studium		Nein		Nein	4	2	2	2	3	4	4	4	5	3	2	2
Gesundheitswissenschaften	Medizinnahe Ausbildung	24	Weiblich	2.1		1.0		Freiburg		Regelstudiengang		6	1.5				Hausarzt/-ärztin in eigener Praxis oder MVZ		Ich strebe es an.							4	2	2	1		Ja		als separate Lehrveranstaltung verteilt über das Studium		Nein		Nein	3	3	2	2	2	2	5	5	4	1	1	1
Gesundheit-und Krankenpflegerin	Medizinnahe Ausbildung	27	Weiblich	1.6		3.0		Dresden		Regelstudiengang		8	2.5				Angestellte:r Arzt/Ärztin im Universitätsklinikum		Ich habe es begonnen.		experimentell/theoretisches Fach		0.0	3.0	2.0	5	3	5	2	Ja	Nein	keine Aussage möglich			Nein		Nein	4	4	3	3	3	3	3	4	2	2	4	2
		20	Männlich	1.5				Regensburg		Regelstudiengang		2					Angestellte:r Arzt/Ärztin im Krankenhaus		Ich strebe es an.							5	4	3	1		keine Aussage möglich				Nein		Ja	5	4	5	3	4	4	4	4	4	3	1	2
GKP	Medizinnahe Ausbildung	31	Weiblich	2.6		3.0		Dresden		Regelstudiengang		6	3.5				Hausarzt/-ärztin in eigener Praxis oder MVZ		Ich habe es begonnen.		klinisch/operatives Fach		0.0	0.0	2.0	5	2	2	1	Nein	Nein	vorklinisches Wahlfach			Nein		Nein	3	1	3	2	2	3	4	3	4	1	1	1
GKP	Medizinnahe Ausbildung	24	Männlich	1.3		1.0		Rostock		Regelstudiengang		8	3.5				Angestellte:r Arzt/Ärztin im Krankenhaus		Ich habe es begonnen.		klinisch/konservatives Fach		0.0	2.0	2.0	4	1	3	1	Nein	Ja		Blockveranstaltung		Ja	0.0	Nein	2	2	3	3	2	4	4	4	4	0	0	0
		23	Weiblich	1.3				Regensburg		Regelstudiengang		8	keine Angaben				Facharzt/-ärztin in eigener Praxis oder MVZ (außer Allgemeinmedizin)		Ich habe es begonnen.		klinisch/operatives Fach		0.0	2.0	0.0	2	0	0	1	Nein	Ja		Blockveranstaltung		Ja	13.0	keine Aussage möglich	4	0	0	0	0	0	4	3	5	1	2	2
gkp	Medizinnahe Ausbildung	22	Weiblich	1.5		2.0		Greifswald		Regelstudiengang		4					Hausarzt/-ärztin in eigener Praxis oder MVZ		Ich strebe es an.							4	2	3	2		keine Aussage möglich				Ja	0.0	Nein	5	2	3	2	2	2	4	4	5	0	0	0
		20	Weiblich	1.1				Regensburg		Regelstudiengang		2					Facharzt/-ärztin in eigener Praxis oder MVZ (außer Allgemeinmedizin)		Ich strebe es an.							5	2	3	1		keine Aussage möglich				keine Aussage möglich		keine Aussage möglich	5	4	3	4	2	4	4	5	5	0	0	0
		20	Weiblich	1.2				Regensburg		Regelstudiengang		2					Angestellte:r Arzt/Ärztin im Krankenhaus		Ich strebe es an.							5	1	3	3		keine Aussage möglich				keine Aussage möglich		keine Aussage möglich	4	2	3	2	3	4	3	4	4	1	3	1
		19	Weiblich	1.1				Regensburg		Regelstudiengang		2					Facharzt/-ärztin in eigener Praxis oder MVZ (außer Allgemeinmedizin)		Ich bin noch unentschlossen.							5	3	3	3		keine Aussage möglich				keine Aussage möglich		keine Aussage möglich	5	4	5	4	4	3	3	5	5	0	0	0
GKP	Medizinnahe Ausbildung	25	Männlich	2.0		3.0		Erlangen-Nürnberg		Regelstudiengang		7	2				Angestellte:r Arzt/Ärztin im Krankenhaus		Ich strebe es an.							5	3	3	1		keine Aussage möglich				keine Aussage möglich		keine Aussage möglich	4	2	2	2	2	3	4	5	5	1	1	1
		25	Männlich	1.9				Regensburg		Regelstudiengang		10	2				Angestellte:r Arzt/Ärztin im Universitätsklinikum		Ich habe es begonnen.		klinisch/operatives Fach		3.0	2.0	2.0	3	2	4	3	Nein	Ja		Blockveranstaltung		Nein		Nein	4	2	2	2	2	1	1	3	1	1	2	1
		20	Weiblich	1.1				Regensburg		Regelstudiengang		1					Facharzt/-ärztin in eigener Praxis oder MVZ (außer Allgemeinmedizin)		Ich strebe es an.							4	1	3	2		keine Aussage möglich				keine Aussage möglich		keine Aussage möglich	5	3	4	4	4	2	4	5	5	0	1	0
		19	Weiblich	2.2				Regensburg		Regelstudiengang		2					Angestellte:r Arzt/Ärztin im Krankenhaus		Ich strebe es an.							5	2	3	2		keine Aussage möglich				keine Aussage möglich		keine Aussage möglich	5	3	4	3	3	3	3	4	4	0	0	0
GKP	Medizinnahe Ausbildung	25	Männlich	2.0		3.0		Erlangen-Nürnberg		Regelstudiengang		7	2				Angestellte:r Arzt/Ärztin im Krankenhaus		Ich strebe es an.							4	2	2	1		Nein	keine Aussage möglich			keine Aussage möglich		keine Aussage möglich	4	2	3	1	4	1	4	4	5	2	2	2
		20	Weiblich	1.1				Regensburg		Regelstudiengang		2					Angestellte:r Arzt/Ärztin im Krankenhaus		Ich strebe es an.							3	2	2	1		Nein	keine Aussage möglich			keine Aussage möglich		keine Aussage möglich	4	4	4	2	2	2	4	3	4	1	1	1
Grafikdesign	Medizinferne Ausbildung	25	Weiblich	1.7		3.0		Duisburg-Essen		Regelstudiengang		4					Facharzt/-ärztin in eigener Praxis oder MVZ (außer Allgemeinmedizin)		Ich strebe es an.							3	2	2	1		Ja		keine Aussage möglich		keine Aussage möglich		Nein	5	4	5	4	4	5	5	5	5	1	0	0
		20	Männlich	1.5				Regensburg		Regelstudiengang		2					Angestellte:r Arzt/Ärztin im Krankenhaus		Ich strebe es an.							4	2	2	1		keine Aussage möglich				keine Aussage möglich		Ja	5	3	4	2	3	3	4	5	5	0	0	0
		18	Weiblich	1.2				Regensburg		Regelstudiengang		2					Facharzt/-ärztin in eigener Praxis oder MVZ (außer Allgemeinmedizin)		Ich strebe es an.							4	1	2	1		keine Aussage möglich				keine Aussage möglich		Ja	5	5	3	4	3	3	3	5	5	0	0	0
		19	Weiblich	1.1				Regensburg		Regelstudiengang		2					Facharzt/-ärztin in eigener Praxis oder MVZ (außer Allgemeinmedizin)		Ich strebe es an.							5	3	2	2		keine Aussage möglich				keine Aussage möglich		Ja	5	4	3	3	3	2	2	5	3	1	2	0
		19	Weiblich	1.0				Regensburg		Regelstudiengang		2					Facharzt/-ärztin in eigener Praxis oder MVZ (außer Allgemeinmedizin)		Ich strebe es an.							4	2	3	1		keine Aussage möglich				keine Aussage möglich		keine Aussage möglich	5	3	4	4	3	4	4	5	5	0	1	0
		23	Weiblich	1.0				Regensburg		Regelstudiengang		8	3				Angestellte:r Arzt/Ärztin im Krankenhaus		Ich habe es begonnen.		klinisch/operatives Fach		0.0	3.0	2.0	5	4	5	2	Nein	Ja		Blockveranstaltung		Nein		Nein	4	2	2	2	2	2	4	4	4	1	1	0
GuK	Medizinnahe Ausbildung	27	Weiblich	2.6		3.0		Dresden		Regelstudiengang		4					Angestellte:r Arzt/Ärztin im Krankenhaus		Ich strebe es an.							4	3	5	3		Nein	vorklinisches Wahlfach			Nein		Ja	3	1	3	1	3	3	1	4	3	4	4	2
GuK	Medizinnahe Ausbildung	23	Weiblich	1.6		2.0		Heidelberg		Regelstudiengang		8	2.5				Angestellte:r Arzt/Ärztin im Krankenhaus		Ich strebe es an.							4	4	5	2		Nein	fakultative Lehrveranstaltung			Nein		Nein	4	2	3	3	3	4	5	5	4	3	2	2
		21	Männlich	2.4				Regensburg		Regelstudiengang		2					Hausarzt/-ärztin in eigener Praxis oder MVZ		Ich strebe es an.							4	1	2	1		keine Aussage möglich				keine Aussage möglich		keine Aussage möglich	4	3	4	3	5	3	5	5	4	2	1	0
		23	Weiblich	1.7				Regensburg		Regelstudiengang		7	2.5				Facharzt/-ärztin in eigener Praxis oder MVZ (außer Allgemeinmedizin)		Ich strebe es an.							3	1	2	1		keine Aussage möglich				Nein		Nein	5	2	3	2	5	4	4	4	4	0	0	0
		21	Männlich	1.7				Regensburg		Regelstudiengang		6	2.5				Angestellte:r Arzt/Ärztin in der Industrie		Ich strebe es an.							5	2	2	1		Ja		-oth-	Prowiss (wissenschaftliches Semester)	Nein		Nein	3	3	4	2	2	2	4	5	5	1	1	0
		19	Weiblich	1.1				Regensburg		Regelstudiengang		2					Angestellte:r Arzt/Ärztin im Krankenhaus		Ich strebe es an.							4	1	2	1		keine Aussage möglich				keine Aussage möglich		Ja	5	3	4	2	4	2	5	5	5	3	4	3
		21	Weiblich	1.6				Regensburg		Regelstudiengang		5					Facharzt/-ärztin in eigener Praxis oder MVZ (außer Allgemeinmedizin)		Ich strebe es an.							5	5	2	2		Nein	keine Aussage möglich			keine Aussage möglich		Nein	5	2	4	3	4	3	4	5	3	1	1	1
		20	Männlich	1.4				Regensburg		Regelstudiengang		2					Facharzt/-ärztin in eigener Praxis oder MVZ (außer Allgemeinmedizin)		Ich strebe es an.							4	3	3	2		keine Aussage möglich				keine Aussage möglich		keine Aussage möglich	4	4	2	3	4	2	4	4	4	0	0	0
		18	Weiblich	1.0				Regensburg		Regelstudiengang		2					Angestellte:r Arzt/Ärztin im Krankenhaus		Ich strebe es an.							2	1	3	3		keine Aussage möglich				keine Aussage möglich		keine Aussage möglich	4	4	4	4	4	5	5	5	5	1	1	0
		19	Weiblich	1.2				Regensburg		Regelstudiengang		4					Angestellte:r Arzt/Ärztin im Universitätsklinikum		Ich strebe es an.							4	1	1	1		Nein	keine Aussage möglich			Nein		Nein	5	5	4	4	4	3	3	5	5	0	1	1
Hebamme	Medizinnahe Ausbildung	21	Weiblich	1.7		3.0		Münster		Regelstudiengang		3					Angestellte:r Arzt/Ärztin im Universitätsklinikum		Ich strebe es an.							4	3	4	2		Ja		keine Aussage möglich		keine Aussage möglich		keine Aussage möglich	5	3	2	4	3	4	5	5	5	0	1	0
		22	Weiblich	1.5				Regensburg		Regelstudiengang		6	2				Angestellte:r Arzt/Ärztin im Krankenhaus		Ich habe es begonnen.		experimentell/theoretisches Fach		2.0	1.0	1.0	2	1	4	3	Nein	keine Aussage möglich				Ja	2.0	keine Aussage möglich	4	4	3	2	4	4	4	5	4	0	2	2
		20	Männlich	1.5				Hannover		Modellstudiengang		2					Angestellte:r Arzt/Ärztin im Krankenhaus		Ich strebe es an.							3	1	2	1		Ja		als separate Lehrveranstaltung verteilt über das Studium		Ja	0.0	Nein	4	3	3	4	3	3	5	5	4	0	1	1
		19	Männlich	0.9				Regensburg		Regelstudiengang		2					Facharzt/-ärztin in eigener Praxis oder MVZ (außer Allgemeinmedizin)		Ich strebe es an.							4	3	2	2		keine Aussage möglich				keine Aussage möglich		Nein	4	4	5	4	4	4	3	5	5	0	3	3
Hebamme abgeschlossen	Medizinnahe Ausbildung	25	Weiblich	1.8		3.0		Duisburg-Essen		Regelstudiengang		6	Sonstiges	Noch kein Physikum			Facharzt/-ärztin in eigener Praxis oder MVZ (außer Allgemeinmedizin)		Ich bin noch unentschlossen.							4	1	2	2		keine Aussage möglich				keine Aussage möglich		keine Aussage möglich	3	2	3	3	2	2	2	5	4	0	0	0
Humanbiologie	Medizinnahes Studium	24	Weiblich	1.4		1.0		Rostock		Regelstudiengang		10	3.5				Facharzt/-ärztin in eigener Praxis oder MVZ (außer Allgemeinmedizin)		Ich bin noch unentschlossen.							4	2	2	2		keine Aussage möglich				Nein		Nein	4	2	3	3	4	4	5	5	4	1	2	1
		22	Weiblich	1.8				Hannover		Modellstudiengang		4					Facharzt/-ärztin in eigener Praxis oder MVZ (außer Allgemeinmedizin)		Ich bin noch unentschlossen.							4	2	0	1		Ja		als separate Lehrveranstaltung verteilt über das Studium		Ja	0.0	Nein	5	3	5	4	3	3	5	5	5	0	4	1
		20	Weiblich	1.2				Regensburg		Regelstudiengang		4					Angestellte:r Arzt/Ärztin im Krankenhaus		Ich strebe es an.							4	3	3	1		Nein	keine Aussage möglich			Nein		Ja	5	3	3	3	3	4	4	5	5	0	1	1
		20	Weiblich	1.3				Regensburg		Regelstudiengang		2					Facharzt/-ärztin in eigener Praxis oder MVZ (außer Allgemeinmedizin)		Ich strebe es an.							5	2	2	1		keine Aussage möglich				keine Aussage möglich		Nein	3	2	3	2	5	4	3	5	4	0	1	0
		19	Männlich	1.5				Regensburg		Regelstudiengang		2					Hausarzt/-ärztin in eigener Praxis oder MVZ		Ich strebe es an.							1	4	1	1		keine Aussage möglich				keine Aussage möglich		keine Aussage möglich	5	4	3	5	2	0	3	5	2	2	3	3
		20	Keine Angabe	1.2				Regensburg		Regelstudiengang		2					Facharzt/-ärztin in eigener Praxis oder MVZ (außer Allgemeinmedizin)		Ich strebe es an.							4	1	1	2		keine Aussage möglich				keine Aussage möglich		keine Aussage möglich	5	4	4	3	4	4	4	5	4	0	1	1
		21	Weiblich	1.2				Regensburg		Regelstudiengang		6	2.5				Angestellte:r Arzt/Ärztin im Universitätsklinikum		Ich strebe es an.							3	2	2	1		Ja		Blockveranstaltung		Ja	13.0	Nein	5	3	5	4	4	4	4	4	3	0	0	0
		19	Männlich	1.0				Regensburg		Regelstudiengang		2					Facharzt/-ärztin in eigener Praxis oder MVZ (außer Allgemeinmedizin)		Ich strebe es an.							4	2	2	1		keine Aussage möglich				keine Aussage möglich		keine Aussage möglich	3	2	4	4	2	1	3	3	2	1	2	1
Humanbiologie	Medizinnahes Studium	25	Weiblich	1.6		2.0		Greifswald		Regelstudiengang		8	2.5				Angestellte:r Arzt/Ärztin im Krankenhaus		Ich strebe es an.							5	2	2	3		Nein	keine Aussage möglich			keine Aussage möglich		Nein	5	3	1	3	2	4	5	5	5	3	3	1
		22	Weiblich	1.3				Regensburg		Regelstudiengang		6	2.5				Angestellte:r Arzt/Ärztin im Krankenhaus		Ich strebe es an.							3	2	2	2		keine Aussage möglich				Ja	0.0	keine Aussage möglich	5	4	4	4	4	4	4	4	5	1	3	0
		20	Männlich	1.3				Regensburg		Regelstudiengang		2					Angestellte:r Arzt/Ärztin im Universitätsklinikum		Ich strebe es an.							3	1	1	1		keine Aussage möglich				keine Aussage möglich		keine Aussage möglich	5	0	4	4	5	5	4	4	1	0	0	0
		23	Männlich	1.6				Regensburg		Regelstudiengang		8	3				Angestellte:r Arzt/Ärztin im Universitätsklinikum		Ich habe es begonnen.		experimentell/theoretisches Fach		1.0	1.0	1.0	4	1	2	1	Nein	Ja		keine Aussage möglich		Nein		Ja	4	5	5	4	4	2	4	5	5	3	4	3
Humanmedizin	Medizinnahes Studium	21	Weiblich	1.1		2.0	2 1/2	Erlangen-Nürnberg		Regelstudiengang		6	1.5				Angestellte:r Arzt/Ärztin im Krankenhaus		Ich strebe es an.							3	2	0	2		Nein	keine Aussage möglich			Ja	0.0	Nein	5	3	5	4	4	2	5	5	5	1	3	2
		20	Weiblich	0.9				Regensburg		Regelstudiengang		2					Facharzt/-ärztin in eigener Praxis oder MVZ (außer Allgemeinmedizin)		Ich strebe es an.							3	1	1	1		keine Aussage möglich				keine Aussage möglich		keine Aussage möglich	4	3	4	4	3	3	3	4	4	0	1	0
Humanmedizin	Medizinnahes Studium	20	Weiblich	1.2		2.0		LMU München		Regelstudiengang		4					Angestellte:r Arzt/Ärztin im Krankenhaus		Ich bin noch unentschlossen.							4	2	2	1		keine Aussage möglich				keine Aussage möglich		keine Aussage möglich	5	5	4	5	3	4	5	4	3	0	2	0
		19	Männlich	1.0				Regensburg		Regelstudiengang		1					Facharzt/-ärztin in eigener Praxis oder MVZ (außer Allgemeinmedizin)		Ich strebe es an.							5	2	2	1		keine Aussage möglich				keine Aussage möglich		Ja	5	4	4	5	4	3	4	5	5	1	4	4
		24	Weiblich	1.4				Regensburg		Regelstudiengang		6	2.5				Angestellte:r Arzt/Ärztin im Krankenhaus		Ich strebe es an.							4	3	3	3		Ja		in anderen Lehrveranstaltungen integriert und verteilt über das Studium		Ja	13.0	Ja	4	4	4	3	3	4	4	4	4	0	1	1
		24	Weiblich	1.5				Regensburg		Regelstudiengang		12	3				Facharzt/-ärztin in eigener Praxis oder MVZ (außer Allgemeinmedizin)		Ich habe es begonnen.		klinisch/operatives Fach		3.0	2.0	2.0	2	1	5	1	Nein	Ja		-oth-	Als wissenschaftliches Semester	Ja	13.0	Nein	5	3	2	3	4	4	5	3	5	1	4	2
		21	Männlich	1.5				Regensburg		Regelstudiengang		4					Facharzt/-ärztin in eigener Praxis oder MVZ (außer Allgemeinmedizin)		Ich strebe es an.							5	2	2	1		keine Aussage möglich				Nein		Nein	5	3	3	3	4	2	5	5	4	1	1	0
		21	Männlich	1.0				Regensburg		Regelstudiengang		6	2				Angestellte:r Arzt/Ärztin in der Industrie		Ich strebe es an.							4	3	4	1		Ja		Blockveranstaltung		Ja	0.0	keine Aussage möglich	5	1	3	2	5	2	5	3	5	1	1	1
		26	Männlich	1.0				Regensburg		Regelstudiengang		9	2				Facharzt/-ärztin in eigener Praxis oder MVZ (außer Allgemeinmedizin)		Ich habe es begonnen.		klinisch/operatives Fach		2.0	1.0	1.0	2	1	2	3	Ja	Ja		in anderen Lehrveranstaltungen integriert und verteilt über das Studium		keine Aussage möglich		Ja	3	4	4	4	4	4	4	4	4	3	3	3
		21	Weiblich	1.5				Regensburg		Regelstudiengang		6	3				Angestellte:r Arzt/Ärztin im Krankenhaus		Ich strebe es an.							4	3	3	2		keine Aussage möglich				keine Aussage möglich		keine Aussage möglich	4	3	3	2	3	2	4	4	3	0	1	0
		20	Weiblich	1.0				Regensburg		Regelstudiengang		4					Hausarzt/-ärztin in eigener Praxis oder MVZ		Ich strebe es an.							5	2	2	2		keine Aussage möglich				keine Aussage möglich		Nein	5	2	5	2	4	3	5	5	4	1	1	1
		23	Weiblich	1.7				Regensburg		Regelstudiengang		10	3.5				Angestellte:r Arzt/Ärztin im Krankenhaus		Ich habe es begonnen.		experimentell/theoretisches Fach		4.0	5.0	3.0	5	2	3	1	Nein	keine Aussage möglich				Nein		Nein	4	3	4	2	2	3	5	4	4	1	2	0
		20	Männlich	1.6				Hannover		Modellstudiengang		2					Facharzt/-ärztin in eigener Praxis oder MVZ (außer Allgemeinmedizin)		Ich strebe es an.							5	3	2	2		Ja		als separate Lehrveranstaltung verteilt über das Studium		Ja	0.0	Nein	5	3	4	3	3	4	5	5	5	0	1	0
		25	Weiblich	1.1				Regensburg		Regelstudiengang		11	2				Angestellte:r Arzt/Ärztin im Universitätsklinikum		Ich habe es begonnen.		experimentell/theoretisches Fach		4.0	5.0	2.0	3	4	4	1	Nein	Ja		als separate Lehrveranstaltung verteilt über das Studium		Nein		Nein	5	2	2	2	2	2	5	5	5	0	0	0
		21	Weiblich	0.9				Erlangen-Nürnberg		Regelstudiengang		6	1.5				Angestellte:r Arzt/Ärztin im Universitätsklinikum		Ich strebe es an.							2	1	2	1		Ja		Blockveranstaltung		Nein		Nein	5	4	5	5	4	4	5	5	5	1	1	1
		21	Weiblich	1.3				Regensburg		Regelstudiengang		6	3				Angestellte:r Arzt/Ärztin im Universitätsklinikum		Ich strebe es an.							5	1	2	1		keine Aussage möglich				Ja	0.0	Nein	3	2	2	4	3	3	3	3	3	0	2	0
		23	Weiblich	1.1				Regensburg		Regelstudiengang		7	2				Hausarzt/-ärztin in eigener Praxis oder MVZ		Ich strebe es an.							5	2	2	1		keine Aussage möglich				Ja	0.0	keine Aussage möglich	4	2	3	2	2	2	5	5	4	1	2	1
Humanmedizin	Medizinnahes Studium	22	Männlich	1.1		8.0		Bonn		Regelstudiengang		8	4				Facharzt/-ärztin in eigener Praxis oder MVZ (außer Allgemeinmedizin)		Ich strebe es an.							5	3	4	3		Nein	keine Aussage möglich			Nein		Nein	5	3	4	3	4	1	4	5	3	2	4	4
		20	Weiblich	1.0				Hannover		Modellstudiengang		4					Facharzt/-ärztin in eigener Praxis oder MVZ (außer Allgemeinmedizin)		Ich strebe es an.							4	2	0	2		Ja		als separate Lehrveranstaltung verteilt über das Studium		Ja	0.0	Nein	5	4	5	4	4	3	5	5	5	1	1	1
		24	Weiblich	1.1				Regensburg		Regelstudiengang		10	2.5				Angestellte:r Arzt/Ärztin im Krankenhaus		Ich habe es begonnen.		klinisch/operatives Fach		4.0	4.0	1.0	5	2	3	3	Nein	Ja		Blockveranstaltung		Ja	13.0	Nein	5	2	4	2	2	4	5	5	5	1	3	2
		20	Weiblich	1.4				Hannover		Modellstudiengang		2					Angestellte:r Arzt/Ärztin im Universitätsklinikum		Ich strebe es an.							5	2	2	1		Ja		als separate Lehrveranstaltung verteilt über das Studium		keine Aussage möglich		Nein	5	3	4	4	4	4	4	4	4	0	1	3
		24	Weiblich	1.0				Regensburg		Regelstudiengang		11	1				Angestellte:r Arzt/Ärztin im Universitätsklinikum		Ich habe es begonnen.		experimentell/theoretisches Fach		2.0	4.0	1.0	2	1	4	1	Nein	Ja		Blockveranstaltung		Ja	13.0	Nein	5	3	4	4	4	2	5	5	5	3	3	1
		22	Weiblich	1.2				Regensburg		Regelstudiengang		6	2.5				Facharzt/-ärztin in eigener Praxis oder MVZ (außer Allgemeinmedizin)		Ich strebe es an.							4	2	1	2		Ja		Blockveranstaltung		Ja	13.0	keine Aussage möglich	4	3	4	3	4	4	5	5	5	1	3	1
		19	Weiblich	1.2				Regensburg		Regelstudiengang		2					Angestellte:r Arzt/Ärztin im Krankenhaus		Ich strebe es an.							4	2	2	1		keine Aussage möglich				keine Aussage möglich		keine Aussage möglich	5	4	4	4	3	3	4	4	5	0	0	1
		25	Weiblich	1.3				Göttingen		Regelstudiengang		10	2.5				Angestellte:r Arzt/Ärztin an einem Forschungsinstitut (abseits der Uniklinik)		Ich strebe es an.							5	3	2	1		Nein	klinisches Wahlfach			Nein		Nein	5	4	5	4	4	4	4	3	4	4	4	3
		21	Männlich	0.7				Hannover		Modellstudiengang		6	1		1		Angestellte:r Arzt/Ärztin im Universitätsklinikum		Ich strebe es an.							3	1	4	3		Ja		als separate Lehrveranstaltung verteilt über das Studium		Ja	0.0	Nein	5	5	5	5	4	4	5	5	4	4	4	4
		19	Weiblich	1.2				Regensburg		Regelstudiengang		2					Facharzt/-ärztin in eigener Praxis oder MVZ (außer Allgemeinmedizin)		Ich strebe es an.							1	1	1	1		Ja		keine Aussage möglich		keine Aussage möglich		keine Aussage möglich	3	2	2	1	3	5	5	5	3	4	3	2
		22	Weiblich	1.1				Regensburg		Regelstudiengang		7	3.5				Facharzt/-ärztin in eigener Praxis oder MVZ (außer Allgemeinmedizin)		Ich strebe es an.							5	1	3	1		Ja		Blockveranstaltung		Ja	2.0	Nein	4	4	3	2	2	4	4	4	4	1	1	1
		19	Männlich	1.2				Regensburg		Regelstudiengang		2					Facharzt/-ärztin in eigener Praxis oder MVZ (außer Allgemeinmedizin)		Ich strebe es an.							3	1	2	1		Nein	keine Aussage möglich			Nein		Nein	4	2	4	2	2	2	3	4	4	2	3	2
		19	Weiblich	0.8				Hannover		Modellstudiengang		2					Angestellte:r Arzt/Ärztin im Krankenhaus		Ich strebe es an.							5	1	1	1		Ja		als separate Lehrveranstaltung verteilt über das Studium		Ja	12.0	Nein	5	2	2	3	3	3	4	5	4	2	1	0
Humanmedizin	Medizinnahes Studium	19	Weiblich	1.4		0.0		LMU München		Regelstudiengang		2					Angestellte:r Arzt/Ärztin im Universitätsklinikum		Ich strebe es an.							3	1	2	1		Nein	klinisches Wahlfach			keine Aussage möglich		Nein	5	4	5	5	5	5	5	5	5	3	0	1
		18	Keine Angabe	1.5				Hannover		Modellstudiengang		2					Angestellte:r Arzt/Ärztin im Krankenhaus		Ich strebe es an.							0	0	0	0		Ja		als separate Lehrveranstaltung verteilt über das Studium		keine Aussage möglich		keine Aussage möglich	3	4	3	2	2	3	4	5	4	0	0	1
		21	Männlich	1.1				Regensburg		Regelstudiengang		6	2				Angestellte:r Arzt/Ärztin im Krankenhaus		Ich strebe es an.							5	2	4	2		Ja		-oth-	als eigenes semester mit Zeit zum Erarbeiten einer wissenschaftlichen Arbeit	Ja	13.0	keine Aussage möglich	5	3	3	4	3	2	5	5	5	2	3	0
		22	Weiblich	1.3				Regensburg		Regelstudiengang		6	3				Facharzt/-ärztin in eigener Praxis oder MVZ (außer Allgemeinmedizin)		Ich strebe es an.							4	0	2	4		Ja		keine Aussage möglich		keine Aussage möglich		Ja	5	4	1	3	5	3	5	3	4	1	2	0
Hydrowissenschaften	Medizinferne Vorbildung	22	Weiblich	1.4		2.0		Halle-Wittenberg		Regelstudiengang		5	2				Angestellte:r Arzt/Ärztin im Krankenhaus		Ich habe es begonnen.		experimentell/theoretisches Fach		0.0	0.0	0.0	4	2	2	2	Nein	Ja		in anderen Lehrveranstaltungen integriert und verteilt über das Studium		Nein		Ja	4	2	3	4	2	4	5	5	5	1	1	1
		20	Weiblich	1.0				Regensburg		Regelstudiengang		6	3				Facharzt/-ärztin in eigener Praxis oder MVZ (außer Allgemeinmedizin)		Ich strebe es an.							4	2	2	1		keine Aussage möglich				keine Aussage möglich		keine Aussage möglich	5	2	5	3	2	2	5	5	5	1	1	1
		22	Männlich	1.1				Hannover		Modellstudiengang		7	1.5		1.5		Angestellte:r Arzt/Ärztin im Universitätsklinikum		Ich habe es begonnen.		klinisch/konservatives Fach		2.0	1.0	1.0	5	1	4	1	Ja	Nein	fakultative Lehrveranstaltung			Nein		Nein	5	4	3	4	4	4	5	5	3	2	3	1
		21	Weiblich	1.3				Regensburg		Regelstudiengang		5	1.5				Facharzt/-ärztin in eigener Praxis oder MVZ (außer Allgemeinmedizin)		Ich strebe es an.							5	2	2	1		keine Aussage möglich				keine Aussage möglich		keine Aussage möglich	5	3	5	3	4	2	5	5	5	0	0	1
		22	Weiblich	1.6				Hannover		Modellstudiengang		6	1.5		1.5		Hausarzt/-ärztin in eigener Praxis oder MVZ		Ich bin noch unentschlossen.							3	2	2	2		Ja		als separate Lehrveranstaltung verteilt über das Studium		Nein		Nein	5	3	4	4	3	3	5	5	4	1	0	0
		20	Weiblich	1.0				Regensburg		Regelstudiengang		2					Angestellte:r Arzt/Ärztin im Krankenhaus		Ich bin noch unentschlossen.							2	2	2	1		keine Aussage möglich				keine Aussage möglich		keine Aussage möglich	5	4	5	4	4	4	4	5	5	1	1	2
		22	Weiblich	1.6				Regensburg		Regelstudiengang		4					Angestellte:r Arzt/Ärztin im Universitätsklinikum		Ich strebe es an.							5	3	3	3		Nein	keine Aussage möglich			Nein		Nein	5	5	5	5	5	5	5	5	5	3	3	0
Industriekauffrau	Medizinferne Vorbildung	22	Weiblich	1.6		3.0		Ulm		Regelstudiengang		2					Facharzt/-ärztin in eigener Praxis oder MVZ (außer Allgemeinmedizin)		Ich strebe es an.							4	1	2	1		keine Aussage möglich				keine Aussage möglich		Nein	4	3	4	3	2	3	5	5	5	1	4	3
		21	Männlich	1.3				Regensburg		Regelstudiengang		3					Facharzt/-ärztin in eigener Praxis oder MVZ (außer Allgemeinmedizin)		Ich strebe es an.							4	1	4	1		keine Aussage möglich				keine Aussage möglich		Ja	5	0	0	2	1	0	2	5	4	1	1	0
		25	Weiblich	1.6				Regensburg		Regelstudiengang		11	3				Facharzt/-ärztin in eigener Praxis oder MVZ (außer Allgemeinmedizin)		Ich habe es begonnen.		experimentell/theoretisches Fach		2.0	2.0	2.0	5	2	4	2	Nein	Ja		Blockveranstaltung		Nein		Ja	5	3	4	3	2	2	5	4	4	1	4	2
		23	Weiblich	1.0				Regensburg		Regelstudiengang		12	1.5				Angestellte:r Arzt/Ärztin im Krankenhaus		Ich habe es begonnen.		experimentell/theoretisches Fach		4.0	1.0	3.0	4	1	4	1	Nein	keine Aussage möglich				Ja	13.0	Nein	5	3	4	2	3	2	4	5	4	1	4	2
		21	Weiblich	1.1				Regensburg		Regelstudiengang		6	1.5				Facharzt/-ärztin in eigener Praxis oder MVZ (außer Allgemeinmedizin)		Ich strebe es an.							4	2	2	1		Ja		in anderen Lehrveranstaltungen integriert und verteilt über das Studium		Ja	13.0	Ja	5	3	4	3	3	3	5	5	5	1	3	1
		20	Weiblich	1.2				Regensburg		Regelstudiengang		4					Facharzt/-ärztin in eigener Praxis oder MVZ (außer Allgemeinmedizin)		Ich strebe es an.							5	5	5	5		Nein	keine Aussage möglich			keine Aussage möglich		keine Aussage möglich	5	3	4	3	5	5	5	5	5	0	1	0
		21	Männlich	1.7				Hannover		Modellstudiengang		2					Facharzt/-ärztin in eigener Praxis oder MVZ (außer Allgemeinmedizin)		Ich strebe es an.							3	2	2	1		Ja		als separate Lehrveranstaltung verteilt über das Studium		Ja	0.0	Nein	5	4	4	3	2	4	4	5	4	1	3	3
		21	Männlich	1.3				Hannover		Modellstudiengang		4					Angestellte:r Arzt/Ärztin im Krankenhaus		Ich strebe es an.							4	1	2	1		Ja		als separate Lehrveranstaltung verteilt über das Studium		keine Aussage möglich		Nein	5	3	3	2	2	4	5	4	4	0	0	0
		24	Männlich	1.4				Regensburg		Regelstudiengang		8	2				Angestellte:r Arzt/Ärztin im Universitätsklinikum		Ich strebe es an.							2	1	2	2		Ja		Blockveranstaltung		Nein		Nein	5	4	4	3	3	2	4	5	3	3	2	3
		21	Weiblich	1.5				Hannover		Modellstudiengang		4					Angestellte:r Arzt/Ärztin im Universitätsklinikum		Ich strebe es an.							0	4	0	1		Ja		als separate Lehrveranstaltung verteilt über das Studium		Ja	0.0	Nein	4	0	4	4	5	0	4	5	5	0	4	0
		22	Weiblich	1.6				Regensburg		Regelstudiengang		8	2.5				Facharzt/-ärztin in eigener Praxis oder MVZ (außer Allgemeinmedizin)		Ich habe es begonnen.		klinisch/operatives Fach		0.0	2.0	1.0	4	1	2	1	keine Angabe	Ja		keine Aussage möglich		Ja	13.0	Ja	4	3	3	4	4	4	5	5	5	2	3	2
Ingenieurstudium	Medizinferne Vorbildung	21	Männlich	1.3		1.0		Rostock		Regelstudiengang		4					Angestellte:r Arzt/Ärztin im Universitätsklinikum		Ich strebe es an.							4	2	0	1		Ja		als separate Lehrveranstaltung verteilt über das Studium		Ja	0.0	Nein	4	4	4	4	2	2	3	4	4	1	1	1
		23	Weiblich	1.0				Hannover		Modellstudiengang		8	2.5		2.5		Angestellte:r Arzt/Ärztin im Universitätsklinikum		Ich habe es begonnen.		klinisch/konservatives Fach		4.0	5.0	3.0	4	1	2	1	Ja	Ja		als separate Lehrveranstaltung verteilt über das Studium		Ja	0.0	Nein	4	4	3	4	4	3	5	5	3	4	3	3
		20	Keine Angabe	1.1				Regensburg		Regelstudiengang		6	keine Angaben				Facharzt/-ärztin in eigener Praxis oder MVZ (außer Allgemeinmedizin)		Ich strebe es an.							3	2	2	2		keine Aussage möglich				keine Aussage möglich		keine Aussage möglich	4	3	3	3	3	3	3	4	4	1	1	1
		22	Weiblich	1.1				Regensburg		Regelstudiengang		8	2				Facharzt/-ärztin in eigener Praxis oder MVZ (außer Allgemeinmedizin)		Ich habe es begonnen.		experimentell/theoretisches Fach		1.0	1.0	1.0	4	3	4	3	Nein	Ja		Blockveranstaltung		Ja	13.0	Nein	5	3	4	3	3	3	5	5	5	2	4	3
		20	Männlich	1.0				Nürnberg		Regelstudiengang		6	2				Angestellte:r Arzt/Ärztin im Universitätsklinikum		Ich strebe es an.							2	2	3	2		Ja		als separate Lehrveranstaltung verteilt über das Studium		Ja	0.0	Ja	5	5	5	5	5	5	4	4	5	2	4	3
Innenarchitektur	Medizinferne Vorbildung	24	Weiblich	2.9		4.0		LMU München		Regelstudiengang		2					Facharzt/-ärztin in eigener Praxis oder MVZ (außer Allgemeinmedizin)		Ich strebe es an.							4	1	2	2		keine Aussage möglich				keine Aussage möglich		keine Aussage möglich	2	4	4	4	4	4	3	4	4	2	4	4
		23	Weiblich	1.0				Regensburg		Regelstudiengang		8	3.5				Facharzt/-ärztin in eigener Praxis oder MVZ (außer Allgemeinmedizin)		Ich habe es begonnen.		klinisch/konservatives Fach		0.0	2.0	3.0	4	2	3	1	Nein	Ja		Blockveranstaltung		Nein		Ja	5	4	3	4	3	4	5	5	4	0	4	2
		20	Weiblich	1.8				Tübingen		Regelstudiengang		2					Facharzt/-ärztin in eigener Praxis oder MVZ (außer Allgemeinmedizin)		Ich strebe es an.							5	2	3	2		keine Aussage möglich				keine Aussage möglich		keine Aussage möglich	4	2	3	4	2	3	2	4	4	1	2	1
		29	Männlich	1.4				Hannover		Modellstudiengang		13	3.5		3.5		Angestellte:r Arzt/Ärztin an einem Forschungsinstitut (abseits der Uniklinik)		Ich strebe es an.							5	1	1	1		Ja		in anderen Lehrveranstaltungen integriert und verteilt über das Studium		Nein		Nein	4	4	3	3	2	3	3	2	3	2	2	0
		20	Weiblich	1.6				Tübingen		Regelstudiengang		2					Facharzt/-ärztin in eigener Praxis oder MVZ (außer Allgemeinmedizin)		Ich strebe es an.							5	2	3	1		keine Aussage möglich				keine Aussage möglich		keine Aussage möglich	3	3	3	3	3	3	3	3	3	2	2	2
Integrative Gesundheitsförderung B.Sc.	Medizinnahes Studium	25	Weiblich	2.2		4.0		Brandenburg		Modellstudiengang		2					Angestellte:r Arzt/Ärztin im Krankenhaus		Ich bin noch unentschlossen.							5	2	2	1		Ja		als separate Lehrveranstaltung verteilt über das Studium		Ja	8.0	Nein	5	1	2	2	2	2	5	5	4	1	4	4
		22	Weiblich	1.2				Regensburg		Regelstudiengang		8	3				Hausarzt/-ärztin in eigener Praxis oder MVZ		Ich habe es begonnen.		klinisch/operatives Fach		0.0	2.0	1.0	4	1	4	2	Nein	Ja		Forschungssemester	Als Forschungssemester (Pflicht; RGB)	keine Aussage möglich		Nein	4	2	3	3	1	2	5	4	3	1	2	1
		21	Weiblich	0.9				Hannover		Modellstudiengang		4					Facharzt/-ärztin in eigener Praxis oder MVZ (außer Allgemeinmedizin)		Ich strebe es an.							5	2	2	1		Ja		als separate Lehrveranstaltung verteilt über das Studium		Ja	0.0	Nein	3	2	5	2	1	2	5	5	5	2	1	0
International Business B.Sc.	Medizinferne Vorbildung	28	Weiblich	1.2		3.0		Witten/Herdecke		Modellstudiengang		9	keine Angaben		keine Angaben		Angestellte:r Arzt/Ärztin im Universitätsklinikum		Ich habe es begonnen.		klinisch/konservatives Fach	Reproduktionsmedizin	0.0	1.0	2.0	4	4	2	2	Nein	Ja		Blockveranstaltung		Ja	10.0	Nein	5	2	4	2	2	2	5	5	5	1	3	2
		21	Weiblich	1.5				Hannover		Modellstudiengang		4					Facharzt/-ärztin in eigener Praxis oder MVZ (außer Allgemeinmedizin)		Ich strebe es an.							3	2	1	1		Ja		als separate Lehrveranstaltung verteilt über das Studium		Ja	0.0	Nein	5	5	3	5	5	3	5	5	5	1	4	3
		20	Weiblich	1.5				LMU München		Regelstudiengang		2					Angestellte:r Arzt/Ärztin im Universitätsklinikum		Ich strebe es an.							4	1	2	2		keine Aussage möglich				keine Aussage möglich		keine Aussage möglich	3	3	3	2	2	4	4	5	4	1	1	3
		21	Männlich	1.0				Regensburg		Regelstudiengang		6	2.5				Angestellte:r Arzt/Ärztin im Krankenhaus		Ich strebe es an.							5	3	2	1		Ja		als separate Lehrveranstaltung verteilt über das Studium		Ja	13.0	Nein	5	5	5	5	3	2	4	4	2	1	1	1
		23	Männlich	1.6				Regensburg		Regelstudiengang		5	2.5				Facharzt/-ärztin in eigener Praxis oder MVZ (außer Allgemeinmedizin)		Ich strebe es an.							4	2	2	1		Ja		keine Aussage möglich		Ja	0.0	keine Aussage möglich	4	3	2	3	4	2	4	5	5	0	1	1
		21	Weiblich	1.4				Regensburg		Regelstudiengang		5	2.5				Angestellte:r Arzt/Ärztin im Krankenhaus		Ich strebe es an.							4	2	2	1		Ja		als separate Lehrveranstaltung verteilt über das Studium		Ja	13.0	keine Aussage möglich	5	4	4	3	3	3	4	5	4	0	1	0
		21	Weiblich	1.1				Hannover		Modellstudiengang		4					Facharzt/-ärztin in eigener Praxis oder MVZ (außer Allgemeinmedizin)		Ich strebe es an.							5	2	4	4		Ja		als separate Lehrveranstaltung verteilt über das Studium		keine Aussage möglich		Nein	5	2	3	2	2	3	5	5	4	1	1	0
Jura	Medizinferne Vorbildung	21	Weiblich	1.1		1.0		Jena		Regelstudiengang		4					Facharzt/-ärztin in eigener Praxis oder MVZ (außer Allgemeinmedizin)		Ich strebe es an.							5	2	3	1		keine Aussage möglich				keine Aussage möglich		Ja	3	1	1	1	2	1	2	5	4	0	1	1
		21	Weiblich	1.5				Hannover		Modellstudiengang		4					Angestellte:r Arzt/Ärztin im Universitätsklinikum		Ich strebe es an.							0	2	0	1		Ja		als separate Lehrveranstaltung verteilt über das Studium		keine Aussage möglich		Nein	5	4	5	5	5	0	5	5	5	0	4	0
Jura	Medizinferne Vorbildung	26	Weiblich	1.4		2.0		Regensburg		Regelstudiengang		10	1.5				Facharzt/-ärztin in eigener Praxis oder MVZ (außer Allgemeinmedizin)		Ich habe es begonnen.		klinisch/konservatives Fach		2.0	1.0	1.0	2	4	4	1	Nein	Ja		Blockveranstaltung		Ja	0.0	Nein	5	4	4	5	5	3	5	5	5	2	4	4
		20	Weiblich	1.6				Hannover		Modellstudiengang		2					Angestellte:r Arzt/Ärztin im Krankenhaus		Ich bin noch unentschlossen.							4	2	2	1		keine Aussage möglich				Ja	3.0	Nein	2	4	2	2	2	2	3	2	3	1	2	2
		23	Weiblich	1.3				Bochum		Regelstudiengang	Reformstudiengang	12					Angestellte:r Arzt/Ärztin im Krankenhaus		Ich strebe es an.							4	2	2	2		Nein	keine Aussage möglich			Nein		Ja	4	3	3	3	2	5	4	3	4	1	4	3
		20	Weiblich	1.1				Regensburg		Regelstudiengang		5					Facharzt/-ärztin in eigener Praxis oder MVZ (außer Allgemeinmedizin)		Ich strebe es an.							1	2	2	1		keine Aussage möglich				keine Aussage möglich		keine Aussage möglich	5	2	2	2	2	3	5	5	5	1	1	0
		20	Weiblich	1.6				Hannover		Modellstudiengang		2					Angestellte:r Arzt/Ärztin im Krankenhaus		Ich strebe es an.							5	1	1	1		Ja		als separate Lehrveranstaltung verteilt über das Studium		Ja	0.0	Nein	5	2	3	2	4	2	5	5	4	1	1	0
		21	Männlich	1.0				Hannover		Modellstudiengang		4					Hausarzt/-ärztin in eigener Praxis oder MVZ	Landarzt	Ich strebe es an.							4	2	0	1		Ja		als separate Lehrveranstaltung verteilt über das Studium		Ja	0.0	Nein	5	2	5	2	2	3	5	5	5	1	2	2
Jura	Medizinferne Vorbildung	26	Weiblich	1.3		1.0		Ulm		Regelstudiengang		14	3				Facharzt/-ärztin in eigener Praxis oder MVZ (außer Allgemeinmedizin)		Ich habe es begonnen.		experimentell/theoretisches Fach		3.0	1.0	1.0	3	2	1	1	Nein	Ja		in anderen Lehrveranstaltungen integriert und verteilt über das Studium		Nein		Nein	5	5	5	4	5	5	5	5	5	4	4	4
Jura	Medizinferne Vorbildung	24	Männlich	1.9		2.0		TU München		Regelstudiengang		6	3				Facharzt/-ärztin in eigener Praxis oder MVZ (außer Allgemeinmedizin)		Ich strebe es an.							4	3	2	2		Ja		in anderen Lehrveranstaltungen integriert und verteilt über das Studium		keine Aussage möglich		Nein	4	3	2	2	3	2	4	5	5	1	2	1
		20	Weiblich	1.3				Regensburg		Regelstudiengang		2					Angestellte:r Arzt/Ärztin im Krankenhaus		Ich bin noch unentschlossen.							3	3	3	3		keine Aussage möglich				keine Aussage möglich		keine Aussage möglich	4	3	3	3	3	3	3	3	3	2	2	2
		21	Männlich	1.3				Regensburg		Regelstudiengang		6	2				Hausarzt/-ärztin in eigener Praxis oder MVZ		Ich strebe es an.							3	2	3	2		Ja		in anderen Lehrveranstaltungen integriert und verteilt über das Studium		Ja	13.0	Ja	5	4	4	3	4	4	5	5	5	1	0	1
		19	Weiblich	1.7				Hannover		Modellstudiengang		2					Angestellte:r Arzt/Ärztin im Krankenhaus		Ich strebe es an.							2	2	2	2		Ja		als separate Lehrveranstaltung verteilt über das Studium		keine Aussage möglich		Nein	4	4	3	4	4	3	3	4	4	1	2	1
		23	Weiblich	1.3				Dresden		Regelstudiengang		10	3				Angestellte:r Arzt/Ärztin im Krankenhaus		Ich habe es begonnen.		klinisch/operatives Fach		2.0	5.0	3.0	3	2	2	2	Nein	keine Aussage möglich				keine Aussage möglich		Nein	4	1	1	0	0	0	4	4	4	3	4	1
		19	Weiblich	1.3				Hannover		Modellstudiengang		2					Angestellte:r Arzt/Ärztin im Universitätsklinikum		Ich strebe es an.							4	2	3	2		Ja		als separate Lehrveranstaltung verteilt über das Studium		Ja	0.0	Nein	5	5	5	3	4	2	4	5	5	1	2	1
		21	Männlich	1.4				Hannover		Modellstudiengang		2					Facharzt/-ärztin in eigener Praxis oder MVZ (außer Allgemeinmedizin)		Ich strebe es an.							3	1	1	1		Ja		als separate Lehrveranstaltung verteilt über das Studium		keine Aussage möglich		Ja	3	3	4	4	2	3	4	5	4	0	0	0
		33	Weiblich	1.1				Regensburg		Regelstudiengang		4					Angestellte:r Arzt/Ärztin an einem Forschungsinstitut (abseits der Uniklinik)		Ich strebe es an.							1	2	1	1		keine Aussage möglich				keine Aussage möglich		Nein	3	5	5	5	3	3	5	5	3	1	1	1
		22	Weiblich	1.4				Hannover		Modellstudiengang		6	2.5		2.5		Facharzt/-ärztin in eigener Praxis oder MVZ (außer Allgemeinmedizin)		Ich strebe es an.							2	1	1	1		Ja		als separate Lehrveranstaltung verteilt über das Studium		Ja	0.0	Nein	5	3	4	5	3	2	2	5	4	0	0	0
		26	Männlich	1.5				Regensburg		Regelstudiengang		10	3.5				Facharzt/-ärztin in eigener Praxis oder MVZ (außer Allgemeinmedizin)		Ich habe es begonnen.		experimentell/theoretisches Fach		4.0	4.0	2.0	4	2	2	3	Ja	Ja		Blockveranstaltung		Nein		Nein	3	3	2	4	4	3	3	2	3	2	1	1
		20	Weiblich	0.8				Hannover		Modellstudiengang		4					Angestellte:r Arzt/Ärztin im Universitätsklinikum		Ich strebe es an.							4	2	3	2		Ja		als separate Lehrveranstaltung verteilt über das Studium		Nein		Nein	4	3	3	4	2	5	4	3	4	1	2	2
Jura	Medizinferne Vorbildung	24	Weiblich	1.1		3.0		Würzburg		Regelstudiengang		7	2.5				Facharzt/-ärztin in eigener Praxis oder MVZ (außer Allgemeinmedizin)		Ich habe es begonnen.		klinisch/konservatives Fach		0.0	2.0	2.0	5	2	5	1	Nein	Ja		in anderen Lehrveranstaltungen integriert und verteilt über das Studium		keine Aussage möglich		keine Aussage möglich	2	1	1	3	1	1	4	4	4	1	3	1
		22	Männlich	1.8				Hannover		Modellstudiengang		6	1.5		1.5		Angestellte:r Arzt/Ärztin im Universitätsklinikum		Ich habe es begonnen.		experimentell/theoretisches Fach		1.0	1.0	1.0	3	2	3	2	Nein	Ja		als separate Lehrveranstaltung verteilt über das Studium		Ja	5.0	Nein	5	3	5	3	4	2	5	3	4	4	3	3
Jura	Medizinferne Vorbildung	26	Männlich	1.4		1.0		Göttingen		Regelstudiengang		10	3				Angestellte:r Arzt/Ärztin im Universitätsklinikum		Ich habe es begonnen.		experimentell/theoretisches Fach		2.0	3.0	2.0	5	2	3	1	Nein	Ja		Blockveranstaltung		Nein		Nein	5	4	5	4	4	3	5	5	4	2	4	3
Jura	Medizinferne Vorbildung	25	Männlich	1.1		3.0		Greifswald		Regelstudiengang		4					Angestellte:r Arzt/Ärztin im Krankenhaus		Ich bin noch unentschlossen.							5	3	3	4		Ja		als separate Lehrveranstaltung verteilt über das Studium		Nein		Nein	2	2	1	2	3	2	1	3	4	0	1	1
		20	Weiblich	1.0				Hannover		Modellstudiengang		2					Facharzt/-ärztin in eigener Praxis oder MVZ (außer Allgemeinmedizin)		Ich strebe es an.							1	3	3	4		Ja		Blockveranstaltung		Ja	0.0	Ja	5	5	5	5	5	5	5	5	5	2	3	3
		20	Männlich	1.4				Hannover		Modellstudiengang		2					Angestellte:r Arzt/Ärztin im Universitätsklinikum		Ich strebe es an.							2	1	2	2		Ja		als separate Lehrveranstaltung verteilt über das Studium		keine Aussage möglich		Ja	5	2	4	2	4	2	2	4	5	0	0	0
Jura / ATA	Medizinferne Vorbildung	24	Weiblich	2.4		6.0		Halle-Wittenberg		Regelstudiengang		2					Angestellte:r Arzt/Ärztin im Universitätsklinikum		Ich bin noch unentschlossen.							5	1	2	1		keine Aussage möglich				keine Aussage möglich		keine Aussage möglich	5	2	4	1	5	4	4	4	4	1	1	1
		21	Männlich	0.8				Hannover		Modellstudiengang		2					Facharzt/-ärztin in eigener Praxis oder MVZ (außer Allgemeinmedizin)		Ich strebe es an.							2	1	3	1		Ja		als separate Lehrveranstaltung verteilt über das Studium		Ja	1.0	Ja	4	5	4	4	3	3	5	5	4	0	1	1
		23	Männlich	1.8				Hannover		Modellstudiengang		7	1		1		Angestellte:r Arzt/Ärztin im Universitätsklinikum		Ich strebe es an.							4	1	0	2		keine Aussage möglich				keine Aussage möglich		Ja	4	3	3	4	5	4	5	5	5	3	1	1
		21	Weiblich	0.9				Homburg		Regelstudiengang		8	2.5				Facharzt/-ärztin in eigener Praxis oder MVZ (außer Allgemeinmedizin)		Ich habe es begonnen.		klinisch/operatives Fach		2.0	1.0	2.0	5	3	3	2	Nein	Nein	keine Aussage möglich			Nein		Nein	4	3	3	2	3	3	4	4	4	1	1	0
		25	Weiblich	1.6		2.0		Halle-Wittenberg		Regelstudiengang		0	2.5				Facharzt/-ärztin in eigener Praxis oder MVZ (außer Allgemeinmedizin)	Zahnmedizin	Ich habe es begonnen.		klinisch/konservatives Fach		3.0	2.0	2.0	4	2	4	2	Nein	Nein	keine Aussage möglich			Nein		Nein	4	4	2	3	3	4	5	4	3	1	0	0
Kinderkrankenpflege	Medizinnahe Ausbildung	25	Männlich	2.8		3.0		Jena		Regelstudiengang		4					Angestellte:r Arzt/Ärztin im Krankenhaus		Ich strebe es an.							5	3	2	1		keine Aussage möglich				keine Aussage möglich		keine Aussage möglich	5	4	4	3	2	4	5	4	4	1	1	1
Kinderkrankenpflege	Medizinnahe Ausbildung	23	Weiblich	1.5		1.0		Frankfurt am Main		Regelstudiengang		5	2				Hausarzt/-ärztin in eigener Praxis oder MVZ		Ich strebe es an.							4	2	2	1		keine Aussage möglich				Ja	0.0	Nein	4	4	3	3	3	3	4	4	4	0	1	0
		25	Weiblich	0.7				Freiburg		Regelstudiengang		10	4				Angestellte:r Arzt/Ärztin im Universitätsklinikum		Ich strebe es an.							4	2	2	2		Ja		als separate Lehrveranstaltung verteilt über das Studium		Nein		Nein	5	3	3	3	3	4	4	5	4	1	2	2
		23	Weiblich	1.0				Freiburg		Regelstudiengang		10	1.5				Hausarzt/-ärztin in eigener Praxis oder MVZ		Ich habe es begonnen.		klinisch/konservatives Fach		4.0	2.0	2.0	5	2	4	2	Nein	Ja		als separate Lehrveranstaltung verteilt über das Studium		Ja	1.0	Nein	3	1	1	1	1	1	4	4	3	1	1	0
Kinderkrankenpflege	Medizinnahe Ausbildung	27	Männlich	2.4		2.0		Würzburg		Regelstudiengang		7	2				Angestellte:r Arzt/Ärztin im Universitätsklinikum		Ich strebe es an.							5	1	1	3		Ja		als separate Lehrveranstaltung verteilt über das Studium		Ja	1.0	Nein	4	4	4	3	3	3	5	5	5	2	3	2
Kinderkrankenpflege	Medizinnahe Ausbildung	25	Weiblich	2.4		3.0		Erlangen-Nürnberg		Modellstudiengang	Pmu Nürnberg	4					Facharzt/-ärztin in eigener Praxis oder MVZ (außer Allgemeinmedizin)		Ich bin noch unentschlossen.							4	2	3	2		Ja		als separate Lehrveranstaltung verteilt über das Studium		Ja	12.0	Nein	3	3	2	3	2	3	4	4	4	1	1	0
Kinderkrankenpfleger	Medizinnahe Ausbildung	30	Männlich	2.8		3.0		Halle-Wittenberg		Regelstudiengang		4					Angestellte:r Arzt/Ärztin im Universitätsklinikum		Ich strebe es an.							5	1	3	2		Ja		keine Aussage möglich		keine Aussage möglich		Ja	4	3	3	3	4	3	4	3	4	1	2	0
Kinderkrankenpfleger	Medizinnahe Ausbildung	28	Männlich	2.2		3.0		LMU München		Regelstudiengang		6	3.5				Angestellte:r Arzt/Ärztin im Universitätsklinikum		Ich strebe es an.							4	1	2	1		Ja		als separate Lehrveranstaltung verteilt über das Studium		Ja	12.0	keine Aussage möglich	5	2	4	3	4	4	5	4	5	0	0	0
		21	Weiblich	1.0				Freiburg		Regelstudiengang		4					Facharzt/-ärztin in eigener Praxis oder MVZ (außer Allgemeinmedizin)		Ich strebe es an.							4	2	2	1		Ja		Blockveranstaltung		Ja	4.0	Nein	4	4	4	4	4	4	3	5	4	1	1	1
		19	Weiblich	1.3				Freiburg		Regelstudiengang		2					Facharzt/-ärztin in eigener Praxis oder MVZ (außer Allgemeinmedizin)		Ich strebe es an.							3	1	1	1		keine Aussage möglich				keine Aussage möglich		keine Aussage möglich	5	2	4	1	2	4	4	5	5	1	1	0
		19	Weiblich	1.2				Freiburg		Regelstudiengang		2					Angestellte:r Arzt/Ärztin im Krankenhaus		Ich bin noch unentschlossen.							5	3	0	2		Ja		als separate Lehrveranstaltung verteilt über das Studium		keine Aussage möglich		keine Aussage möglich	4	3	5	3	4	3	5	5	5	1	1	0
		23	Weiblich	1.0				Freiburg		Regelstudiengang		11	2.5				Angestellte:r Arzt/Ärztin im Krankenhaus		Ich habe es begonnen.		klinisch/operatives Fach		4.0	3.0	3.0	4	3	0	2	Nein	Ja		Blockveranstaltung		Ja	0.0	Nein	5	2	2	3	3	3	5	5	4	3	4	4
		18	Weiblich	1.2				Freiburg		Regelstudiengang		2					Facharzt/-ärztin in eigener Praxis oder MVZ (außer Allgemeinmedizin)		Ich strebe es an.							4	1	3	1		Ja		als separate Lehrveranstaltung verteilt über das Studium		keine Aussage möglich		Nein	4	2	4	2	2	3	4	4	4	0	1	0
		20	Weiblich	1.2				Freiburg		Regelstudiengang		4					Angestellte:r Arzt/Ärztin im Krankenhaus		Ich strebe es an.							4	2	2	2		Ja		in anderen Lehrveranstaltungen integriert und verteilt über das Studium		keine Aussage möglich		Nein	5	4	5	4	4	2	2	5	5	0	1	1
		21	Männlich	1.0				Freiburg		Regelstudiengang		4					Angestellte:r Arzt/Ärztin im Krankenhaus		Ich bin noch unentschlossen.							2	2	4	2		keine Aussage möglich				keine Aussage möglich		Ja	5	5	5	5	5	5	5	5	5	2	4	4
		20	Männlich	1.1				Freiburg		Regelstudiengang		2					Angestellte:r Arzt/Ärztin im Universitätsklinikum		Ich strebe es an.							4	2	2	1		keine Aussage möglich				keine Aussage möglich		keine Aussage möglich	5	2	4	2	3	4	4	5	4	0	0	0
		25	Weiblich	1.3				Halle-Wittenberg		Regelstudiengang		12	2.5				Angestellte:r Arzt/Ärztin im Krankenhaus		Ich habe es begonnen.		experimentell/theoretisches Fach		2.0	1.0	2.0	5	2	2	2	Nein	Ja		in anderen Lehrveranstaltungen integriert und verteilt über das Studium		Nein		Nein	5	4	5	4	3	3	5	5	5	2	2	3
		24	Weiblich	1.0				Freiburg		Regelstudiengang		10	2.5				Angestellte:r Arzt/Ärztin im Universitätsklinikum		Ich habe es begonnen.		experimentell/theoretisches Fach		4.0	4.0	3.0	5	2	0	1	Nein	Ja		Blockveranstaltung	Als Lehrveranstaltung über 1 Semester in der Vorklinik	Nein		Nein	4	2	3	2	2	4	5	4	4	1	1	1
		19	Weiblich	0.9				Regensburg		Regelstudiengang		2					Facharzt/-ärztin in eigener Praxis oder MVZ (außer Allgemeinmedizin)		Ich strebe es an.							3	2	2	2		keine Aussage möglich				keine Aussage möglich		keine Aussage möglich	4	3	3	3	3	4	4	4	4	0	1	0
		22	Weiblich	0.7				Freiburg		Regelstudiengang		8	2.5				Facharzt/-ärztin in eigener Praxis oder MVZ (außer Allgemeinmedizin)		Ich habe es begonnen.		klinisch/konservatives Fach		2.0	2.0	2.0	4	1	1	1	keine Angabe	Ja		in anderen Lehrveranstaltungen integriert und verteilt über das Studium		keine Aussage möglich		Ja	4	3	3	2	3	2	4	5	5	1	1	1
		19	Männlich	0.9				Hannover		Modellstudiengang		2					Angestellte:r Arzt/Ärztin im Krankenhaus		Ich strebe es an.							4	1	2	1		Ja		als separate Lehrveranstaltung verteilt über das Studium		Ja	0.0	Nein	3	0	2	0	0	2	2	3	4	1	1	2
		19	Weiblich	1.1				Freiburg		Regelstudiengang		2					Angestellte:r Arzt/Ärztin im Krankenhaus		Ich strebe es an.							3	2	2	1		Ja		als separate Lehrveranstaltung verteilt über das Studium		keine Aussage möglich		keine Aussage möglich	5	2	4	1	3	4	5	5	4	3	3	4
		20	Männlich	1.5				Hannover		Modellstudiengang		2					Angestellte:r Arzt/Ärztin im Universitätsklinikum		Ich strebe es an.							5	2	3	2		Ja		als separate Lehrveranstaltung verteilt über das Studium		Ja	0.0	keine Aussage möglich	4	3	3	3	2	2	4	4	3	1	1	1
Kinderkrankenschwester	Medizinnahe Ausbildung	28	Weiblich	2.7		3.0		Bonn		Regelstudiengang		9	3.5				Angestellte:r Arzt/Ärztin im Universitätsklinikum		Ich habe es begonnen.		klinisch/konservatives Fach		1.0	2.0	1.0	5	1	2	1	Nein	Ja		als separate Lehrveranstaltung verteilt über das Studium		Nein		Nein	5	3	4	2	3	2	5	5	5	1	0	0
		20	Weiblich	0.9				Regensburg		Regelstudiengang		2					Angestellte:r Arzt/Ärztin im Universitätsklinikum		Ich strebe es an.							0	3	2	1		keine Aussage möglich				keine Aussage möglich		keine Aussage möglich	5	3	4	2	2	2	5	4	3	0	1	1
krankenchester	Medizinnahe Ausbildung	32	Weiblich	2.6		3.0		Mainz		Regelstudiengang		10	2.5				Facharzt/-ärztin in eigener Praxis oder MVZ (außer Allgemeinmedizin)		Ich habe es begonnen.		klinisch/konservatives Fach		2.0	1.0	1.0	5	3	3	2	Ja	Nein	keine Aussage möglich			Nein		Nein	4	2	1	2	4	4	5	3	5	0	0	0
		22	Weiblich	1.2				Dresden		Regelstudiengang		8	3				Angestellte:r Arzt/Ärztin im Krankenhaus		Ich habe es begonnen.		experimentell/theoretisches Fach		1.0	2.0	1.0	4	2	3	2	Nein	keine Aussage möglich				Nein		Nein	4	3	4	2	3	3	4	4	5	2	4	3
Krankenpflege	Medizinnahe Ausbildung	21	Männlich	1.3		1.0		Düsseldorf		Modellstudiengang		4					Angestellte:r Arzt/Ärztin im Universitätsklinikum		Ich strebe es an.							5	3	0	1		Ja		als separate Lehrveranstaltung verteilt über das Studium		Nein		Nein	4	4	4	4	4	2	2	2	3	0	0	0
		22	Weiblich	1.9				Rostock		Regelstudiengang		6	3				Angestellte:r Arzt/Ärztin im Krankenhaus		Ich strebe es an.							4	2	3	2		keine Aussage möglich				Ja	1.0	keine Aussage möglich	4	4	3	4	3	3	4	5	4	2	1	1
Krankenpflege	Medizinnahe Ausbildung	26	Weiblich	1.9		3.0		Dresden		Regelstudiengang		8	3				Angestellte:r Arzt/Ärztin in der Industrie		Ich habe es begonnen.		klinisch/konservatives Fach		1.0	1.0	1.0	3	2	2	2	Nein	Nein	fakultative Lehrveranstaltung			keine Aussage möglich		Ja	4	4	4	4	4	2	4	4	4	2	2	2
		19	Männlich	2.0				Rostock		Regelstudiengang		2					Facharzt/-ärztin in eigener Praxis oder MVZ (außer Allgemeinmedizin)		Ich strebe es an.							4	3	2	2		keine Aussage möglich				keine Aussage möglich		keine Aussage möglich	4	3	4	2	2	2	3	5	5	1	1	0
		20	Männlich	1.5				Rostock		Regelstudiengang		2					Angestellte:r Arzt/Ärztin im Universitätsklinikum		Ich strebe es an.							4	2	2	1		keine Aussage möglich				keine Aussage möglich		keine Aussage möglich	4	2	4	2	4	4	0	5	4	0	0	0
Krankenpflege	Medizinnahe Ausbildung	29	Weiblich	2.0		3.0		Mainz		Regelstudiengang		7	3.5				Facharzt/-ärztin in eigener Praxis oder MVZ (außer Allgemeinmedizin)		Ich strebe es an.							5	3	4	2		Ja		Blockveranstaltung		Nein		Nein	2	1	2	1	4	1	4	5	5	1	1	0
		20	Männlich	0.8				Rostock		Regelstudiengang		4					Facharzt/-ärztin in eigener Praxis oder MVZ (außer Allgemeinmedizin)		Ich strebe es an.							3	1	1	1		Ja		als separate Lehrveranstaltung verteilt über das Studium		Ja	4.0	Ja	5	4	4	4	2	4	4	5	5	2	1	2
Krankenpflege	Medizinnahe Ausbildung	21	Weiblich	1.4		1.0		Greifswald		Regelstudiengang		6	2.5				Angestellte:r Arzt/Ärztin im Krankenhaus		Ich bin noch unentschlossen.							5	2	3	1		keine Aussage möglich				keine Aussage möglich		Ja	5	3	3	2	4	4	5	4	3	1	2	1
Krankenpflege	Medizinnahe Ausbildung	23	Weiblich	1.7		3.0		LMU München		Regelstudiengang		2					Facharzt/-ärztin in eigener Praxis oder MVZ (außer Allgemeinmedizin)		Ich bin noch unentschlossen.							4	2	2	1		keine Aussage möglich				keine Aussage möglich		keine Aussage möglich	4	3	3	4	4	4	4	5	5	0	0	0
Krankenpflege	Medizinnahe Ausbildung	31	Männlich	1.5		3.0		Mainz		Regelstudiengang		10	2				Angestellte:r Arzt/Ärztin im Krankenhaus		Ich habe es abgeschlossen.		klinisch/operatives Fach		2.0	2.0	2.0	4	3	5	2	Nein	Ja		Blockveranstaltung		Ja	1.0	Nein	3	2	3	2	2	1	3	3	2	4	3	3
		23	Weiblich	1.5				Regensburg		Regelstudiengang		8	3				Facharzt/-ärztin in eigener Praxis oder MVZ (außer Allgemeinmedizin)		Ich strebe es an.							4	1	1	1		Ja		Blockveranstaltung		keine Aussage möglich		keine Aussage möglich	5	2	5	2	2	4	5	4	5	1	0	0
		25	Weiblich	1.1				LMU München		Regelstudiengang		11	keine Angaben				Facharzt/-ärztin in eigener Praxis oder MVZ (außer Allgemeinmedizin)		Ich habe es begonnen.		experimentell/theoretisches Fach		3.0	5.0	1.0	5	1	3	2	Nein	Ja		Blockveranstaltung		Ja	13.0	Nein	4	4	3	3	3	3	4	2	3	3	2	3
		26	Weiblich	1.3				Bochum		Regelstudiengang	Integrierter Reformstudiengang	14					Facharzt/-ärztin in eigener Praxis oder MVZ (außer Allgemeinmedizin)		Ich habe es begonnen.		experimentell/theoretisches Fach		3.0	5.0	2.0	2	1	3	1	keine Angabe	Ja		als separate Lehrveranstaltung verteilt über das Studium		Nein		keine Aussage möglich	4	3	3	3	3	1	4	5	5	2	4	3
		19	Männlich	1.0				Regensburg		Regelstudiengang		6	keine Angaben				Angestellte:r Arzt/Ärztin im Universitätsklinikum		Ich strebe es an.							3	1	2	1		Ja		Blockveranstaltung		Ja	0.0	Ja	5	5	5	4	5	4	5	5	5	2	3	3
Krankenpflege	Medizinnahe Ausbildung	28	Weiblich	2.2		3.0		Regensburg		Regelstudiengang		5					Hausarzt/-ärztin in eigener Praxis oder MVZ		Ich strebe es an.							2	1	2	2		keine Aussage möglich				keine Aussage möglich		keine Aussage möglich	4	4	5	4	4	5	5	4	4	1	1	1
Krankenpflege	Medizinnahe Ausbildung	29	Weiblich	2.8		3.0		Hannover		Modellstudiengang		6	keine Angaben		keine Angaben		Angestellte:r Arzt/Ärztin im Universitätsklinikum		Ich strebe es an.							5	1	3	1		Ja		keine Aussage möglich		keine Aussage möglich		Nein	5	5	3	4	2	3	5	5	4	0	0	0
		23	Weiblich	1.3				Rostock		Regelstudiengang		10	3				Angestellte:r Arzt/Ärztin im Krankenhaus		Ich möchte nicht promovieren.							5	3	4	4		Ja		Blockveranstaltung		Nein		Nein	3	2	2	3	3	3	4	4	2	0	1	0
Krankenpflege	Medizinnahe Ausbildung	21	Weiblich	1.6		1.0		Rostock		Regelstudiengang		6	2.5				Facharzt/-ärztin in eigener Praxis oder MVZ (außer Allgemeinmedizin)		Ich strebe es an.							5	1	3	1		Ja		in anderen Lehrveranstaltungen integriert und verteilt über das Studium		Nein		Nein	4	2	4	2	2	4	5	5	5	1	1	2
Krankenpflege	Medizinnahe Ausbildung	22	Männlich	1.8		0.0		Duisburg-Essen		Regelstudiengang		8	keine Angaben				Angestellte:r Arzt/Ärztin im Universitätsklinikum		Ich habe es begonnen.		klinisch/konservatives Fach		0.0	1.0	1.0	5	1	1	1	Nein	Ja		keine Aussage möglich		keine Aussage möglich		keine Aussage möglich	5	1	4	3	5	5	5	5	5	1	1	1
		22	Weiblich	1.5				Rostock		Regelstudiengang		6	2				Angestellte:r Arzt/Ärztin im Krankenhaus		Ich strebe es an.							3	1	1	1		keine Aussage möglich				Nein		keine Aussage möglich	4	4	3	3	3	3	4	4	4	1	0	0
		21	Weiblich	1.0				Regensburg		Regelstudiengang		6	2.5				Facharzt/-ärztin in eigener Praxis oder MVZ (außer Allgemeinmedizin)		Ich strebe es an.							5	2	2	1		Ja		Forschungssemester	Als eigenes Semester	Nein		Nein	5	3	3	3	3	2	4	5	4	2	4	3
		21	Weiblich	1.9				Rostock		Regelstudiengang		6	2				Facharzt/-ärztin in eigener Praxis oder MVZ (außer Allgemeinmedizin)		Ich strebe es an.							2	2	2	1		Nein	vorklinisches Wahlfach			Ja	2.0	Nein	4	3	4	4	5	2	2	5	4	1	2	1
		22	Weiblich	1.5				Hannover		Modellstudiengang		2					Angestellte:r Arzt/Ärztin im Universitätsklinikum		Ich bin noch unentschlossen.							5	4	0	2		Ja		als separate Lehrveranstaltung verteilt über das Studium		keine Aussage möglich		keine Aussage möglich	5	3	3	3	2	3	3	2	4	0	0	0
		26	Weiblich	1.4				Rostock		Regelstudiengang		14	2				Bundeswehr	Ärztin bei der Bundeswehr	Ich habe es begonnen.		klinisch/operatives Fach		2.0	1.0	2.0	4	3	4	1	Nein	Ja		Blockveranstaltung		Nein		Nein	4	2	2	2	2	2	5	5	4	1	4	2
Krankenpflege	Medizinnahe Ausbildung	30	Männlich	2.9		3.0		Duisburg-Essen		Regelstudiengang		4					Facharzt/-ärztin in eigener Praxis oder MVZ (außer Allgemeinmedizin)		Ich strebe es an.							5	2	2	1		keine Aussage möglich				keine Aussage möglich		Ja	5	2	5	3	3	4	4	5	5	0	1	1
		25	Weiblich	1.4				Rostock		Regelstudiengang		13	3				Facharzt/-ärztin in eigener Praxis oder MVZ (außer Allgemeinmedizin)		Ich habe es begonnen.		klinisch/konservatives Fach		2.0	1.0	1.0	5	4	5	3	Nein	Nein	keine Aussage möglich			keine Aussage möglich		Nein	3	2	3	2	1	1	3	5	5	3	3	2
		24	Weiblich	1.7				Regensburg		Regelstudiengang		10	3.5				Facharzt/-ärztin in eigener Praxis oder MVZ (außer Allgemeinmedizin)		Ich habe es begonnen.		klinisch/konservatives Fach		4.0	5.0	4.0	5	2	3	3	Nein	Ja		Blockveranstaltung		Nein		Nein	4	3	2	2	3	3	4	4	3	1	1	1
Krankenpflege	Medizinnahe Ausbildung	24	Weiblich	2.0		0.0		Gießen		Regelstudiengang		10	4				Facharzt/-ärztin in eigener Praxis oder MVZ (außer Allgemeinmedizin)		Ich habe es begonnen.		klinisch/konservatives Fach		3.0	3.0	2.0	2	3	2	2	keine Angabe	Nein	keine Aussage möglich			Ja	1.0	Nein	5	2	4	2	3	2	5	4	4	3	4	3
		23	Männlich	1.4				Duisburg-Essen		Regelstudiengang		9	2				Angestellte:r Arzt/Ärztin im Universitätsklinikum		Ich habe es begonnen.		experimentell/theoretisches Fach		3.0	1.0	1.0	4	3	4	1	Nein	keine Aussage möglich				Nein		Ja	4	4	2	4	4	4	3	4	4	0	1	0
		20	Weiblich	1.2				Freiburg		Regelstudiengang		2					Hausarzt/-ärztin in eigener Praxis oder MVZ		Ich bin noch unentschlossen.							5	4	0	1		keine Aussage möglich				Ja	2.0	Nein	5	3	5	2	1	3	4	4	5	0	0	0
		24	Weiblich	1.3				Rostock		Regelstudiengang		10	2.5				Angestellte:r Arzt/Ärztin im Krankenhaus	Angestellte in einer forensischen psychiatrischen Klinik oder im Gefängnis	Ich habe es begonnen.		klinisch/konservatives Fach		3.0	2.0	2.0	2	3	4	2	keine Angabe	keine Aussage möglich				keine Aussage möglich		Nein	5	4	4	3	4	2	4	4	4	2	4	0
		24	Weiblich	1.3				Münster		Regelstudiengang		11	2.5				Facharzt/-ärztin in eigener Praxis oder MVZ (außer Allgemeinmedizin)		Ich habe es abgeschlossen.		experimentell/theoretisches Fach		3.0	3.0	2.0	5	2	2	2	Nein	Nein	-oth-			Nein		Nein	5	2	2	2	2	2	4	4	3	4	4	1
Krankenpflege	Medizinnahe Ausbildung	23	Männlich	2.2		3.0		Dresden		Modellstudiengang		4					Facharzt/-ärztin in eigener Praxis oder MVZ (außer Allgemeinmedizin)		Ich strebe es an.							4	2	4	1		keine Aussage möglich				Ja	0.0	Nein	5	4	2	2	4	2	4	4	3	1	1	0
Krankenpflege	Medizinnahe Ausbildung	27	Männlich	2.2		3.0		Freiburg		Regelstudiengang		8	1.5				Angestellte:r Arzt/Ärztin im Krankenhaus		Ich bin noch unentschlossen.							5	2	3	2		Ja		Blockveranstaltung		Ja	2.0	Ja	4	2	3	2	3	4	5	5	4	1	1	0
		21	Weiblich	1.4				Rostock		Regelstudiengang		4					Angestellte:r Arzt/Ärztin im Krankenhaus		Ich strebe es an.							3	1	2	1		Ja		als separate Lehrveranstaltung verteilt über das Studium		keine Aussage möglich		keine Aussage möglich	3	3	2	2	2	3	4	5	5	0	0	0
		20	Weiblich	1.3				Rostock		Regelstudiengang		2					Facharzt/-ärztin in eigener Praxis oder MVZ (außer Allgemeinmedizin)		Ich bin noch unentschlossen.							4	2	2	2		keine Aussage möglich				keine Aussage möglich		keine Aussage möglich	4	3	4	3	2	2	4	3	5	0	1	0
		20	Männlich	1.1				Regensburg		Regelstudiengang		2					Angestellte:r Arzt/Ärztin im Krankenhaus		Ich strebe es an.							4	1	2	1		keine Aussage möglich				keine Aussage möglich		keine Aussage möglich	4	3	4	4	4	2	5	5	4	0	1	1
		22	Männlich	1.3				Rostock		Regelstudiengang		7	2				Hausarzt/-ärztin in eigener Praxis oder MVZ		Ich habe es begonnen.		experimentell/theoretisches Fach		1.0	1.0	1.0	1	3	3	1	Nein	Ja		als separate Lehrveranstaltung verteilt über das Studium		keine Aussage möglich		Nein	5	3	4	2	3	3	5	4	5	2	3	2
		23	Männlich	1.2				Rostock		Regelstudiengang		8	3				Hausarzt/-ärztin in eigener Praxis oder MVZ		Ich habe es begonnen.		klinisch/konservatives Fach		4.0	5.0	2.0	5	1	2	2	Nein	Ja		-oth-	Ein einzelner Pflichttermin	Nein		Nein	2	1	2	1	1	3	5	4	4	1	1	1
Krankenpflege	Medizinnahe Ausbildung	28	Weiblich	2.4		3.0		Bonn		Regelstudiengang		3					Facharzt/-ärztin in eigener Praxis oder MVZ (außer Allgemeinmedizin)		Ich strebe es an.							5	2	2	1		keine Aussage möglich				keine Aussage möglich		Nein	5	4	5	5	4	3	5	4	5	2	3	3
		25	Männlich	1.5				Rostock		Regelstudiengang		8	4				Facharzt/-ärztin in eigener Praxis oder MVZ (außer Allgemeinmedizin)		Ich strebe es an.							1	2	3	2		Ja		als separate Lehrveranstaltung verteilt über das Studium		keine Aussage möglich		Nein	5	5	5	5	5	5	5	5	5	1	1	1
		22	Männlich	1.1				Rostock		Regelstudiengang		10	3				Angestellte:r Arzt/Ärztin im Universitätsklinikum		Ich habe es begonnen.		experimentell/theoretisches Fach		4.0	3.0	2.0	3	1	2	2	Nein	Nein	fakultative Lehrveranstaltung			Nein		Nein	5	5	5	5	4	3	5	4	4	3	2	1
Krankenpflege	Medizinnahe Ausbildung	26	Weiblich	1.9		3.0		Bonn		Regelstudiengang		6	3				Hausarzt/-ärztin in eigener Praxis oder MVZ		Ich strebe es an.							4	2	3	2		Nein	fakultative Lehrveranstaltung			Nein		Nein	5	4	5	3	3	2	5	5	5	2	2	2
		24	Weiblich	1.5				Leipzig		Regelstudiengang		3					Angestellte:r Arzt/Ärztin an einem Forschungsinstitut (abseits der Uniklinik)		Ich strebe es an.							4	3	2	2		keine Aussage möglich				Nein		Nein	5	5	5	4	4	4	4	4	5	3	4	3
		21	Männlich	1.2				Halle-Wittenberg		Regelstudiengang		8	2.5				Angestellte:r Arzt/Ärztin im Universitätsklinikum		Ich strebe es an.							5	2	2	2		Nein	keine Aussage möglich			Nein		Nein	5	5	4	4	4	2	2	5	5	1	1	1
		22	Weiblich	1.5				Halle-Wittenberg		Regelstudiengang		6	2				Facharzt/-ärztin in eigener Praxis oder MVZ (außer Allgemeinmedizin)		Ich strebe es an.							4	2	3	2		Nein	fakultative Lehrveranstaltung			Nein		Nein	4	3	3	2	5	2	2	4	3	1	1	0
		20	Weiblich	1.0				Halle-Wittenberg		Regelstudiengang		2					Facharzt/-ärztin in eigener Praxis oder MVZ (außer Allgemeinmedizin)		Ich strebe es an.							4	1	1	1		keine Aussage möglich				keine Aussage möglich		keine Aussage möglich	5	3	3	3	4	4	4	5	3	0	1	1
		23	Weiblich	1.2				Halle-Wittenberg		Regelstudiengang		8	2.5				Facharzt/-ärztin in eigener Praxis oder MVZ (außer Allgemeinmedizin)		Ich bin noch unentschlossen.							5	1	1	1		Nein	keine Aussage möglich			Nein		Nein	5	2	4	5	5	4	4	5	5	4	0	1
Krankenpflege	Medizinnahe Ausbildung	28	Männlich	1.9		3.0		Würzburg		Regelstudiengang		3					Angestellte:r Arzt/Ärztin im Universitätsklinikum		Ich strebe es an.							4	2	3	1		keine Aussage möglich				keine Aussage möglich		Nein	5	5	5	4	4	5	5	5	5	2	4	3
Krankenpflege	Medizinnahe Ausbildung	31	Männlich	2.5		3.0		Würzburg		Regelstudiengang		3					Angestellte:r Arzt/Ärztin im Universitätsklinikum		Ich strebe es an.							5	2	2	1		keine Aussage möglich				keine Aussage möglich		Nein	4	2	4	2	2	4	4	4	4	0	1	0
		28	Männlich	1.3				Rostock		Regelstudiengang		13	2				Facharzt/-ärztin in eigener Praxis oder MVZ (außer Allgemeinmedizin)		Ich habe es begonnen.		experimentell/theoretisches Fach		3.0	2.0	2.0	5	1	3	2	Nein	Nein	keine Aussage möglich			Nein		Nein	4	4	4	2	3	1	5	5	4	2	4	4
		19	Weiblich	1.0				Halle-Wittenberg		Regelstudiengang		4					Angestellte:r Arzt/Ärztin im Universitätsklinikum		Ich strebe es an.							4	2	3	2		Ja		in anderen Lehrveranstaltungen integriert und verteilt über das Studium		keine Aussage möglich		keine Aussage möglich	5	3	4	3	3	3	5	4	4	1	0	0
		23	Weiblich	1.2				Halle-Wittenberg		Regelstudiengang		10	3				Hausarzt/-ärztin in eigener Praxis oder MVZ		Ich bin noch unentschlossen.							5	3	4	2		keine Aussage möglich				Ja	1.0	Ja	4	2	3	2	4	3	4	4	4	1	0	0
		23	Weiblich	1.2				Rostock		Regelstudiengang		10	3				Hausarzt/-ärztin in eigener Praxis oder MVZ		Ich habe es begonnen.		klinisch/konservatives Fach		1.0	1.0	2.0	3	2	3	2	Nein	Ja		Blockveranstaltung		Nein		Nein	5	3	3	4	4	4	4	5	4	2	3	1
		24	Weiblich	1.0				Dresden		Regelstudiengang		10	3				Facharzt/-ärztin in eigener Praxis oder MVZ (außer Allgemeinmedizin)		Ich habe es begonnen.		klinisch/konservatives Fach		3.0	2.0	2.0	2	1	2	2	Nein	Nein	vorklinisches Wahlfach			Nein		Nein	5	4	4	4	5	3	5	4	5	2	3	1
		24	Weiblich	0.8				Regensburg		Regelstudiengang		10	1				Angestellte:r Arzt/Ärztin im Universitätsklinikum		Ich habe es begonnen.		klinisch/konservatives Fach		3.0	2.0	3.0	4	2	4	2	Nein	Ja		Blockveranstaltung		Ja	13.0	Nein	4	2	3	2	3	1	5	4	4	3	4	3
		23	Weiblich	1.4				Kiel		Regelstudiengang		7	2				Angestellte:r Arzt/Ärztin im Universitätsklinikum		Ich habe es begonnen.		experimentell/theoretisches Fach		1.0	1.0	2.0	4	1	3	1	Nein	Ja		in anderen Lehrveranstaltungen integriert und verteilt über das Studium		Nein		Nein	5	5	5	5	5	4	4	5	5	3	4	3
		20	Weiblich	1.0				Freiburg		Regelstudiengang		4					Angestellte:r Arzt/Ärztin im Universitätsklinikum		Ich strebe es an.							4	1	1	1		keine Aussage möglich				Ja	0.0	keine Aussage möglich	5	4	4	5	4	4	5	5	5	0	1	1
		20	Weiblich	1.0				Hannover		Modellstudiengang		2					Facharzt/-ärztin in eigener Praxis oder MVZ (außer Allgemeinmedizin)		Ich strebe es an.							5	2	3	2		Ja		keine Aussage möglich		keine Aussage möglich		keine Aussage möglich	5	3	4	3	3	3	3	5	5	0	1	0
		25	Weiblich	1.4				Duisburg-Essen		Regelstudiengang		11	3.5				Facharzt/-ärztin in eigener Praxis oder MVZ (außer Allgemeinmedizin)		Ich habe es begonnen.		experimentell/theoretisches Fach		3.0	3.0	2.0	4	4	4	2	Ja	Ja		als separate Lehrveranstaltung verteilt über das Studium		Nein		Nein	5	3	5	3	4	2	5	5	4	2	4	4
		23	Männlich	1.5				Heidelberg		Regelstudiengang		8	3.5				Facharzt/-ärztin in eigener Praxis oder MVZ (außer Allgemeinmedizin)		Ich strebe es an.							5	1	1	1		Nein	klinisches Wahlfach			keine Aussage möglich		keine Aussage möglich	5	3	5	3	4	3	5	5	5	0	2	1
		23	Weiblich	1.6				Greifswald		Regelstudiengang		4					Angestellte:r Arzt/Ärztin an einem Forschungsinstitut (abseits der Uniklinik)		Ich strebe es an.							3	1	1	1		Nein	keine Aussage möglich			Ja	1.0	Ja	5	5	5	5	5	3	5	4	3	4	4	4
		23	Männlich	1.1				Rostock		Regelstudiengang		8	3.5				Angestellte:r Arzt/Ärztin im Universitätsklinikum		Ich habe es begonnen.		experimentell/theoretisches Fach		3.0	1.0	3.0	4	3	2	1	Nein	keine Aussage möglich				Ja	1.0	Nein	4	4	4	3	3	4	5	4	5	3	2	1
Krankenpflege	Medizinnahe Ausbildung	30	Männlich	1.9		3.0		Halle-Wittenberg		Regelstudiengang		6	2.5				Hausarzt/-ärztin in eigener Praxis oder MVZ		Ich bin noch unentschlossen.							5	3	5	3		keine Aussage möglich				keine Aussage möglich		keine Aussage möglich	5	3	4	2	2	2	4	4	4	2	1	2
		20	Weiblich	1.7				Witten/Herdecke		Modellstudiengang		1					Angestellte:r Arzt/Ärztin im Universitätsklinikum		Ich strebe es an.							5	5	5	2		keine Aussage möglich				keine Aussage möglich		Nein	5	5	5	3	3	4	4	4	5	0	1	0
		21	Weiblich	1.3				Berlin		Modellstudiengang		3					Angestellte:r Arzt/Ärztin im Universitätsklinikum		Ich strebe es an.							3	1	3	1		Ja		als separate Lehrveranstaltung verteilt über das Studium		Ja	13.0	Ja	5	3	3	3	4	3	5	5	4	0	1	2
		20	Weiblich	0.9				Regensburg		Regelstudiengang		2					Angestellte:r Arzt/Ärztin im Universitätsklinikum		Ich strebe es an.							5	2	4	1		keine Aussage möglich				Nein		Nein	4	2	3	2	2	3	4	3	3	0	3	0
		18	Weiblich	1.1				Halle-Wittenberg		Regelstudiengang		2					Facharzt/-ärztin in eigener Praxis oder MVZ (außer Allgemeinmedizin)		Ich strebe es an.							4	3	3	2		Nein	keine Aussage möglich			keine Aussage möglich		keine Aussage möglich	3	3	4	3	2	4	4	4	4	1	1	0
		22	Männlich	1.8				Halle-Wittenberg		Regelstudiengang		2					Facharzt/-ärztin in eigener Praxis oder MVZ (außer Allgemeinmedizin)	Notfallrettung	Ich strebe es an.							3	2	2	1		keine Aussage möglich				keine Aussage möglich		keine Aussage möglich	5	4	3	2	2	4	3	4	3	0	3	1
		18	Weiblich	1.0				Halle-Wittenberg		Regelstudiengang		2					Facharzt/-ärztin in eigener Praxis oder MVZ (außer Allgemeinmedizin)		Ich strebe es an.							4	1	2	1		keine Aussage möglich				keine Aussage möglich		keine Aussage möglich	5	4	4	3	2	3	5	4	5	0	0	0
		25	Männlich	1.4				Halle-Wittenberg		Regelstudiengang		6	2.5				Angestellte:r Arzt/Ärztin im Krankenhaus		Ich strebe es an.							1	1	1	1		Nein	klinisches Wahlfach			Ja	6.0	Ja	5	4	3	5	3	3	4	4	4	3	1	1
		24	Weiblich	1.3				Halle-Wittenberg		Regelstudiengang		11	3.5				Hausarzt/-ärztin in eigener Praxis oder MVZ		Ich habe es abgebrochen.		experimentell/theoretisches Fach		5.0	5.0	5.0	5	3	4	2	Nein	Nein	keine Aussage möglich			Nein		Ja	4	1	1	1	1	4	5	4	4	0	1	1
		21	Weiblich	1.0				Mainz		Regelstudiengang		5	3.5				Angestellte:r Arzt/Ärztin im Krankenhaus		Ich strebe es an.							4	3	4	1		keine Aussage möglich				Ja	1.0	Nein	5	5	3	5	5	5	4	5	5	0	3	0
		20	Weiblich	1.2				Halle-Wittenberg		Regelstudiengang		6	3.5				Facharzt/-ärztin in eigener Praxis oder MVZ (außer Allgemeinmedizin)		Ich strebe es an.							4	3	0	2		keine Aussage möglich				Ja	1.0	Nein	4	3	3	2	4	3	4	4	4	2	3	1
Krankenpflege	Medizinnahe Ausbildung	22	Männlich	2.5		2.0		Greifswald		Regelstudiengang		4					Hausarzt/-ärztin in eigener Praxis oder MVZ		Ich strebe es an.							4	2	2	2		keine Aussage möglich				keine Aussage möglich		keine Aussage möglich	3	1	1	1	1	3	4	4	4	1	1	1
		20	Weiblich	1.3				Halle-Wittenberg		Regelstudiengang		6	3				Angestellte:r Arzt/Ärztin im Krankenhaus		Ich strebe es an.							5	2	4	2		keine Aussage möglich				keine Aussage möglich		Nein	2	2	2	2	4	4	2	4	4	1	0	0
		22	Weiblich	1.0				Freiburg		Regelstudiengang		8	3				Facharzt/-ärztin in eigener Praxis oder MVZ (außer Allgemeinmedizin)		Ich habe es begonnen.		klinisch/konservatives Fach		0.0	1.0	2.0	4	2	3	2	Nein	Nein	keine Aussage möglich			Nein		Nein	4	2	3	2	2	2	4	5	4	0	1	0
Krankenpflege	Medizinnahe Ausbildung	30	Weiblich	1.8		3.0		Duisburg-Essen		Regelstudiengang		8	3				Angestellte:r Arzt/Ärztin im Krankenhaus		Ich habe es begonnen.		klinisch/konservatives Fach		0.0	1.0	2.0	2	1	2	1	Nein	Nein	fakultative Lehrveranstaltung			keine Aussage möglich		Nein	4	4	4	5	5	5	5	4	4	1	1	0
Krankenpflege	Medizinnahe Ausbildung	28	Weiblich	2.1		3.0		Berlin		Modellstudiengang		4					Angestellte:r Arzt/Ärztin im Krankenhaus		Ich möchte nicht promovieren.							5	2	5	3		Ja		als separate Lehrveranstaltung verteilt über das Studium		Ja	4.0	Ja	3	1	1	1	4	3	3	3	4	1	1	1
Krankenpflege	Medizinnahe Ausbildung	23	Weiblich	1.8		0.0		Ulm		Regelstudiengang		7	2				Facharzt/-ärztin in eigener Praxis oder MVZ (außer Allgemeinmedizin)		Ich strebe es an.							4	2	3	2		Nein	fakultative Lehrveranstaltung			Nein		Nein	5	3	4	4	3	3	5	4	4	0	1	0
Krankenpflege	Medizinnahe Ausbildung	26	Weiblich	1.1		3.0		Münster		Regelstudiengang		11	1				Angestellte:r Arzt/Ärztin im Krankenhaus		Ich habe es begonnen.		experimentell/theoretisches Fach		2.0	2.0	2.0	3	2	4	2	Ja	Nein	klinisches Wahlfach			Ja	2.0	Nein	4	2	2	3	3	4	4	4	4	3	4	4
Krankenpflege + Biochemie Studium (2 Semester)	Medizinnahes Studium	24	Weiblich	2.2		3.0		Kiel		Regelstudiengang		2					Hausarzt/-ärztin in eigener Praxis oder MVZ		Ich strebe es an.							4	3	2	2		Ja		in anderen Lehrveranstaltungen integriert und verteilt über das Studium		Ja	4.0	keine Aussage möglich	3	2	2	2	3	2	4	4	4	0	1	1
		22	Männlich	1.4				Greifswald		Regelstudiengang		4					Facharzt/-ärztin in eigener Praxis oder MVZ (außer Allgemeinmedizin)		Ich strebe es an.							5	2	0	1		Ja		als separate Lehrveranstaltung verteilt über das Studium		Nein		Nein	4	2	3	2	1	3	3	3	2	1	1	1
Krankenpflege + Rettungssanitäterin	Medizinnahe Ausbildung	25	Weiblich	2.7		3.0		Gießen		Regelstudiengang		4					Facharzt/-ärztin in eigener Praxis oder MVZ (außer Allgemeinmedizin)		Ich bin noch unentschlossen.							5	2	3	2		keine Aussage möglich				keine Aussage möglich		keine Aussage möglich	4	2	5	2	4	4	5	5	4	1	1	0
		22	Weiblich	1.2				Halle-Wittenberg		Regelstudiengang		8	2.5				Hausarzt/-ärztin in eigener Praxis oder MVZ		Ich strebe es an.							5	3	4	2		keine Aussage möglich				Nein		Nein	5	3	3	3	3	1	4	5	4	2	4	2
Krankenpflege Ausbildung	Medizinnahe Ausbildung	29	Männlich	2.4		3.0		Berlin		Modellstudiengang		5	keine Angaben		keine Angaben		Angestellte:r Arzt/Ärztin im Universitätsklinikum		Ich strebe es an.							4	2	3	2		Ja		Blockveranstaltung		Ja	4.0	Ja	5	3	3	4	4	4	5	4	5	2	4	2
Krankenpflege und Notfallsanitäter	Medizinnahe Ausbildung	33	Männlich	2.6		4.0		Dresden		Regelstudiengang		12	3.5				Angestellte:r Arzt/Ärztin im Krankenhaus		Ich habe es begonnen.		klinisch/operatives Fach		2.0	2.0	2.0	5	5	5	5	Nein	keine Aussage möglich				keine Aussage möglich		keine Aussage möglich	1	1	1	1	1	1	4	5	2	1	1	2
Krankenpflegehelferin und Rettungssanitäterin	Medizinnahe Ausbildung	20	Weiblich	1.2		1.0		Würzburg		Regelstudiengang		1					Angestellte:r Arzt/Ärztin im Universitätsklinikum		Ich strebe es an.							2	2	0	1		keine Aussage möglich				keine Aussage möglich		keine Aussage möglich	4	2	4	3	3	4	5	5	4	0	1	0
		20	Weiblich	1.2				Greifswald		Regelstudiengang		4					Angestellte:r Arzt/Ärztin im Universitätsklinikum		Ich strebe es an.							4	1	2	3		keine Aussage möglich				keine Aussage möglich		keine Aussage möglich	5	3	3	2	2	4	5	5	5	1	3	1
		22	Weiblich	1.0				Greifswald		Regelstudiengang		4					Angestellte:r Arzt/Ärztin im Krankenhaus		Ich strebe es an.							5	1	0	1		Ja		als separate Lehrveranstaltung verteilt über das Studium		keine Aussage möglich		keine Aussage möglich	4	4	4	3	3	3	4	5	5	1	1	0
Krankenpfleger	Medizinnahe Ausbildung	27	Männlich	2.4		3.0		Heidelberg		Regelstudiengang		6	2.5				Angestellte:r Arzt/Ärztin im Universitätsklinikum		Ich strebe es an.							3	4	5	2		Ja		-oth-	In Vorbereitung für die Doktorarbeit	keine Aussage möglich		Ja	5	3	4	3	3	4	4	4	4	1	3	3
		19	Weiblich	1.1				Halle-Wittenberg		Regelstudiengang		2					Facharzt/-ärztin in eigener Praxis oder MVZ (außer Allgemeinmedizin)		Ich strebe es an.							5	2	3	3		keine Aussage möglich				Ja	0.0	Nein	5	2	4	3	2	3	5	5	5	0	1	0
		21	Weiblich	0.9				Heidelberg		Regelstudiengang		7	2.5				Angestellte:r Arzt/Ärztin im Krankenhaus		Ich habe es begonnen.		klinisch/konservatives Fach		3.0	3.0	2.0	4	2	3	1	Ja	Ja		als separate Lehrveranstaltung verteilt über das Studium		keine Aussage möglich		Ja	5	3	3	3	2	3	5	5	4	1	1	0
		22	Weiblich	1.3				Regensburg		Regelstudiengang		7	1.5				Angestellte:r Arzt/Ärztin im Krankenhaus		Ich strebe es an.							4	3	3	1		keine Aussage möglich				keine Aussage möglich		Nein	5	3	5	3	3	3	5	5	5	2	1	2
		20	Weiblich	2.2				Halle-Wittenberg		Regelstudiengang		2					Angestellte:r Arzt/Ärztin im Universitätsklinikum		Ich bin noch unentschlossen.							3	2	2	4		Ja		als separate Lehrveranstaltung verteilt über das Studium		Ja	4.0	Ja	4	4	3	4	2	4	4	4	4	2	2	2
		20	Weiblich	1.1				Greifswald		Regelstudiengang		4					Facharzt/-ärztin in eigener Praxis oder MVZ (außer Allgemeinmedizin)		Ich strebe es an.							4	2	2	1		Ja		als separate Lehrveranstaltung verteilt über das Studium		keine Aussage möglich		Nein	5	3	3	3	2	2	4	5	3	2	3	2
		25	Weiblich	1.3				Halle-Wittenberg		Regelstudiengang		10	3				Angestellte:r Arzt/Ärztin im Universitätsklinikum		Ich habe es begonnen.		experimentell/theoretisches Fach		1.0	1.0	1.0	3	2	4	1	Ja	Nein	fakultative Lehrveranstaltung			Nein		Nein	5	3	3	3	3	2	5	5	5	3	3	3
		20	Weiblich	0.9				Halle-Wittenberg		Regelstudiengang		4					Angestellte:r Arzt/Ärztin im Universitätsklinikum		Ich strebe es an.							3	2	2	2		keine Aussage möglich				keine Aussage möglich		Nein	5	5	4	3	3	3	5	5	5	1	0	1
Krankenpfleger	Medizinnahe Ausbildung	25	Männlich	1.5		3.0		Mainz		Regelstudiengang		6	2				Hausarzt/-ärztin in eigener Praxis oder MVZ		Ich strebe es an.							5	3	4	1		Ja		Blockveranstaltung		Ja	1.0	keine Aussage möglich	4	1	2	1	2	2	2	4	4	0	3	3
		22	Weiblich	1.3				Greifswald		Regelstudiengang		4					Angestellte:r Arzt/Ärztin im Krankenhaus		Ich bin noch unentschlossen.							5	3	2	3		Ja		als separate Lehrveranstaltung verteilt über das Studium		Ja	0.0	Nein	4	3	3	2	1	2	4	4	4	0	1	0
		25	Weiblich	1.1				Leipzig		Regelstudiengang		13	1.5				Angestellte:r Arzt/Ärztin im Krankenhaus		Ich habe es abgeschlossen.		klinisch/operatives Fach		3.0	3.0	2.0	3	3	3	3	Nein	Ja		als separate Lehrveranstaltung verteilt über das Studium		Ja	4.0	Nein	2	3	2	4	2	5	5	5	5	2	2	3
Krankenpfleger	Medizinnahe Ausbildung	28	Männlich	2.7		3.0		Duisburg-Essen		Regelstudiengang		4					Facharzt/-ärztin in eigener Praxis oder MVZ (außer Allgemeinmedizin)		Ich bin noch unentschlossen.							2	2	4	2		keine Aussage möglich				keine Aussage möglich		Ja	4	4	4	4	3	4	4	4	4	1	1	1
		21	Weiblich	1.1				Leipzig		Regelstudiengang		6	3.5				Facharzt/-ärztin in eigener Praxis oder MVZ (außer Allgemeinmedizin)		Ich habe es begonnen.		klinisch/operatives Fach		0.0	2.0	2.0	5	2	0	1	keine Angabe	keine Aussage möglich				keine Aussage möglich		Ja	5	1	4	2	1	3	4	3	5	2	3	1
		25	Weiblich	1.5				Halle-Wittenberg		Regelstudiengang		11	3				Angestellte:r Arzt/Ärztin im Universitätsklinikum		Ich strebe es an.							3	1	2	1		Nein	keine Aussage möglich			Nein		Nein	4	2	3	2	3	5	3	3	3	3	2	2
		20	Weiblich	1.1				Halle-Wittenberg		Regelstudiengang		4					Facharzt/-ärztin in eigener Praxis oder MVZ (außer Allgemeinmedizin)		Ich strebe es an.							3	2	0	1		keine Aussage möglich				keine Aussage möglich		Nein	4	3	4	2	2	2	2	5	5	0	3	1
Krankenpfleger	Medizinnahe Ausbildung	28	Männlich	2.7		3.0		Duisburg-Essen		Regelstudiengang		4					Facharzt/-ärztin in eigener Praxis oder MVZ (außer Allgemeinmedizin)		Ich bin noch unentschlossen.							2	2	2	2		keine Aussage möglich				keine Aussage möglich		keine Aussage möglich	4	4	4	4	4	4	4	4	4	0	0	0
		26	Männlich	3.0				Rostock		Regelstudiengang		14	3				Facharzt/-ärztin in eigener Praxis oder MVZ (außer Allgemeinmedizin)		Ich habe es begonnen.		klinisch/operatives Fach		3.0	1.0	1.0	4	1	3	2	Nein	Ja		Blockveranstaltung		keine Aussage möglich		keine Aussage möglich	4	3	3	3	4	3	5	5	4	1	2	0
		23	Weiblich	1.4				Greifswald		Regelstudiengang		4					Angestellte:r Arzt/Ärztin im Krankenhaus		Ich strebe es an.							4	1	2	1		keine Aussage möglich				keine Aussage möglich		Nein	5	3	2	2	3	3	5	5	5	1	1	1
Krankenpfleger	Medizinnahe Ausbildung	31	Männlich	2.1		3.0		Kiel		Regelstudiengang		11	3				Angestellte:r Arzt/Ärztin im Universitätsklinikum		Ich habe es begonnen.		klinisch/konservatives Fach		1.0	1.0	1.0	2	4	3	1	Nein	Nein	klinisches Wahlfach			Nein		Nein	5	4	4	3	4	3	5	5	4	1	4	2
		33	Männlich	1.6				Aachen		Regelstudiengang		0	2				Hausarzt/-ärztin in eigener Praxis oder MVZ		Ich habe es abgeschlossen.		klinisch/konservatives Fach		2.0	3.0	4.0	2	2	2	3	keine Angabe	keine Aussage möglich				Ja	6.0	Ja	1	3	2	4	4	3	2	4	3	2	1	2
		22	Weiblich	1.1				Leipzig		Regelstudiengang		8	2				Angestellte:r Arzt/Ärztin im Universitätsklinikum		Ich strebe es an.							5	2	4	1		keine Aussage möglich				Nein		Ja	4	4	3	3	2	3	4	4	5	2	1	2
Krankenpfleger	Medizinnahe Ausbildung	25	Männlich	1.4		3.0		Halle-Wittenberg		Regelstudiengang		6	2				Angestellte:r Arzt/Ärztin im Krankenhaus		Ich habe es begonnen.		experimentell/theoretisches Fach		0.0	2.0	1.0	5	1	2	1	Nein	keine Aussage möglich				keine Aussage möglich		Nein	5	2	5	1	1	4	5	5	5	1	0	0
Krankenpfleger	Medizinnahe Ausbildung	27	Männlich	2.0		3.0		Gießen		Regelstudiengang		10	3				Angestellte:r Arzt/Ärztin im Universitätsklinikum		Ich habe es begonnen.		klinisch/konservatives Fach		4.0	2.0	2.0	5	2	2	2	Nein	Nein	keine Aussage möglich			Nein		Nein	4	5	3	2	2	4	5	3	4	1	1	1
		20	Männlich	1.0				Dresden		Regelstudiengang		6	2				Facharzt/-ärztin in eigener Praxis oder MVZ (außer Allgemeinmedizin)		Ich strebe es an.							4	3	4	3		Ja		in anderen Lehrveranstaltungen integriert und verteilt über das Studium		Nein		Nein	5	4	3	2	3	2	4	3	3	1	1	1
Krankenpfleger	Medizinnahe Ausbildung	24	Männlich	1.0		0.0		Bonn		Regelstudiengang		12	2				Angestellte:r Arzt/Ärztin im Universitätsklinikum		Ich habe es begonnen.		klinisch/konservatives Fach		2.0	1.0	2.0	4	2	3	1	Nein	Ja		als separate Lehrveranstaltung verteilt über das Studium		Nein		Nein	5	5	5	5	5	5	5	5	5	3	4	3
		19	Weiblich	0.9				Halle-Wittenberg		Regelstudiengang		2					Facharzt/-ärztin in eigener Praxis oder MVZ (außer Allgemeinmedizin)		Ich strebe es an.							3	1	0	1		keine Aussage möglich				keine Aussage möglich		Ja	5	5	5	4	4	5	5	5	4	0	4	0
		23	Männlich	1.3				Rostock		Regelstudiengang		10	3.5				Facharzt/-ärztin in eigener Praxis oder MVZ (außer Allgemeinmedizin)		Ich habe es begonnen.		klinisch/konservatives Fach		0.0	1.0	1.0	3	2	2	2	Nein	Ja		als separate Lehrveranstaltung verteilt über das Studium		Nein		Nein	5	3	5	3	3	2	5	4	5	1	4	3
		19	Männlich	1.1				Rostock		Regelstudiengang		2					Facharzt/-ärztin in eigener Praxis oder MVZ (außer Allgemeinmedizin)		Ich strebe es an.							4	1	2	1		Ja		in anderen Lehrveranstaltungen integriert und verteilt über das Studium		Nein		Ja	5	3	4	3	5	4	5	5	5	3	4	4
		22	Weiblich	1.1				Halle-Wittenberg		Regelstudiengang		6	2				Angestellte:r Arzt/Ärztin im Krankenhaus		Ich bin noch unentschlossen.							5	4	5	2		Nein	klinisches Wahlfach			keine Aussage möglich		keine Aussage möglich	4	3	3	3	4	4	4	5	4	2	3	0
		19	Weiblich	1.4				Halle-Wittenberg		Regelstudiengang		2					Facharzt/-ärztin in eigener Praxis oder MVZ (außer Allgemeinmedizin)		Ich strebe es an.							4	2	2	2		keine Aussage möglich				keine Aussage möglich		keine Aussage möglich	5	2	4	2	2	3	0	4	4	0	1	1
		19	Männlich	1.3				Rostock		Regelstudiengang		2					Facharzt/-ärztin in eigener Praxis oder MVZ (außer Allgemeinmedizin)		Ich strebe es an.							4	2	0	1		keine Aussage möglich				keine Aussage möglich		keine Aussage möglich	4	4	3	4	4	0	0	5	4	1	3	3
Krankenpflegerin	Medizinnahe Ausbildung	29	Weiblich	2.0		3.0		Jena		Regelstudiengang		9	3				Facharzt/-ärztin in eigener Praxis oder MVZ (außer Allgemeinmedizin)		Ich habe es begonnen.		klinisch/konservatives Fach		1.0	1.0	1.0	3	2	4	3	Nein	Ja		als separate Lehrveranstaltung verteilt über das Studium		Nein		Ja	4	2	3	3	2	2	4	4	4	1	1	1
		25	Weiblich	1.1				Leipzig		Regelstudiengang		11	2				Hausarzt/-ärztin in eigener Praxis oder MVZ		Ich habe es begonnen.		experimentell/theoretisches Fach		4.0	5.0	3.0	5	5	4	2	Nein	Ja		Blockveranstaltung		Nein		Nein	4	3	1	1	1	2	5	5	5	4	1	0
		22	Weiblich	1.1				Leipzig		Regelstudiengang		2					Angestellte:r Arzt/Ärztin im Universitätsklinikum		Ich strebe es an.							4	2	2	2		keine Aussage möglich				keine Aussage möglich		Nein	4	4	5	3	4	4	4	5	5	1	0	0
		22	Weiblich	1.1				Leipzig		Regelstudiengang		8	1.5				Angestellte:r Arzt/Ärztin im Universitätsklinikum		Ich habe es begonnen.		klinisch/konservatives Fach		2.0	4.0	2.0	5	2	2	2	Nein	keine Aussage möglich				Nein		Nein	4	2	2	1	1	1	4	4	4	1	2	2
Krankenpflegerin	Medizinnahe Ausbildung	22	Weiblich	1.7		3.0		Hannover		Modellstudiengang		2					Angestellte:r Arzt/Ärztin im Universitätsklinikum		Ich bin noch unentschlossen.							2	3	2	2		Ja		als separate Lehrveranstaltung verteilt über das Studium		Nein		keine Aussage möglich	3	3	3	3	3	3	5	4	4	1	1	1
		24	Männlich	1.5				Dresden		Regelstudiengang		10	2.5				Angestellte:r Arzt/Ärztin im Krankenhaus		Ich habe es begonnen.		experimentell/theoretisches Fach		4.0	2.0	3.0	5	2	3	1	Nein	keine Aussage möglich				keine Aussage möglich		Nein	5	1	3	2	2	3	4	5	5	1	1	1
		25	Weiblich	1.3				Halle-Wittenberg		Regelstudiengang		12	3.5				Facharzt/-ärztin in eigener Praxis oder MVZ (außer Allgemeinmedizin)		Ich habe es begonnen.		klinisch/konservatives Fach		3.0	1.0	2.0	4	2	2	2	keine Angabe	Nein	keine Aussage möglich			Nein		Nein	4	4	4	4	5	4	5	4	5	2	1	1
		19	Männlich	1.1				Leipzig		Regelstudiengang		2					Angestellte:r Arzt/Ärztin im Krankenhaus		Ich strebe es an.							4	2	1	2		keine Aussage möglich				Ja	0.0	Nein	4	4	4	4	4	3	4	5	3	1	2	2
		22	Weiblich	1.1				Leipzig		Regelstudiengang		2					Angestellte:r Arzt/Ärztin im Universitätsklinikum		Ich strebe es an.							4	2	2	2		keine Aussage möglich				keine Aussage möglich		keine Aussage möglich	4	4	5	4	4	5	5	4	5	1	0	0
Krankenpflegerin	Medizinnahe Ausbildung	24	Weiblich	1.6		0.0		Duisburg-Essen		Regelstudiengang		8	2.5				Facharzt/-ärztin in eigener Praxis oder MVZ (außer Allgemeinmedizin)		Ich habe es begonnen.		klinisch/konservatives Fach		3.0	2.0	2.0	3	2	3	1	Nein	keine Aussage möglich				keine Aussage möglich		Nein	4	3	3	3	3	2	4	5	4	1	1	1
		29	Weiblich	2.7				LMU München		Regelstudiengang		12	2.5				Facharzt/-ärztin in eigener Praxis oder MVZ (außer Allgemeinmedizin)		Ich bin noch unentschlossen.							4	2	3	1		Nein	keine Aussage möglich			Nein		Nein	3	3	2	2	2	3	4	3	3	1	4	3
Krankenpflegerin	Medizinnahe Ausbildung	29	Weiblich	3.5		1.0		Magdeburg		Regelstudiengang		11	1.5				Facharzt/-ärztin in eigener Praxis oder MVZ (außer Allgemeinmedizin)		Ich habe es begonnen.		experimentell/theoretisches Fach	Retrospektiv	1.0	1.0	2.0	2	2	2	2	Nein	Nein	keine Aussage möglich			keine Aussage möglich		Ja	4	3	3	3	3	3	3	3	3	2	1	1
		21	Männlich	1.3				Halle-Wittenberg		Regelstudiengang		6	1.5				Facharzt/-ärztin in eigener Praxis oder MVZ (außer Allgemeinmedizin)		Ich strebe es an.							4	4	3	2		keine Aussage möglich				keine Aussage möglich		Nein	4	4	3	3	5	4	2	4	4	1	2	0
Krankenpflegerin	Medizinnahe Ausbildung	28	Weiblich	1.6		3.0		Mainz		Regelstudiengang		9	3.5				Angestellte:r Arzt/Ärztin im Krankenhaus		Ich habe es begonnen.		klinisch/konservatives Fach		2.0	1.0	1.0	2	3	4	3	Nein	Nein	keine Aussage möglich			keine Aussage möglich		Nein	5	3	4	2	3	5	5	4	5	4	4	4
		26	Männlich	2.0				Kassel		Regelstudiengang		1					Angestellte:r Arzt/Ärztin im Universitätsklinikum		Ich bin noch unentschlossen.							0	1	0	1		keine Aussage möglich				keine Aussage möglich		keine Aussage möglich	0	0	0	0	0	0	0	5	3	0	0	0
		27	Männlich	1.2				Aachen		Regelstudiengang		12	keine Angaben				Hausarzt/-ärztin in eigener Praxis oder MVZ		Ich strebe es an.							5	2	2	1		keine Aussage möglich				keine Aussage möglich		Nein	5	2	3	2	2	2	1	4	3	1	2	1
		23	Weiblich	1.1				Leipzig		Regelstudiengang		8	2.5				Angestellte:r Arzt/Ärztin im Krankenhaus		Ich strebe es an.							5	3	4	1		Ja		in anderen Lehrveranstaltungen integriert und verteilt über das Studium		Ja	3.0	Nein	4	4	3	3	3	2	5	5	5	2	1	1
		22	Weiblich	2.9				Halle-Wittenberg		Regelstudiengang		2					Facharzt/-ärztin in eigener Praxis oder MVZ (außer Allgemeinmedizin)		Ich strebe es an.							3	3	4	5		keine Aussage möglich				keine Aussage möglich		Nein	4	4	2	2	3	2	3	3	3	1	1	1
		21	Weiblich	1.1				Leipzig		Regelstudiengang		6	2.5				Angestellte:r Arzt/Ärztin im Universitätsklinikum		Ich strebe es an.							3	2	4	4		keine Aussage möglich				keine Aussage möglich		Nein	2	2	2	2	4	3	4	4	4	3	4	2
		20	Weiblich	1.5				Leipzig		Regelstudiengang		4					Angestellte:r Arzt/Ärztin im Krankenhaus		Ich strebe es an.							5	3	3	2		keine Aussage möglich				keine Aussage möglich		Nein	4	3	4	3	3	3	4	4	4	0	1	0
		22	Männlich	1.2				Leipzig		Regelstudiengang		4					Facharzt/-ärztin in eigener Praxis oder MVZ (außer Allgemeinmedizin)		Ich strebe es an.							4	2	2	2		keine Aussage möglich				keine Aussage möglich		keine Aussage möglich	4	1	4	2	4	3	3	4	3	0	0	0
		22	Weiblich	1.1				Leipzig		Regelstudiengang		10	3				Angestellte:r Arzt/Ärztin im Universitätsklinikum		Ich strebe es an.							5	3	4	1		Ja		in anderen Lehrveranstaltungen integriert und verteilt über das Studium		keine Aussage möglich		Nein	4	2	2	2	3	3	4	4	3	1	2	2
Krankenpflegerin	Medizinnahe Ausbildung	26	Weiblich	1.6		3.0		Freiburg		Regelstudiengang		4					Hausarzt/-ärztin in eigener Praxis oder MVZ		Ich bin noch unentschlossen.							5	2	3	2		Ja		Blockveranstaltung		Nein		Nein	4	3	3	3	4	3	5	5	4	1	1	1
Krankenschwester	Medizinnahe Ausbildung	27	Weiblich	2.2		3.0		Dresden		Regelstudiengang		4					Facharzt/-ärztin in eigener Praxis oder MVZ (außer Allgemeinmedizin)		Ich strebe es an.							5	2	5	1		keine Aussage möglich				keine Aussage möglich		keine Aussage möglich	5	1	4	1	1	3	4	4	4	0	0	0
		19	Weiblich	1.1				Halle-Wittenberg		Regelstudiengang		2					Facharzt/-ärztin in eigener Praxis oder MVZ (außer Allgemeinmedizin)		Ich strebe es an.							4	2	3	1		keine Aussage möglich				Nein		Ja	5	3	4	3	4	2	4	5	5	0	0	0
Krankenschwester	Medizinnahe Ausbildung	28	Weiblich	1.8		3.0		Aachen		Modellstudiengang		4					Angestellte:r Arzt/Ärztin im Universitätsklinikum		Ich strebe es an.							4	2	2	1		keine Aussage möglich				keine Aussage möglich		Ja	5	1	5	1	2	3	4	3	3	0	4	3
Krankenschwester	Medizinnahe Ausbildung	24	Weiblich	1.4		1.0		Dresden		Regelstudiengang		8	2.5				Hausarzt/-ärztin in eigener Praxis oder MVZ		Ich habe es begonnen.		experimentell/theoretisches Fach		3.0	3.0	2.0	3	2	3	2	Ja	Nein	fakultative Lehrveranstaltung			Nein		Nein	5	3	4	2	2	3	5	4	5	1	2	1
		23	Weiblich	1.0				Leipzig		Regelstudiengang		8	1.5				Hausarzt/-ärztin in eigener Praxis oder MVZ		Ich habe es begonnen.		klinisch/operatives Fach		2.0	3.0	2.0	2	1	2	2	Nein	Nein	keine Aussage möglich			Nein		Nein	3	4	3	2	3	4	5	5	4	3	4	2
Krankenschwester	Medizinnahe Ausbildung	29	Weiblich	2.0		3.0		Mainz		Regelstudiengang		9	3				Angestellte:r Arzt/Ärztin im Krankenhaus		Ich habe es begonnen.		experimentell/theoretisches Fach		2.0	1.0	1.0	5	3	4	2	Nein	Ja		als separate Lehrveranstaltung verteilt über das Studium		Nein		Nein	5	3	3	3	2	3	4	5	3	1	2	2
		21	Männlich	1.3				Leipzig		Regelstudiengang		4					Facharzt/-ärztin in eigener Praxis oder MVZ (außer Allgemeinmedizin)		Ich strebe es an.							4	1	2	1		keine Aussage möglich				keine Aussage möglich		Nein	5	4	5	3	2	3	4	5	5	0	1	0
		20	Weiblich	1.1				Leipzig		Regelstudiengang		2					Angestellte:r Arzt/Ärztin im Krankenhaus		Ich strebe es an.							5	1	2	1		keine Aussage möglich				keine Aussage möglich		Nein	3	3	4	3	3	4	5	5	5	0	1	0
		25	Weiblich	2.1				Heidelberg		Regelstudiengang		11	2				Hausarzt/-ärztin in eigener Praxis oder MVZ		Ich habe es begonnen.		experimentell/theoretisches Fach		1.0	1.0	1.0	1	1	5	3	Nein	Ja		in anderen Lehrveranstaltungen integriert und verteilt über das Studium		Nein		Nein	5	5	5	5	5	5	5	5	5	3	3	3
		21	Weiblich	1.3				Leipzig		Regelstudiengang		4					Facharzt/-ärztin in eigener Praxis oder MVZ (außer Allgemeinmedizin)		Ich strebe es an.							4	4	3	1		keine Aussage möglich				keine Aussage möglich		keine Aussage möglich	5	4	3	2	4	3	4	4	4	0	1	0
Lehramt	Medizinferne Vorbildung	22	Weiblich	1.9		0.0		Regensburg		Regelstudiengang		5	keine Angaben				Facharzt/-ärztin in eigener Praxis oder MVZ (außer Allgemeinmedizin)		Ich strebe es an.							3	2	1	1		Ja		Blockveranstaltung		Nein		Nein	5	3	4	2	3	4	5	5	4	0	3	2
		19	Weiblich	1.0				Greifswald		Regelstudiengang		4					Facharzt/-ärztin in eigener Praxis oder MVZ (außer Allgemeinmedizin)		Ich strebe es an.							3	1	2	1		Ja		als separate Lehrveranstaltung verteilt über das Studium		keine Aussage möglich		Nein	5	3	3	3	5	2	4	4	5	2	2	2
Lehramt	Medizinferne Vorbildung	25	Weiblich	1.4		2.0		Rostock		Regelstudiengang		10	2.5				Hausarzt/-ärztin in eigener Praxis oder MVZ		Ich habe es begonnen.		klinisch/operatives Fach		2.0	1.0	2.0	4	2	3	1	Nein	Ja		als separate Lehrveranstaltung verteilt über das Studium		Nein		Nein	4	2	3	2	2	3	4	4	4	2	4	4
		20	Weiblich	0.8				Regensburg		Regelstudiengang		4					Facharzt/-ärztin in eigener Praxis oder MVZ (außer Allgemeinmedizin)		Ich strebe es an.							5	2	2	1		keine Aussage möglich				keine Aussage möglich		keine Aussage möglich	4	2	3	3	3	2	3	5	3	1	2	1
Lehramt (1 Jahr), Studium Verwaltung (1 Jahr), Umweltsicherung (2 Jahre bis heute)	Medizinferne Vorbildung	24	Weiblich	1.7		1.0		LMU München		Regelstudiengang		4					Hausarzt/-ärztin in eigener Praxis oder MVZ		Ich strebe es an.							4	2	0	1		keine Aussage möglich				keine Aussage möglich		keine Aussage möglich	4	2	0	2	4	2	5	5	4	0	0	0
		26	Weiblich	1.0				Aachen		Modellstudiengang		14	3		3		Angestellte:r Arzt/Ärztin im Krankenhaus		Ich habe es abgebrochen.		klinisch/konservatives Fach		5.0	4.0	4.0	3	3	3	2	Nein	Ja		Blockveranstaltung		Ja	2.0	Nein	5	3	5	2	3	2	5	5	5	2	1	2
		19	Weiblich	0.7				Greifswald		Regelstudiengang		4					Angestellte:r Arzt/Ärztin an einem Forschungsinstitut (abseits der Uniklinik)		Ich strebe es an.	Ich möchte einen Dr. rer. nat. machen.						4	2	1	2		Ja		als separate Lehrveranstaltung verteilt über das Studium		keine Aussage möglich		Nein	5	5	4	4	5	4	4	5	5	1	1	2
Lehramt an Gymnasien (Chemie und Spanisch)	Medizinferne Vorbildung	26	Weiblich	1.6		2.0		Hamburg		Modellstudiengang		8	1		1		Hausarzt/-ärztin in eigener Praxis oder MVZ		Ich habe es begonnen.		klinisch/konservatives Fach		2.0	1.0	1.0	1	3	4	3	Nein	Ja		in anderen Lehrveranstaltungen integriert und verteilt über das Studium		Nein		Nein	5	2	4	2	2	1	5	5	5	3	4	3
		21	Weiblich	1.0				Rostock		Regelstudiengang		6	2.5				Facharzt/-ärztin in eigener Praxis oder MVZ (außer Allgemeinmedizin)		Ich strebe es an.							4	2	3	2		Ja		Blockveranstaltung		Nein		Nein	4	3	3	2	3	2	4	5	4	2	1	1
		25	Weiblich	1.0				Leipzig		Regelstudiengang		11	1.5				Angestellte:r Arzt/Ärztin im Krankenhaus		Ich habe es begonnen.		klinisch/konservatives Fach		1.0	1.0	1.0	3	2	2	2	Nein	Nein	fakultative Lehrveranstaltung			Ja	4.0	Nein	5	3	3	3	3	2	5	5	5	3	4	3
		22	Weiblich	1.4				Greifswald		Regelstudiengang		4					Hausarzt/-ärztin in eigener Praxis oder MVZ		Ich bin noch unentschlossen.							4	3	3	3		Ja		als separate Lehrveranstaltung verteilt über das Studium		Ja	0.0	Nein	4	2	2	2	2	2	4	5	5	1	3	3
		24	Männlich	1.2				Dresden		Regelstudiengang		10	2.5				Facharzt/-ärztin in eigener Praxis oder MVZ (außer Allgemeinmedizin)		Ich habe es begonnen.		klinisch/operatives Fach		0.0	1.0	2.0	3	2	3	2	Nein	keine Aussage möglich				keine Aussage möglich		Nein	5	3	3	3	2	2	5	5	4	2	4	2
		21	Weiblich	1.5				Greifswald		Regelstudiengang		4					Angestellte:r Arzt/Ärztin im Universitätsklinikum		Ich strebe es an.							5	1	1	1		Ja		als separate Lehrveranstaltung verteilt über das Studium		Nein		Nein	1	1	1	1	4	1	1	5	3	0	2	2
[truncated: 1,504 more rows]
[truncated: 56 more columns]
